# Supplementary material for: Modelling temperature-dependent properties of polymorphic organic molecular crystals
Source: Phys Chem Chem Phys. 2016 Oct 31;18(45):31132–43. doi: 10.1039/c6cp05447a (PMC5299590; doi:10.1039/c6cp05447a)
Supplement: Supplementary file 1 [file CP-018-C6CP05447A-s001.txt]

ABAKEV
ABAKEV01
ABUDAD
ABUDAD01
ACEMID03
ACEMID06
ACIGID
ACIGID01
ACRDIN04
ACRDIN06
ADURIA
ADURIA01
AGAKUP
AGAKUP01
AHEMAB
AHEMAB01
AJAPOR
AJAPOR01
AJETAL
AJETAL01
AKOVOL01
AKOVOL02
ALABUK
ALABUK02
AMBACO05
AMBACO06
AMBNAC01
AMBNAC04
AMBZPH
AMBZPH02
AMNTPY
AMNTPY01
AMNTPY02
APUSAF
APUSAF01
ATAWIC
ATAWIC01
ATCPEN
ATCPEN01
AWELOE
AWELOE01
AWEWAB
AWEWAB01
AWUNOV
AWUNOV01
AXAJOZ
AXAJOZ01
AXUCEC
AXUCEC01
AYOVUG
AYOVUG01
AZERIH
AZERIH01
AZERON
AZERON01
AZIBYR02
AZIBYR03
AZSTBA
AZSTBA01
BAGFIY
BAGFIY01
BAHNUU
BAHNUU01
BAPLOT02
BAPLOT04
BAPLOT06
BAQBEA
BAQBEA01
BAQHOS
BAQHOS02
BARBAC01
BARBAC02
BAWNIW
BAWNIW02
BCOCAN01
BCOCAN03
BEBMAX
BEBMAX01
BECDAO
BECDAO01
BELBUP
BELBUP02
BELBUP03
BERPAP
BERPAP01
BERTOH
BERTOH01
BEYZIO
BEYZIO01
BIDLOP
BIDLOP01
BIRFEN
BIRFEN01
BISMEV
BISMEV03
BIVLAT
BIVLAT01
BNZQUI
BNZQUI03
BOHZOO
BOHZOO01
BPHENO03
BPHENO12
BPROMA01
BPROMA10
BUVKEJ
BUVKEJ01
BZDMAZ02
BZDMAZ03
BZTRAZ
BZTRAZ01
BZTZAD
BZTZAD01
CABTUV
CABTUV01
CACBAK
CACBAK01
CACDAM
CACDAM01
CARBTC
CARBTC07
CARWID
CARWID01
CASHOT02
CASHOT03
CAWDUZ
CAWDUZ01
CEBGOF01
CEBGOF03
CEBKEZ
CEBKEZ01
CELHIL
CELHIL01
CIDXUI
CIDXUI01
CIKDIK
CIKDIK01
CINMAC06
CINMAC07
CIZDUK01
CIZDUK02
CLACET01
CLACET02
CLPHOL12
CLPHOL13
COBBIE04
COBBIE05
CORDCP
CORDCP01
COXDHN
COXDHN01
COYMOS
COYMOS01
CUCKOA
CUCKOA01
CUKCAM01
CUKCAM02
CUMMIG01
CUMMIG02
CUNKAY
CUNKAY02
CYVTPA
CYVTPA01
DADDER
DADDER01
DAFBIV
DAFBIV01
DAKFUQ
DAKFUQ01
DAMPEO
DAMPEO01
DAVVUR
DAVVUR01
DAWBEI
DAWBEI01
DAXSOM
DAXSOM01
DAXTIH01
DAXTIH02
DBXZCP
DBXZCP01
DCDHNQ
DCDHNQ01
DCHXCS01
DCHXCS02
DCLANT01
DCLANT10
DEFDUN
DEFDUN01
DEFQIP
DEFQIP01
DESKER
DESKER01
DETBAA01
DETBAA03
DETBAA04
DETSUQ
DETSUQ01
DEWVOQ
DEWVOQ01
DHANQU01
DHANQU04
DHANQU06
DIKHAH
DIKHAH01
DIKVID
DIKVID01
DIUREA04
DIUREA05
DLMAND02
DLMAND03
DMADEN10
DMADEN11
DMBZAC
DMBZAC01
DMFUSC01
DMFUSC02
DMNPYO
DMNPYO01
DODDAB01
DODDAB02
DOPDAN
DOPDAN01
DPGUAN
DPGUAN03
DPIPDS
DPIPDS01
DPYRAM
DPYRAM01
DPYRAM02
DTBPTR
DTBPTR01
DUDNAS
DUDNAS01
DUDZIL
DUDZIL01
DUNWOZ
DUNWOZ01
EBIRIR
EBIRIR01
EFUMAU
EFUMAU03
EFURIH
EFURIH04
EHOWIH
EHOWIH02
EMAMEL
EMAMEL01
ENVFUR
ENVFUR01
EPOPDO
EPOPDO01
ESTRON11
ESTRON14
ETDIAM16
ETDIAM18
ETEYUX
ETEYUX01
ETOCEV
ETOCEV01
FACCOB01
FACCOB02
FEFPEM
FEFPEM01
FEFSAK
FEFSAK01
FEGWAP
FEGWAP01
FEVCAK01
FEVCAK10
FEVMUO
FEVMUO02
FEVNAV01
FEVNAV02
FICGEE
FICGEE03
FILGEM
FILGEM03
FLYITU
FLYITU01
FOWZUN
FOWZUN01
FUFSIJ
FUFSIJ01
FUGJUM
FUGJUM01
FUMAAC
FUMAAC01
FURACL03
FURACL14
FURHUV02
FURHUV10
FUZMET
FUZMET01
GAGSIR03
GAGSIR05
GALCAX
GALCAX01
GAXLEW
GAXLEW01
GEBTUC
GEBTUC01
GEDKEH
GEDKEH01
GEMGAG01
GEMGAG02
GICTIV
GICTIV01
GIMBUZ
GIMBUZ01
GINCAI
GINCAI02
GOFVAZ
GOFVAZ01
GOLLUO
GOLLUO01
GUMXAO
GUMXAO02
GUQRIU01
GUQRIU04
HACTPH11
HACTPH12
HADNOP
HADNOP01
HAKTAP
HAKTAP01
HAVBIQ03
HAVBIQ05
HEPJOC
HEPJOC01
HEYHUO
HEYHUO03
HIBXOF
HIBXOF01
HIHKUE
HIHKUE01
HIHROF
HIHROF01
HIMWIJ
HIMWIJ01
HIWJIG
HIWJIG01
HODWED
HODWED02
HOFLOE
HOFLOE01
HOFMAQ
HOFMAQ01
HOFNOF
HOFNOF01
HOFWAB
HOFWAB01
HOHRIF
HOHRIF01
HORTAJ
HORTAJ01
HORTUE
HORTUE01
HUDCOZ
HUDCOZ01
HUDHUK
HUDHUK03
HXACAN12
HXACAN31
IBULIA
IBULIA01
IFUTOT
IFUTOT01
IHEMIR
IHEMIR01
ILIMEV
ILIMEV01
ILIMEV02
INDIGO03
INDIGO04
IQAREY
IQAREY01
IRUFEH
IRUFEH01
ISUNAL
ISUNAL01
IWUKAM
IWUKAM01
JARPEX
JARPEX03
JARXUV
JARXUV01
JATFUF01
JATFUF02
JATFUF03
JAVWIN
JAVWIN01
JIMVUW
JIMVUW01
JIWPEL
JIWPEL01
JUBFOB
JUBFOB01
JUDRIJ
JUDRIJ01
JULBUN
JULBUN01
JULHED
JULHED02
JULZAR
JULZAR01
KACRUC
KACRUC01
KADNEI
KADNEI01
KAHLEK
KAHLEK01
KAWJAU
KAWJAU01
KAYWIR
KAYWIR01
KEFYOK
KEFYOK02
KETVEK01
KETVEK03
KETYAJ
KETYAJ01
KIDJUD01
KIDJUD02
KIDJUD03
KIZCEC
KIZCEC01
KIZMAI
KIZMAI01
LABJON
LABJON01
LAGWOH
LAGWOH01
LEBGEE01
LEBGEE02
LEPRON
LEPRON01
LEQKEY
LEQKEY01
LEQPIH
LEQPIH01
LESFOF
LESFOF01
LHISTD04
LHISTD13
LIKBOW
LIKBOW01
LILJUL
LILJUL01
LIYTIW
LIYTIW01
LOLYUG
LOLYUG01
MALEHY01
MALEHY10
MALEHY12
MALIAC12
MALIAC13
MAVGEW
MAVGEW01
MBLARA01
MBLARA10
MBPHOL01
MBPHOL12
MEBQEQ
MEBQEQ01
MEHROH
MEHROH01
MNPHOL02
MNPHOL03
MORVAR
MORVAR01
MPTRZS
MPTRZS01
MTPETA
MTPETA01
MUYROO
MUYROO01
MUYROO02
NAVGAT
NAVGAT01
NAXDIZ
NAXDIZ04
NAXFUO
NAXFUO01
NAYNUX
NAYNUX01
NBZOAC02
NBZOAC05
NDOCLH01
NDOCLH10
NENJOF
NENJOF03
NICOAM03
NICOAM04
NIFHIT
NIFHIT01
NIMFOE
NIMFOE01
NIMFOE02
NIPSOV
NIPSOV01
NITPOL02
NITPOL03
NIVPAJ
NIVPAJ01
NIYDUU
NIYDUU01
NIZVAU
NIZVAU01
NIZVAU02
NMZNON
NMZNON01
NOETNA
NOETNA01
NOGUNA
NOGUNA01
NONFOM
NONFOM01
NOSWAT
NOSWAT01
NOTSAQ
NOTSAQ01
NTBZAM01
NTBZAM10
NTBZAM11
NUDGEZ
NUDGEZ01
NUJTUI
NUJTUI01
OBIDOS
OBIDOS01
OCRSOL01
OCRSOL02
ODAJIM
ODAJIM01
ODASAO
ODASAO01
ODEFOT
ODEFOT01
OGILIA
OGILIA01
ONITAN01
ONITAN03
OPOXAZ
OPOXAZ01
OQUPUM
OQUPUM01
PABZAM
PABZAM01
PACBOK
PACBOK01
PATSEJ
PATSEJ02
PAVBEU
PAVBEU01
PCBZAM11
PCBZAM12
PCHSAN
PCHSAN01
PDHTEZ
PDHTEZ01
PEDTAV
PEDTAV01
PEFLET
PEFLET01
PEFTIE
PEFTIE01
PEJCAJ
PEJCAJ01
PEJJOF
PEJJOF01
PEJJOF02
PENCEN02
PENCEN05
PENCEN10
PERYTN01
PERYTN11
PHENAZ04
PHENAZ11
PHENOL03
PHENOL11
PHISCY
PHISCY01
PHTGLY
PHTGLY01
PHTRPL01
PHTRPL03
PICAMD02
PICAMD03
PIFZAG
PIFZAG01
PIMELA05
PIMELA07
PIMTAZ01
PIMTAZ02
PROGST10
PROGST13
PTCDEC
PTCDEC01
PUPBAD
PUPBAD01
PYAZAC01
PYAZAC02
PYDSYD11
PYDSYD14
PYMSUL10
PYMSUL11
PYRAZI
PYRAZI01
PYRIDO04
PYRIDO12
PYRZIN15
PYRZIN16
PYRZIN18
QAMNAT
QAMNAT01
QANHAP
QANHAP01
QANTUV
QANTUV02
QEGBUB
QEGBUB01
QEJZAH
QEJZAH01
QEKDIT
QEKDIT01
QIJTOS
QIJTOS01
QIXFUY
QIXFUY01
QIYFEJ
QIYFEJ01
QIZHIQ
QIZHIQ01
QNACRD04
QNACRD07
QNGHSU01
QNGHSU02
QOTGOV01
QOTGOV02
QOYJOD
QOYJOD06
QOYNOH
QOYNOH01
QQQAXG03
QQQAXG04
QQQAXG05
QQQCIV01
QQQCIV08
QQQFDJ01
QQQFDJ02
RAFFIO
RAFFIO01
RAPTEI
RAPTEI01
REKBUE
REKBUE01
RUNGEN
RUNGEN01
RUVZOY
RUVZOY01
SAFPIY
SAFPIY01
SAJMOH
SAJMOH01
SALMID04
SALMID07
SALOXM02
SALOXM03
SAWKIL
SAWKIL01
SEPDIA
SEPDIA02
SEQHUS
SEQHUS01
SESPEL
SESPEL01
SEVPEP
SEVPEP01
SIKLIH
SIKLIH02
SIVCAB
SIVCAB01
SLFNMA01
SLFNMA02
SLFNMA03
SLFNMB01
SLFNMB02
SLFNMB05
SLFNMB06
SOBPEE
SOBPEE02
SOHXAO
SOHXAO01
SOMKOU
SOMKOU01
SUCACB02
SUCACB07
SULAMD04
SULAMD08
SUQFIT
SUQFIT01
SUQWIK
SUQWIK01
SUWMIG02
SUWMIG03
TALJIZ
TALJIZ01
TAPZIT
TAPZIT02
TAZPEN01
TAZPEN10
TCLOBQ
TCLOBQ02
TEBGAI
TEBGAI01
TEHMEY
TEHMEY01
TEKQAB
TEKQAB01
TELYAK
TELYAK02
TELYAK03
TEMBES
TEMBES01
THALID03
THALID10
THBARB01
THBARB02
THBARB03
THHYDT
THHYDT02
TINBIB
TINBIB01
TITVAU
TITVAU01
TNBENZ10
TNBENZ12
TNBENZ13
TOBRUX
TOBRUX01
TRDMPP01
TRDMPP02
TRITAN03
TRITAN10
TUPGUH
TUPGUH01
TUQCOX
TUQCOX01
UCECAG
UCECAG02
UCECAG03
UNEWUF
UNEWUF01
UNEWUF02
UVEXID
UVEXID01
VALPII
VALPII01
VATRIT
VATRIT01
VAWDOM
VAWDOM11
VIHGID
VIHGID01
VOBNAB
VOBNAB01
VUFGEI
VUFGEI01
VUJZAB
VUJZAB01
VUNYUY10
VUNYUY11
VUPTAC
VUPTAC01
VURYOW
VURYOW02
WACHEP
WACHEP02
WACHEP03
WANMUU
WANMUU01
WANSAG
WANSAG01
WAVZAV
WAVZAV01
WEBNUO
WEBNUO01
WIZFEQ
WIZFEQ01
WURMOM
WURMOM01
XAQXOE
XAQXOE01
XAXCOQ
XAXCOQ02
XEHHEX
XEHHEX01
XEJNUV01
XEJNUV02
XEPXOF
XEPXOF01
XEWMER
XEWMER01
XIYXIN
XIYXIN01
XOCFOK
XOCFOK01
XOCJEE
XOCJEE01
XOCXUI01
XOCXUI02
XOJMIT
XOJMIT01
XOZBUK
XOZBUK01
YAXCEH
YAXCEH01
YEGJID
YEGJID01
YEJNAC
YEJNAC01
YEPRAN
YEPRAN02
YIDLEC
YIDLEC01
YUJGIT
YUJGIT01
YUYHIJ
YUYHIJ01
YUYHIJ02
YUYPUD
YUYPUD01
ZECZIQ
ZECZIQ01
ZEDPIH
ZEDPIH01
ZENQDX
ZENQDX01
ZEPFAB
ZEPFAB01
ZEXREZ
ZEXREZ01
ZILHOR
ZILHOR02
ZIWVIK
ZIWVIK01
ZOWSUZ
ZOWSUZ01
ZZZBLP02
ZZZBLP03
ZZZIYE03
ZZZIYE06
ZZZKPE01
ZZZKPE07
ZZZMGS02
ZZZMGS03
ZZZMUC08
ZZZMUC09
ZZZNQS04
ZZZNQS05
ZZZZCB02
ZZZZCB03
