# Supplementary material for: Modelling temperature-dependent properties of polymorphic organic molecular crystals
Source: Phys Chem Chem Phys. 2016 Oct 31;18(45):31132–43. doi: 10.1039/c6cp05447a (PMC5299590; doi:10.1039/c6cp05447a)
Supplement: Supplementary file 2 [file CP-018-C6CP05447A-s002.txt]

data_NPL2016_0K_ABAKEV 
# 2016 Nyman Polymorph Library
# 0 K crystal structure
loop_
_symmetry_equiv_pos_site_id
_symmetry_equiv_pos_as_xyz
1 +x,+y,+z
2 1/2-x,1/2+y,1/2-z
3 -x,-y,-z
4 1/2+x,1/2-y,1/2+z
_cell_length_a 7.0685
_cell_length_b 21.5381
_cell_length_c 10.7148
_cell_angle_alpha 90.0
_cell_angle_beta 106.642
_cell_angle_gamma 90.0
loop_
_atom_site_label
_atom_site_type_symbol
_atom_site_fract_x
_atom_site_fract_y
_atom_site_fract_z
O1 O     0.274434170     0.525220710     0.828720030 
N1 N     0.259434450     0.464491030     0.522555860 
C1 C     0.244509980     0.480021830     0.397209360 
C2 C     0.246889200     0.431989740     0.307219790 
C3 C     0.232104260     0.445908210     0.179784360 
C4 C     0.214323740     0.508294610     0.136537590 
C5 C     0.211579820     0.555857800     0.221409650 
C6 C     0.226524110     0.543109490     0.353488830 
C7 C     0.224639580     0.589935190     0.446043590 
C8 C     0.239841820     0.573509900     0.571907130 
C9 C     0.257050900     0.509666590     0.605239110 
C10 C     0.273907320     0.489768810     0.741280250 
H1 H     0.260649260     0.384717410     0.343051700 
H2 H     0.233985700     0.409036270     0.111352000 
H3 H     0.202817000     0.518396590     0.035558250 
H4 H     0.197954320     0.603687460     0.188417090 
H5 H     0.211164750     0.638195450     0.415839100 
H6 H     0.239306200     0.607080370     0.646938150 
H7 H     0.286120200     0.438803030     0.754876090 
O2 O     0.405025830     0.218481500     0.284228160 
N2 N     0.876963940     0.274764420     0.445564920 
C11 C     1.064716140     0.257361300     0.508776870 
C12 C     1.208332060     0.304139430     0.556444380 
C13 C     1.399445110     0.288319820     0.620883740 
C14 C     1.455664650     0.225199980     0.640617510 
C15 C     1.319868590     0.178817130     0.595598480 
C16 C     1.121552480     0.193531750     0.528713680 
C17 C     0.974213250     0.148000490     0.479813770 
C18 C     0.785916320     0.166306750     0.416129020 
C19 C     0.744969230     0.230739200     0.401453150 
C20 C     0.541630870     0.252672970     0.333007030 
H8 H     1.161086550     0.352012200     0.539942710 
H9 H     1.508711020     0.324237690     0.657135600 
H10 H     1.607239320     0.213594660     0.691717690 
H11 H     1.362718140     0.130427460     0.610649590 
H12 H     1.012724010     0.099221160     0.493542530 
H13 H     0.667203550     0.133791480     0.376488720 
H14 H     0.527542590     0.303900440     0.330502340 

#END
data_NPL2016_0K_ABAKEV01 
# 2016 Nyman Polymorph Library
# 0 K crystal structure
loop_
_symmetry_equiv_pos_site_id
_symmetry_equiv_pos_as_xyz
1 +x,+y,+z
2 1/2-x,-y,1/2+z
3 1/2+x,1/2-y,-z
4 -x,1/2+y,1/2-z
_cell_length_a 3.977
_cell_length_b 9.0351
_cell_length_c 22.0432
_cell_angle_alpha 90.0
_cell_angle_beta 90.0
_cell_angle_gamma 90.0
loop_
_atom_site_label
_atom_site_type_symbol
_atom_site_fract_x
_atom_site_fract_y
_atom_site_fract_z
N1 N     0.526224920     0.760186630     0.096233850 
O1 O     0.087177410     1.023023750     0.182194710 
C1 C     0.259014470     0.965434570     0.143674000 
C2 C     0.353650690     0.805755820     0.143807860 
C3 C     0.261186340     0.713949330     0.193195590 
C4 C     0.354403980     0.568206160     0.191836790 
C5 C     0.538451930     0.513639990     0.141531550 
C6 C     0.619410780     0.615618320     0.094059020 
C7 C     0.803510820     0.564833480     0.043074990 
C8 C     0.902614110     0.419615740     0.039379370 
C9 C     0.822639440     0.318764030     0.086333820 
C10 C     0.644630720     0.364656830     0.136315600 
H1 H     0.359596760     1.026809100     0.104152030 
H2 H     0.119811660     0.761971260     0.230231870 
H3 H     0.289953150     0.493636860     0.228607630 
H4 H     0.861161450     0.644454120     0.007874910 
H5 H     1.043262940     0.381291080     0.000321200 
H6 H     0.903047020     0.204531380     0.082627730 
H7 H     0.583140400     0.287530330     0.172341330 

#END
data_NPL2016_0K_ABUDAD 
# 2016 Nyman Polymorph Library
# 0 K crystal structure
loop_
_symmetry_equiv_pos_site_id
_symmetry_equiv_pos_as_xyz
1 +x,+y,+z
2 -x,1/2+y,1/2-z
3 -x,-y,-z
4 +x,1/2-y,1/2+z
_cell_length_a 5.9546
_cell_length_b 7.2804
_cell_length_c 28.6275
_cell_angle_alpha 90.0
_cell_angle_beta 94.1422
_cell_angle_gamma 90.0
loop_
_atom_site_label
_atom_site_type_symbol
_atom_site_fract_x
_atom_site_fract_y
_atom_site_fract_z
O1 O     0.872147310     0.709863780     0.205911810 
N1 N     0.890210980     0.386692280     0.213798660 
C1 C     0.663592460     0.459831310     0.157718300 
C2 C     0.735612610     0.487917330     0.108055290 
C3 C     0.627903970     0.356885330     0.070966860 
C4 C     0.375844770     0.385653010     0.058401820 
C5 C     0.275110530     0.244642880     0.022737220 
C6 C     0.277185220     0.045843520     0.040759660 
C7 C     0.114537690     0.009599100     0.079266350 
C8 C     0.203080560    -0.130000930     0.116422680 
C9 C     0.407253590    -0.062034150     0.147657980 
C10 C     0.353389410     0.104934100     0.177456170 
C11 C     0.550864300     0.179314100     0.209209780 
C12 C     0.732471100     0.275895700     0.183280730 
C13 C     0.821752410     0.554151700     0.195814690 
H1 H     0.979740320     0.351620610     0.243841560 
H2 H     0.487080050     0.495761530     0.160633640 
H3 H     0.701084020     0.630802810     0.097947490 
H4 H     0.918878320     0.471787770     0.109019780 
H5 H     0.658521100     0.215741530     0.082872120 
H6 H     0.716896480     0.371350330     0.038957930 
H7 H     0.283827020     0.381216720     0.090131640 
H8 H     0.349799960     0.524172790     0.044064520 
H9 H     0.368786340     0.251511030    -0.008803870 
H10 H     0.101544330     0.284136470     0.011846660 
H11 H     0.448903160     0.009454810     0.053480540 
H12 H     0.235282340    -0.046780310     0.011296510 
H13 H    -0.046560070    -0.039006900     0.062997650 
H14 H     0.075969470     0.138412130     0.096590770 
H15 H     0.067602470    -0.165281830     0.138798290 
H16 H     0.247922400    -0.257591110     0.099027030 
H17 H     0.546147010    -0.029777250     0.126000690 
H18 H     0.468014680    -0.173778590     0.170912930 
H19 H     0.216903320     0.067437050     0.199341420 
H20 H     0.287267460     0.216538260     0.154932220 
H21 H     0.487126790     0.277725860     0.234001900 
H22 H     0.628427350     0.067287730     0.230350090 
H23 H     0.819855440     0.180212060     0.161403990 

#END
data_NPL2016_0K_ABUDAD01 
# 2016 Nyman Polymorph Library
# 0 K crystal structure
loop_
_symmetry_equiv_pos_site_id
_symmetry_equiv_pos_as_xyz
1 +x,+y,+z
2 -x,1/2+y,1/2-z
3 -x,-y,-z
4 +x,1/2-y,1/2+z
_cell_length_a 5.8566
_cell_length_b 7.5908
_cell_length_c 28.1521
_cell_angle_alpha 90.0
_cell_angle_beta 97.3094
_cell_angle_gamma 90.0
loop_
_atom_site_label
_atom_site_type_symbol
_atom_site_fract_x
_atom_site_fract_y
_atom_site_fract_z
O1 O     0.035644160     0.409873810     0.260853460 
N1 N    -0.157063460     0.577623010     0.197254910 
C1 C    -0.249222120     0.311841490     0.189674080 
C2 C    -0.439300450     0.224835570     0.213948010 
C3 C    -0.631483010     0.142830070     0.178893020 
C4 C    -0.565208390    -0.024069750     0.153330480 
C5 C    -0.768319280    -0.104637140     0.120449020 
C6 C    -0.870541910     0.018237380     0.079772370 
C7 C    -0.706399270     0.055607830     0.042174590 
C8 C    -0.716841890     0.244708240     0.022502730 
C9 C    -0.616236520     0.385448350     0.058596880 
C10 C    -0.357488330     0.362083500     0.074129920 
C11 C    -0.244580510     0.497430700     0.110176800 
C12 C    -0.314411370     0.484221390     0.160523670 
C13 C    -0.090242360     0.431202560     0.224071480 
H1 H    -0.125545140     0.706790010     0.203931020 
H2 H    -0.154733830     0.216828840     0.170560740 
H3 H    -0.360982300     0.125720920     0.239195650 
H4 H    -0.513783680     0.324786060     0.235482210 
H5 H    -0.696529850     0.242698620     0.152687960 
H6 H    -0.776119900     0.110638980     0.198558700 
H7 H    -0.423179450     0.004074520     0.132713740 
H8 H    -0.498932990    -0.121805910     0.180253260 
H9 H    -0.903489470    -0.140644800     0.142239790 
H10 H    -0.712603250    -0.227575090     0.105052060 
H11 H    -1.029829750    -0.039754160     0.061911950 
H12 H    -0.922443300     0.141934370     0.095143800 
H13 H    -0.529274190     0.025769840     0.057154500 
H14 H    -0.745492970    -0.036009580     0.012223230 
H15 H    -0.896128640     0.278129660     0.009627470 
H16 H    -0.623546740     0.250371840    -0.008846620 
H17 H    -0.709471600     0.384114270     0.089885930 
H18 H    -0.646364250     0.516014930     0.042381340 
H19 H    -0.323915190     0.230581720     0.089249660 
H20 H    -0.269367660     0.366963030     0.042066700 
H21 H    -0.281341190     0.631216490     0.096547540 
H22 H    -0.057453880     0.481079310     0.113558360 
H23 H    -0.494425400     0.521781820     0.161080600 

#END
data_NPL2016_0K_ACEMID03 
# 2016 Nyman Polymorph Library
# 0 K crystal structure
loop_
_symmetry_equiv_pos_site_id
_symmetry_equiv_pos_as_xyz
1 +x,+y,+z
2 -y,+x-y,+z
3 -x+y,-x,+z
4 -y,-x,1/2+z
5 -x+y,+y,1/2+z
6 +x,+x-y,1/2+z
7 2/3+x,1/3+y,1/3+z
8 2/3-y,1/3+x-y,1/3+z
9 2/3-x+y,1/3-x,1/3+z
10 2/3-y,1/3-x,5/6+z
11 2/3-x+y,1/3+y,5/6+z
12 2/3+x,1/3+x-y,5/6+z
13 1/3+x,2/3+y,2/3+z
14 1/3-y,2/3+x-y,2/3+z
15 1/3-x+y,2/3-x,2/3+z
16 1/3-y,2/3-x,1/6+z
17 1/3-x+y,2/3+y,1/6+z
18 1/3+x,2/3+x-y,1/6+z
_cell_length_a 11.488
_cell_length_b 11.488
_cell_length_c 13.0472
_cell_angle_alpha 90.0
_cell_angle_beta 90.0
_cell_angle_gamma 120.0
loop_
_atom_site_label
_atom_site_type_symbol
_atom_site_fract_x
_atom_site_fract_y
_atom_site_fract_z
C1 C    -0.178822740    -0.197534260     0.703905400 
C2 C    -0.317963450    -0.321769040     0.706028530 
O1 O    -0.415942470    -0.324034080     0.668845940 
N1 N    -0.323902070    -0.431967750     0.752054070 
H1 H    -0.414111910    -0.509882330     0.772171000 
H2 H    -0.244364010    -0.423675280     0.790906190 
H3 H    -0.164894670    -0.138385480     0.773229480 
H4 H    -0.098471930    -0.222026210     0.700383220 
H5 H    -0.172402320    -0.136681540     0.637880170 

#END
data_NPL2016_0K_ACEMID06 
# 2016 Nyman Polymorph Library
# 0 K crystal structure
loop_
_symmetry_equiv_pos_site_id
_symmetry_equiv_pos_as_xyz
1 +x,+y,+z
2 1/2-x,1/2-y,+z
3 -x,1/2+y,1/2-z
4 1/2+x,-y,1/2-z
5 -x,-y,-z
6 1/2+x,1/2+y,-z
7 +x,1/2-y,1/2+z
8 1/2-x,+y,1/2+z
_cell_length_a 19.0989
_cell_length_b 7.5527
_cell_length_c 9.5962
_cell_angle_alpha 90.0
_cell_angle_beta 90.0
_cell_angle_gamma 90.0
loop_
_atom_site_label
_atom_site_type_symbol
_atom_site_fract_x
_atom_site_fract_y
_atom_site_fract_z
O1 O     0.555730640     0.153864700     0.295846940 
N1 N     0.576828360     0.171844320     0.527743800 
C1 C     0.536954730     0.199402860     0.411401910 
C2 C     0.466567210     0.287682370     0.436958020 
H1 H     0.461122540     0.397702890     0.364150610 
H2 H     0.459434860     0.336014880     0.543232810 
H3 H     0.425238960     0.192320670     0.413420980 
H4 H     0.624929000     0.119243110     0.515848110 
H5 H     0.562536480     0.219840130     0.621153060 
O2 O     0.715779850     0.014914140     0.479545570 
N2 N     0.702415070     0.031694060     0.245339590 
C3 C     0.740531050     0.000690050     0.363427150 
C4 C     0.816663910    -0.049624170     0.339216330 
H6 H     0.849565950     0.064708430     0.363409360 
H7 H     0.827799360    -0.092379550     0.232801310 
H8 H     0.830386050    -0.155179900     0.411649610 
H9 H     0.651909660     0.068084600     0.254702050 
H10 H     0.723791180     0.018959410     0.150223970 

#END
data_NPL2016_0K_ACIGID 
# 2016 Nyman Polymorph Library
# 0 K crystal structure
loop_
_symmetry_equiv_pos_site_id
_symmetry_equiv_pos_as_xyz
1 +x,+y,+z
2 -x,1/2+y,1/2-z
3 -x,-y,-z
4 +x,1/2-y,1/2+z
_cell_length_a 10.5764
_cell_length_b 13.1384
_cell_length_c 11.8446
_cell_angle_alpha 90.0
_cell_angle_beta 102.5158
_cell_angle_gamma 90.0
loop_
_atom_site_label
_atom_site_type_symbol
_atom_site_fract_x
_atom_site_fract_y
_atom_site_fract_z
S1 S     0.738217160     0.476417020     0.061253810 
C1 C     0.634180040     0.397002360     0.118044680 
C2 C     0.728470150     0.572276950     0.177694000 
C3 C     0.725878000     0.682477100     0.128888350 
C4 C     0.849334660     0.731648890     0.202730610 
C5 C     0.824084990     0.750617150     0.324377880 
C6 C     0.825448750     0.640835710     0.373704630 
C7 C     0.854249650     0.571370800     0.276011830 
C8 C     0.947600270     0.642203710     0.223221050 
C9 C     0.649422670     0.249910050    -0.007058430 
C10 C     0.599661150     0.142459180    -0.032509280 
C11 C     0.518903540     0.596363840     0.252243150 
C12 C     0.389834620     0.545980030     0.251639600 
C13 C     0.904616010     0.466800240     0.318204620 
C14 C     1.074670780     0.664608690     0.310729960 
C15 C     0.987325320     0.606080990     0.112443160 
N1 N     0.577458370     0.434577390     0.193622350 
N2 N     0.609215940     0.536987780     0.213802760 
N3 N     0.610390180     0.296449300     0.084441010 
O1 O     0.718143940     0.292260170    -0.062239640 
O2 O     0.539141080     0.685001900     0.281106790 
H1 H     0.728074180     0.680483740     0.037365330 
H2 H     0.638844740     0.722666440     0.137663210 
H3 H     0.880613820     0.798890220     0.161976900 
H4 H     0.731339250     0.787645830     0.320684020 
H5 H     0.899828760     0.797899140     0.376201360 
H6 H     0.901590410     0.630771900     0.451378700 
H7 H     0.734503910     0.621224790     0.396744010 
H8 H     0.548028890     0.259738050     0.123893070 
H9 H     0.519798410     0.122972910     0.008373080 
H10 H     0.679187870     0.089091650    -0.002847850 
H11 H     0.568506440     0.134101850    -0.125948150 
H12 H     0.356276170     0.500108100     0.174412180 
H13 H     0.321476170     0.606222100     0.258972310 
H14 H     0.398769590     0.494620980     0.325597150 
H15 H     0.985809260     0.474033010     0.392456710 
H16 H     0.936836860     0.423381350     0.251154000 
H17 H     0.829346580     0.422781260     0.346487010 
H18 H     1.132193960     0.595049130     0.329430030 
H19 H     1.060965270     0.694516110     0.392879610 
H20 H     1.132105700     0.720025630     0.274604010 
H21 H     0.908589170     0.603587960     0.036131710 
H22 H     1.031796590     0.530659680     0.123431960 
H23 H     1.059284660     0.658913770     0.092349460 

#END
data_NPL2016_0K_ACIGID01 
# 2016 Nyman Polymorph Library
# 0 K crystal structure
loop_
_symmetry_equiv_pos_site_id
_symmetry_equiv_pos_as_xyz
1 +x,+y,+z
2 -x,1/2-y,1/2+z
3 1/2+x,-y,1/2-z
4 1/2-x,1/2+y,-z
5 -x,-y,-z
6 +x,1/2+y,1/2-z
7 1/2-x,+y,1/2+z
8 1/2+x,1/2-y,+z
_cell_length_a 12.7925
_cell_length_b 13.1586
_cell_length_c 19.1689
_cell_angle_alpha 90.0
_cell_angle_beta 90.0
_cell_angle_gamma 90.0
loop_
_atom_site_label
_atom_site_type_symbol
_atom_site_fract_x
_atom_site_fract_y
_atom_site_fract_z
S1 S     0.038094920     0.520555760     0.614943890 
C1 C     0.102550330     0.421568180     0.571260590 
C2 C     0.160310430     0.599413520     0.606509660 
C3 C     0.132536860     0.712762950     0.592169420 
C4 C     0.178687170     0.769386430     0.655834280 
C5 C     0.298273180     0.771489680     0.646231990 
C6 C     0.328095010     0.658467500     0.659321100 
C7 C     0.222765030     0.604920300     0.676731920 
C8 C     0.163510890     0.692781820     0.716547140 
C9 C    -0.036976080     0.295139340     0.586920890 
C10 C    -0.061056830     0.183593720     0.576177180 
C11 C     0.279973920     0.584693170     0.498656220 
C12 C     0.309797290     0.513257100     0.439926620 
C13 C     0.237182540     0.504484370     0.714465500 
C14 C     0.218838090     0.722417790     0.784782450 
C15 C     0.048256990     0.675752580     0.735818650 
N1 N     0.190125190     0.441518400     0.542125700 
N2 N     0.216364070     0.543754800     0.549886360 
N3 N     0.062819360     0.323701330     0.567145810 
O1 O    -0.098778000     0.354657960     0.612068940 
O2 O     0.309418750     0.672839910     0.499605360 
H1 H     0.166360180     0.738897600     0.543485020 
H2 H     0.047980920     0.721795470     0.588770900 
H3 H     0.143212820     0.843914690     0.663993770 
H4 H     0.335574570     0.822198150     0.683791330 
H5 H     0.320286270     0.795772010     0.594030260 
H6 H     0.381149720     0.650082840     0.703535230 
H7 H     0.366569360     0.624263550     0.614595650 
H8 H     0.108405690     0.272200650     0.542688880 
H9 H    -0.016458900     0.149806980     0.533510680 
H10 H    -0.144350750     0.175656650     0.565929180 
H11 H    -0.042912410     0.142198510     0.624145040 
H12 H     0.240863240     0.494388930     0.408859050 
H13 H     0.342143710     0.442106750     0.459370620 
H14 H     0.366461670     0.552959830     0.407520550 
H15 H     0.283193650     0.515534630     0.761853370 
H16 H     0.279245600     0.450343380     0.681526840 
H17 H     0.162568560     0.470387650     0.729061140 
H18 H     0.212683500     0.660601290     0.822689760 
H19 H     0.181404000     0.789356310     0.807519600 
H20 H     0.301469920     0.739565870     0.778469170 
H21 H     0.038350020     0.608425700     0.768515410 
H22 H    -0.004380850     0.668670570     0.691478050 
H23 H     0.020919580     0.741158740     0.765956800 

#END
data_NPL2016_0K_ACRDIN04 
# 2016 Nyman Polymorph Library
# 0 K crystal structure
loop_
_symmetry_equiv_pos_site_id
_symmetry_equiv_pos_as_xyz
1 +x,+y,+z
2 1/2-x,1/2+y,1/2-z
3 -x,-y,-z
4 1/2+x,1/2-y,1/2+z
_cell_length_a 11.4592
_cell_length_b 5.837
_cell_length_c 13.7934
_cell_angle_alpha 90.0
_cell_angle_beta 97.7178
_cell_angle_gamma 90.0
loop_
_atom_site_label
_atom_site_type_symbol
_atom_site_fract_x
_atom_site_fract_y
_atom_site_fract_z
N1 N     0.062753450     0.773135800     0.112912830 
C1 C     0.248734810     1.142151240    -0.023943410 
C2 C     0.254122580     1.005833250    -0.103716040 
C3 C     0.195416550     0.790131410    -0.111679280 
C4 C     0.132925610     0.715793510    -0.040088400 
C5 C    -0.010914910     0.817197630     0.265210670 
C6 C    -0.020842120     0.942582740     0.347324970 
C7 C     0.034630670     1.160538310     0.362137910 
C8 C     0.098877750     1.247941100     0.294200450 
C9 C     0.175839430     1.202755230     0.135530860 
C10 C     0.184471670     1.071089000     0.052453840 
C11 C     0.124987430     0.852750640     0.044500070 
C12 C     0.055362020     0.901877350     0.192297980 
C13 C     0.111455230     1.122634450     0.207466880 
H1 H     0.293205030     1.306591040    -0.017371870 
H2 H     0.303111920     1.060860150    -0.161513850 
H3 H     0.200792400     0.684557480    -0.175574920 
H4 H     0.087627560     0.552580910    -0.044569260 
H5 H    -0.052249450     0.651193740     0.252318050 
H6 H    -0.071398110     0.876538780     0.402194070 
H7 H     0.025406150     1.256612070     0.427901360 
H8 H     0.141327170     1.413793520     0.305056020 
H9 H     0.219372890     1.368146740     0.144240440 

#END
data_NPL2016_0K_ACRDIN06 
# 2016 Nyman Polymorph Library
# 0 K crystal structure
loop_
_symmetry_equiv_pos_site_id
_symmetry_equiv_pos_as_xyz
1 +x,+y,+z
2 1/2-x,1/2+y,1/2-z
3 -x,-y,-z
4 1/2+x,1/2-y,1/2+z
_cell_length_a 6.1511
_cell_length_b 22.996
_cell_length_c 13.1624
_cell_angle_alpha 90.0
_cell_angle_beta 96.2327
_cell_angle_gamma 90.0
loop_
_atom_site_label
_atom_site_type_symbol
_atom_site_fract_x
_atom_site_fract_y
_atom_site_fract_z
N1 N     0.153409770     0.311796320     0.153508490 
C1 C     0.675840160     0.393392210     0.156120700 
C2 C     0.629607510     0.425471010     0.069099670 
C3 C     0.423038390     0.419713870     0.009532590 
C4 C     0.268253380     0.382279150     0.038044550 
C5 C     0.026214630     0.241067600     0.265190480 
C6 C     0.059150570     0.207422190     0.351011970 
C7 C     0.260200220     0.209978980     0.415712430 
C8 C     0.423869530     0.246258310     0.392869550 
C9 C     0.557105760     0.319976730     0.276700710 
C10 C     0.518974530     0.353803420     0.188657410 
C11 C     0.309853540     0.347955690     0.128398540 
C12 C     0.192757030     0.279600250     0.238373670 
C13 C     0.396210850     0.282112790     0.304016520 
H1 H     0.832667520     0.397492890     0.201938690 
H2 H     0.749564050     0.455475090     0.044812550 
H3 H     0.389367680     0.445534820    -0.059274410 
H4 H     0.110301310     0.377231670    -0.006078260 
H5 H    -0.125105280     0.239886370     0.214849190 
H6 H    -0.068497740     0.178321180     0.370606160 
H7 H     0.282233810     0.182840930     0.483350160 
H8 H     0.577325620     0.248404530     0.441828000 
H9 H     0.712512920     0.323124750     0.324126580 
N2 N     0.246890040     0.010140250     0.900695330 
C14 C     0.535069870     0.146771550     0.985291000 
C15 C     0.391318960     0.167744200     1.048467590 
C16 C     0.197755950     0.136160890     1.062805060 
C17 C     0.152318700     0.084489120     1.013845500 
C18 C     0.329393280    -0.066055860     0.788581230 
C19 C     0.463999670    -0.090185730     0.724112940 
C20 C     0.661500040    -0.061954520     0.704761290 
C21 C     0.719629080    -0.010106330     0.750541340 
C22 C     0.634302310     0.069395990     0.867317000 
C23 C     0.493855150     0.093008140     0.932730460 
C24 C     0.297959910     0.060949980     0.947130580 
C25 C     0.383692330    -0.011933190     0.838073060 
C26 C     0.583774660     0.016570580     0.818352230 
H10 H     0.682729380     0.170617240     0.974060410 
H11 H     0.423602760     0.208629760     1.088186530 
H12 H     0.085939820     0.153608340     1.113287100 
H13 H     0.006336110     0.059703080     1.023516490 
H14 H     0.178506930    -0.086674370     0.804487170 
H15 H     0.421080950    -0.131301470     0.686959960 
H16 H     0.765451570    -0.082003210     0.653303430 
H17 H     0.869797790     0.011604510     0.736116560 
H18 H     0.783449550     0.092207470     0.854465820 

#END
data_NPL2016_0K_ADURIA 
# 2016 Nyman Polymorph Library
# 0 K crystal structure
loop_
_symmetry_equiv_pos_site_id
_symmetry_equiv_pos_as_xyz
1 +x,+y,+z
2 -x,+y,1/2-z
3 1/2+x,1/2+y,+z
4 1/2-x,1/2+y,1/2-z
5 -x,-y,-z
6 +x,-y,1/2+z
7 1/2-x,1/2-y,-z
8 1/2+x,1/2-y,1/2+z
_cell_length_a 17.9669
_cell_length_b 5.0308
_cell_length_c 23.9824
_cell_angle_alpha 90.0
_cell_angle_beta 97.7146
_cell_angle_gamma 90.0
loop_
_atom_site_label
_atom_site_type_symbol
_atom_site_fract_x
_atom_site_fract_y
_atom_site_fract_z
N1 N     0.119825010     0.897313190     0.371473330 
N2 N     0.059614110     0.858705180     0.329344580 
C1 C     0.174657150     1.093095500     0.363940030 
C2 C     0.233463210     1.150519400     0.406533470 
C3 C     0.285837880     1.343826590     0.397263250 
C4 C     0.280235370     1.480158700     0.346391830 
C5 C     0.221282880     1.421531990     0.304308570 
C6 C     0.168496670     1.228959900     0.312705020 
C7 C     0.018529620     0.667609330     0.346790730 
C8 C    -0.051038460     0.578911960     0.310385840 
C9 C     0.049973930     0.574547650     0.401334020 
C10 C     0.032401870     0.370675430     0.439645950 
C11 C    -0.038380860     0.208165630     0.427195300 
C12 C     0.115167430     0.728004820     0.414635770 
O1 O     0.075535960     0.332417750     0.483953540 
O2 O     0.163578720     0.714413280     0.461076160 
H1 H     0.238317120     1.046225180     0.446135730 
H2 H     0.321268770     1.630409350     0.339606440 
H3 H     0.331330910     1.387531190     0.430420050 
H4 H     0.216158730     1.526148100     0.264476020 
H5 H     0.122452480     1.181477020     0.280536140 
H6 H    -0.100163550     0.591436690     0.332636460 
H7 H    -0.046161840     0.372639290     0.296915960 
H8 H    -0.060232490     0.704604720     0.273097160 
H9 H    -0.087296010     0.334074480     0.430379170 
H10 H    -0.044512100     0.126547970     0.384645640 
H11 H    -0.037051760     0.047904440     0.457821260 
H12 H     0.144012550     0.562221130     0.481821140 

#END
data_NPL2016_0K_ADURIA01 
# 2016 Nyman Polymorph Library
# 0 K crystal structure
loop_
_symmetry_equiv_pos_site_id
_symmetry_equiv_pos_as_xyz
1 +x,+y,+z
2 1/2-x,1/2+y,1/2-z
3 -x,-y,-z
4 1/2+x,1/2-y,1/2+z
_cell_length_a 13.8014
_cell_length_b 9.4142
_cell_length_c 18.2919
_cell_angle_alpha 90.0
_cell_angle_beta 112.9866
_cell_angle_gamma 90.0
loop_
_atom_site_label
_atom_site_type_symbol
_atom_site_fract_x
_atom_site_fract_y
_atom_site_fract_z
O1 O     0.660562330     0.651686000     0.973491820 
O2 O     0.528613350     0.834070860     0.883510010 
N1 N     0.614745770     0.588938170     1.081488320 
N2 N     0.536792450     0.624287690     1.108749210 
C1 C     0.474840430     0.716684700     1.058164380 
C2 C     0.510010130     0.746102440     0.995624810 
C3 C     0.600106760     0.660955210     1.014081990 
C4 C     0.693750820     0.489442920     1.124945080 
C5 C     0.773910090     0.451232040     1.100066290 
C6 C     0.849543460     0.353355380     1.144515480 
C7 C     0.846263730     0.293424660     1.213043090 
C8 C     0.765976800     0.332343620     1.237218740 
C9 C     0.689741290     0.429871340     1.193682450 
C10 C     0.475486160     0.832101320     0.925035840 
C11 C     0.375524320     0.918104830     0.899378030 
C12 C     0.382500990     0.774919550     1.071667850 
H1 H     0.626049220     0.720399790     0.928698860 
H2 H     0.777243750     0.496979920     1.047059420 
H3 H     0.911521780     0.324134540     1.124959140 
H4 H     0.905520550     0.217319890     1.247211660 
H5 H     0.762352740     0.286593950     1.290457530 
H6 H     0.627063420     0.461093720     1.211669700 
H7 H     0.340407720     0.921784890     0.834700270 
H8 H     0.394631120     1.026933640     0.921396180 
H9 H     0.319213240     0.875326500     0.921871410 
H10 H     0.308437320     0.748329360     1.022654160 
H11 H     0.386603500     0.890638370     1.077062410 
H12 H     0.381377320     0.730082100     1.126246520 
O3 O     0.223218270     0.053673390     0.017362110 
O4 O     0.165381550     0.155080610    -0.125472730 
N3 N     0.105056150     0.129968360     0.074838840 
N4 N     0.014774530     0.213025220     0.052938440 
C13 C    -0.005403650     0.258058720    -0.019576030 
C14 C     0.070964740     0.205944860    -0.048045020 
C15 C     0.139516700     0.124312760     0.015166530 
C16 C     0.144821150     0.063238650     0.150523820 
C17 C     0.245447160     0.003449280     0.181420240 
C18 C     0.281205830    -0.061105720     0.255734120 
C19 C     0.218349800    -0.065848210     0.299470370 
C20 C     0.118417260    -0.005061520     0.268222080 
C21 C     0.081143470     0.059272150     0.193980720 
C22 C     0.089143790     0.217814730    -0.120159270 
C23 C     0.016825040     0.305284180    -0.188833260 
C24 C    -0.098454270     0.351526760    -0.060206450 
H13 H     0.223371740     0.071935050    -0.036534260 
H14 H     0.294779070     0.006972080     0.147990990 
H15 H     0.359248420    -0.107508290     0.279459170 
H16 H     0.246942510    -0.116145910     0.357321480 
H17 H     0.068714800    -0.007804830     0.301702150 
H18 H     0.004033240     0.107290440     0.169018340 
H19 H     0.040276360     0.293598840    -0.238842790 
H20 H     0.021046350     0.417236880    -0.171887670 
H21 H    -0.064854180     0.271414490    -0.206153200 
H22 H    -0.154565650     0.301603140    -0.114082990 
H23 H    -0.075025000     0.452975880    -0.077393290 
H24 H    -0.137955380     0.372072840    -0.020038010 

#END
data_NPL2016_0K_AGAKUP 
# 2016 Nyman Polymorph Library
# 0 K crystal structure
loop_
_symmetry_equiv_pos_site_id
_symmetry_equiv_pos_as_xyz
1 +x,+y,+z
2 -x,+y,1/2-z
3 1/2+x,1/2+y,+z
4 1/2-x,1/2+y,1/2-z
5 -x,-y,-z
6 +x,-y,1/2+z
7 1/2-x,1/2-y,-z
8 1/2+x,1/2-y,1/2+z
_cell_length_a 30.9657
_cell_length_b 4.5027
_cell_length_c 16.1929
_cell_angle_alpha 90.0
_cell_angle_beta 95.4827
_cell_angle_gamma 90.0
loop_
_atom_site_label
_atom_site_type_symbol
_atom_site_fract_x
_atom_site_fract_y
_atom_site_fract_z
S1 S     0.045628740     0.828390760     0.583595580 
N1 N     0.117244980     1.051276150     0.521074090 
N2 N     0.050799510     1.195615780     0.457989380 
N3 N     0.181153830     1.222094080     0.481902600 
C1 C     0.072595130     1.031396820     0.519614630 
C2 C     0.113854990     1.414851530     0.407116560 
C3 C     0.150071740     0.910021990     0.572892610 
C4 C     0.068560380     1.388450680     0.403414460 
C5 C     0.132468040     1.607508810     0.352617410 
C6 C     0.042067590     1.553299130     0.345483880 
C7 C     0.189223580     1.021131460     0.546562480 
C8 C     0.139190010     1.237674450     0.467728440 
C9 C     0.229137990     0.926271180     0.584706540 
C10 C     0.149782990     0.704007490     0.636981670 
C11 C     0.061013180     1.742988940     0.292001450 
C12 C     0.106209160     1.770744040     0.295384930 
C13 C     0.189942100     0.612258690     0.674163880 
C14 C     0.229004040     0.721114850     0.648642460 
H1 H     0.119813320     0.620500790     0.656696700 
H2 H     0.258911440     1.012647200     0.564088450 
H3 H     0.167478330     1.623520670     0.356784400 
H4 H     0.259505380     0.643265290     0.679473490 
H5 H     0.018179180     1.181696020     0.456414140 
H6 H     0.007095580     1.531849770     0.342878990 
H7 H     0.120560210     1.919821160     0.253223720 
H8 H     0.040501850     1.870880160     0.247193060 
H9 H     0.190918070     0.452280240     0.724275510 

#END
data_NPL2016_0K_AGAKUP01 
# 2016 Nyman Polymorph Library
# 0 K crystal structure
loop_
_symmetry_equiv_pos_site_id
_symmetry_equiv_pos_as_xyz
1 +x,+y,+z
2 1/2-x,1/2+y,1/2-z
3 -x,-y,-z
4 1/2+x,1/2-y,1/2+z
_cell_length_a 11.6518
_cell_length_b 7.8297
_cell_length_c 13.4194
_cell_angle_alpha 90.0
_cell_angle_beta 113.2888
_cell_angle_gamma 90.0
loop_
_atom_site_label
_atom_site_type_symbol
_atom_site_fract_x
_atom_site_fract_y
_atom_site_fract_z
C1 C     0.516669580     0.166838810     0.913331030 
C2 C     0.718505330    -0.062766560     0.810676700 
C3 C     0.675414580    -0.127052120     0.705514540 
C4 C     0.550857050    -0.106948820     0.632245990 
C5 C     0.464904710    -0.021536710     0.662018010 
C6 C     0.506153150     0.043802250     0.767109810 
C7 C     0.631945980     0.022812620     0.840202890 
C8 C     0.493256190     0.252580460     0.998205000 
C9 C     0.595432550     0.278335480     1.097063680 
C10 C     0.579364690     0.363425810     1.182306200 
C11 C     0.461637240     0.421979760     1.168041590 
C12 C     0.359160780     0.396699070     1.069600150 
C13 C     0.374967820     0.312713040     0.985132070 
C14 C     0.740426160     0.129175340     1.033044860 
N1 N     0.438342260     0.132720570     0.815155370 
N2 N     0.638924950     0.103290530     0.936134600 
N3 N     0.711726800     0.216982440     1.108243340 
S1 S     0.886076820     0.064417770     1.061436560 
H1 H     0.814187180    -0.078066640     0.866865050 
H2 H     0.740232870    -0.194470660     0.679836980 
H3 H     0.521561870    -0.159178510     0.551159960 
H4 H     0.368454420    -0.004803420     0.606702910 
H5 H     0.658613760     0.382674300     1.258547250 
H6 H     0.449158220     0.487822930     1.234052270 
H7 H     0.267713770     0.443015840     1.059644240 
H8 H     0.297860090     0.291622420     0.907965720 
H9 H     0.786293140     0.240228510     1.177940950 

#END
data_NPL2016_0K_AHEMAB 
# 2016 Nyman Polymorph Library
# 0 K crystal structure
loop_
_symmetry_equiv_pos_site_id
_symmetry_equiv_pos_as_xyz
1 +x,+y,+z
2 -x,1/2+y,1/2-z
_cell_length_a 3.6349
_cell_length_b 11.6684
_cell_length_c 5.8246
_cell_angle_alpha 90.0
_cell_angle_beta 94.7362
_cell_angle_gamma 90.0
loop_
_atom_site_label
_atom_site_type_symbol
_atom_site_fract_x
_atom_site_fract_y
_atom_site_fract_z
N1 N     0.177338620     0.430188130     0.672859580 
N2 N    -0.178085280     0.569744470     0.327877930 
O1 O     0.337330860     0.367148840     0.828039770 
O2 O    -0.338121080     0.632748290     0.172625490 
C1 C     0.021986560     0.385769190     0.469388270 
C2 C     0.149843310     0.546710900     0.699007850 
C3 C    -0.022862100     0.614456980     0.531348810 
C4 C    -0.150801360     0.453233930     0.301487600 
H1 H     0.047247120     0.294039990     0.453020420 
H2 H     0.273815090     0.579835430     0.860217880 
H3 H    -0.048197560     0.706174710     0.547623450 
H4 H    -0.274738980     0.420092760     0.140309200 

#END
data_NPL2016_0K_AHEMAB01 
# 2016 Nyman Polymorph Library
# 0 K crystal structure
loop_
_symmetry_equiv_pos_site_id
_symmetry_equiv_pos_as_xyz
1 +x,+y,+z
2 1/2-x,-y,1/2+z
3 -x,1/2+y,-z
4 1/2+x,1/2-y,1/2-z
_cell_length_a 12.217
_cell_length_b 12.2619
_cell_length_c 6.6052
_cell_angle_alpha 90.0
_cell_angle_beta 90.0
_cell_angle_gamma 90.0
loop_
_atom_site_label
_atom_site_type_symbol
_atom_site_fract_x
_atom_site_fract_y
_atom_site_fract_z
C1 C     0.735245820     0.250337820     0.039873110 
C2 C     0.514749030     0.246932210     0.002456090 
C3 C     0.669913550     0.249666290     0.207965880 
C4 C     0.580000660     0.247601200    -0.165810280 
N1 N     0.557856180     0.247946010     0.194335600 
N2 N     0.692088730     0.249323340    -0.151970330 
O1 O     0.497414340     0.247326490     0.350540560 
O2 O     0.752549110     0.249943180    -0.308156230 
H1 H     0.823474080     0.251684670     0.046681500 
H2 H     0.426516610     0.245584330    -0.004336300 
H3 H     0.701708710     0.250434630     0.360370110 
H4 H     0.548224310     0.246834140    -0.318217670 
C5 C     0.390001560     0.488736680     0.527748050 
C6 C     0.609590010     0.507240910     0.489059660 
C7 C     0.455533590     0.490888140     0.695574270 
C8 C     0.544060970     0.505089500     0.321235310 
N3 N     0.567202340     0.500177440     0.681030240 
N4 N     0.432389680     0.495779140     0.335778250 
O3 O     0.628009030     0.502138740     0.836738860 
O4 O     0.371591490     0.493786040     0.180065870 
H5 H     0.302070430     0.481487560     0.534946390 
H6 H     0.697522140     0.514494040     0.481866360 
H7 H     0.424335320     0.485492910     0.848069160 
H8 H     0.575252160     0.510491600     0.168737810 

#END
data_NPL2016_0K_AJAPOR 
# 2016 Nyman Polymorph Library
# 0 K crystal structure
loop_
_symmetry_equiv_pos_site_id
_symmetry_equiv_pos_as_xyz
1 +x,+y,+z
2 -x,1/2+y,1/2-z
3 -x,-y,-z
4 +x,1/2-y,1/2+z
_cell_length_a 6.0456
_cell_length_b 8.5321
_cell_length_c 13.8122
_cell_angle_alpha 90.0
_cell_angle_beta 97.374
_cell_angle_gamma 90.0
loop_
_atom_site_label
_atom_site_type_symbol
_atom_site_fract_x
_atom_site_fract_y
_atom_site_fract_z
N1 N     0.677290260     0.339280490     0.539050030 
N2 N     0.281472870     0.342161720     0.529702200 
N3 N     0.523632990     0.132381960     0.593851180 
N4 N     0.835565420     0.231518790     0.571544230 
N5 N     0.132985370     0.227186720     0.792473850 
N6 N     0.751001720     0.108762000     0.605034170 
N7 N     0.322032280     0.214040840     0.769492490 
N8 N    -0.035786780     0.253252530     0.816503880 
C1 C     0.382001100     0.025433860     0.639016320 
C2 C     0.394119370     0.053285900     0.749013220 
C3 C     0.484752730     0.276298260     0.554151630 
H1 H     0.437854210    -0.093416840     0.625748390 
H2 H     0.294641180    -0.034938210     0.781421100 
H3 H     0.210944220     0.037116790     0.603050190 
H4 H     0.567462420     0.042975070     0.781674700 
H5 H     0.141539470     0.292881880     0.547354550 
H6 H     0.275235580     0.454740720     0.508221180 

#END
data_NPL2016_0K_AJAPOR01 
# 2016 Nyman Polymorph Library
# 0 K crystal structure
loop_
_symmetry_equiv_pos_site_id
_symmetry_equiv_pos_as_xyz
1 +x,+y,+z
2 -x,-y,-z
_cell_length_a 4.8579
_cell_length_b 6.0344
_cell_length_c 12.3122
_cell_angle_alpha 87.9039
_cell_angle_beta 98.1362
_cell_angle_gamma 103.4546
loop_
_atom_site_label
_atom_site_type_symbol
_atom_site_fract_x
_atom_site_fract_y
_atom_site_fract_z
N1 N     0.090451880     0.587492070     0.690129840 
N2 N    -0.285613600     0.298865290     0.594466020 
N3 N    -0.240853590     0.701347030     0.580352240 
N4 N    -0.178245970     0.104548220     0.880272920 
N5 N     0.146990970     0.820992560     0.696353010 
N6 N    -0.050973600     0.882623310     0.630955900 
N7 N    -0.135728560     0.313464320     0.875989400 
N8 N    -0.244516740    -0.088550490     0.882458960 
C1 C     0.256127550     0.460159320     0.763895910 
C2 C    -0.152177720     0.519354080     0.619384600 
C3 C     0.164810220     0.437894640     0.878612110 
H1 H     0.308860310     0.356195570     0.934066450 
H2 H     0.235196470     0.292500150     0.728621890 
H3 H     0.480092970     0.550398630     0.769029910 
H4 H     0.178137730     0.607456740     0.909390100 
H5 H    -0.170747520     0.178895230     0.600639050 
H6 H    -0.444080940     0.277086540     0.530719010 

#END
data_NPL2016_0K_AJETAL 
# 2016 Nyman Polymorph Library
# 0 K crystal structure
loop_
_symmetry_equiv_pos_site_id
_symmetry_equiv_pos_as_xyz
1 +x,+y,+z
2 -x,+y,1/2-z
3 1/2+x,1/2+y,+z
4 1/2-x,1/2+y,1/2-z
5 -x,-y,-z
6 +x,-y,1/2+z
7 1/2-x,1/2-y,-z
8 1/2+x,1/2-y,1/2+z
_cell_length_a 21.2613
_cell_length_b 7.4552
_cell_length_c 17.026
_cell_angle_alpha 90.0
_cell_angle_beta 88.3796
_cell_angle_gamma 90.0
loop_
_atom_site_label
_atom_site_type_symbol
_atom_site_fract_x
_atom_site_fract_y
_atom_site_fract_z
S1 S     0.376931610     1.207863670     0.244024500 
Cl1 Cl     0.172121010     1.002985590     0.535033370 
O1 O     0.348015050     1.300511130     0.179049120 
O2 O     0.410709230     1.040527630     0.233730920 
N1 N     0.314306900     1.168409920     0.308963970 
N2 N     0.367630270     1.023413320     0.415480870 
C1 C     0.252338010     1.220478400     0.295835530 
C2 C     0.214779420     1.172442270     0.358522940 
C3 C     0.254181170     1.087159110     0.414409010 
C4 C     0.246550000     1.010676380     0.488730410 
C5 C     0.298764690     0.941608680     0.525329600 
C6 C     0.357709080     0.951690400     0.486643030 
C7 C     0.316635750     1.086077170     0.382248820 
C8 C     0.423319540     1.361983000     0.297036970 
C9 C     0.412253150     1.545092830     0.288388500 
C10 C     0.448343460     1.664980590     0.330135090 
C11 C     0.494999090     1.604431040     0.380247120 
C12 C     0.504836890     1.419897510     0.387393040 
C13 C     0.469286910     1.297118170     0.346094280 
C14 C     0.533679190     1.736854670     0.425055000 
H1 H     0.241666830     1.285891240     0.241445890 
H2 H     0.164766900     1.194053000     0.364430610 
H3 H     0.294193330     0.881303560     0.582953460 
H4 H     0.398836300     0.898914050     0.515010530 
H5 H     0.376668790     1.591250950     0.248941800 
H6 H     0.440422730     1.807830900     0.323627500 
H7 H     0.540839590     1.371230770     0.425859680 
H8 H     0.476080720     1.154234060     0.352108290 
H9 H     0.567340760     1.669119870     0.462057280 
H10 H     0.503601370     1.821525780     0.462754200 
H11 H     0.559945310     1.825724310     0.384904490 

#END
data_NPL2016_0K_AJETAL01 
# 2016 Nyman Polymorph Library
# 0 K crystal structure
loop_
_symmetry_equiv_pos_site_id
_symmetry_equiv_pos_as_xyz
1 +x,+y,+z
2 -x,1/2+y,1/2-z
3 -x,-y,-z
4 +x,1/2-y,1/2+z
_cell_length_a 9.8444
_cell_length_b 10.2177
_cell_length_c 13.6542
_cell_angle_alpha 90.0
_cell_angle_beta 100.8042
_cell_angle_gamma 90.0
loop_
_atom_site_label
_atom_site_type_symbol
_atom_site_fract_x
_atom_site_fract_y
_atom_site_fract_z
Cl1 Cl     0.853943460     0.781332120     0.123943310 
S1 S     0.786062340     1.143842640    -0.288803620 
O1 O     0.805723460     1.278008340    -0.254893410 
O2 O     0.859063540     1.089015510    -0.362604400 
N1 N     0.834737760     1.042544540    -0.186567950 
N2 N     0.681992810     1.121898040    -0.080178830 
C1 C     0.173987610     1.021462920    -0.397126040 
C2 C     0.326019080     1.051975050    -0.369465640 
C3 C     0.424232080     0.964432330    -0.393605110 
C4 C     0.564437940     0.992491860    -0.370375200 
C5 C     0.606325530     1.110206650    -0.322628960 
C6 C     0.775985110     1.039606290    -0.101395680 
C7 C     0.835145350     0.930863000    -0.043813800 
C8 C     0.789156330     0.911269500     0.045557570 
C9 C     0.691117540     0.995883350     0.071008700 
C10 C     0.929400670     0.868416650    -0.097393570 
C11 C     0.925829520     0.937038480    -0.183433050 
C12 C     0.640977070     1.098374060     0.005994620 
C13 C     0.371856860     1.168625900    -0.320804230 
C14 C     0.511897150     1.198410790    -0.296353470 
H1 H     0.134553170     1.046045570    -0.475342640 
H2 H     0.114284540     1.077296310    -0.351782420 
H3 H     0.154157860     0.917470110    -0.387764430 
H4 H     0.390220580     0.873341970    -0.431036730 
H5 H     0.640271130     0.925421530    -0.389790980 
H6 H     0.653591370     0.982974350     0.139892450 
H7 H     0.992247820     0.783615710    -0.074122180 
H8 H     0.980025700     0.923070640    -0.244174330 
H9 H     0.563787660     1.164546640     0.025063670 
H10 H     0.297048410     1.236781780    -0.301007770 
H11 H     0.548391470     1.287125380    -0.256964400 

#END
data_NPL2016_0K_AKOVOL01 
# 2016 Nyman Polymorph Library
# 0 K crystal structure
loop_
_symmetry_equiv_pos_site_id
_symmetry_equiv_pos_as_xyz
1 +x,+y,+z
2 -x,1/2+y,1/2-z
3 -x,-y,-z
4 +x,1/2-y,1/2+z
_cell_length_a 7.4887
_cell_length_b 5.8613
_cell_length_c 11.464
_cell_angle_alpha 90.0
_cell_angle_beta 84.9179
_cell_angle_gamma 90.0
loop_
_atom_site_label
_atom_site_type_symbol
_atom_site_fract_x
_atom_site_fract_y
_atom_site_fract_z
S1 S     0.236777990     0.634913080     0.023801710 
N1 N     0.263544590     0.166677120     0.332453260 
C1 C     0.337876250     0.100543720     0.224290700 
C2 C     0.331369640     0.239041030     0.129895460 
C3 C     0.246779460     0.460225300     0.138927860 
C4 C     0.171464280     0.518643590     0.255266060 
C5 C     0.181037580     0.374533350     0.347150270 
H1 H     0.268494180     0.061754680     0.401623230 
H2 H     0.400502370    -0.065889720     0.219657820 
H3 H     0.390924900     0.183508580     0.045302560 
H4 H     0.105809770     0.681951730     0.268833150 
H5 H     0.125506380     0.414478930     0.435097300 

#END
data_NPL2016_0K_AKOVOL02 
# 2016 Nyman Polymorph Library
# 0 K crystal structure
loop_
_symmetry_equiv_pos_site_id
_symmetry_equiv_pos_as_xyz
1 +x,+y,+z
2 1/2-x,1/2+y,1/2-z
3 -x,-y,-z
4 1/2+x,1/2-y,1/2+z
_cell_length_a 6.1839
_cell_length_b 19.6431
_cell_length_c 8.5798
_cell_angle_alpha 90.0
_cell_angle_beta 87.8958
_cell_angle_gamma 90.0
loop_
_atom_site_label
_atom_site_type_symbol
_atom_site_fract_x
_atom_site_fract_y
_atom_site_fract_z
S1 S     0.798036260     0.014680730     0.185060180 
N1 N     0.324251180     0.129444490     0.496340580 
C1 C     0.263076130     0.069651820     0.428754280 
C2 C     0.403299490     0.034185510     0.334362190 
C3 C     0.621369770     0.057466800     0.301196940 
C4 C     0.674765690     0.120661050     0.376258490 
C5 C     0.529017580     0.154474480     0.469554650 
H1 H     0.218319000     0.155899430     0.564551060 
H2 H     0.098906760     0.053176030     0.455194910 
H3 H     0.351490820    -0.012916350     0.282300480 
H4 H     0.835536960     0.141330620     0.356963780 
H5 H     0.565244440     0.201972240     0.526797610 
S2 S     0.010491640     0.197155060     0.680918600 
N2 N    -0.134555920     0.394137000     0.439379720 
C6 C    -0.276820000     0.369330570     0.551567550 
C7 C    -0.236314110     0.309992960     0.626064620 
C8 C    -0.043732860     0.270639550     0.590773750 
C9 C     0.098411890     0.299762830     0.471535520 
C10 C     0.051591690     0.359392140     0.400363910 
H6 H    -0.165722750     0.438843380     0.387384770 
H7 H    -0.419883450     0.399739700     0.576016390 
H8 H    -0.350757770     0.291278710     0.714214020 
H9 H     0.246075570     0.273083390     0.438783030 
H10 H     0.155819590     0.382293190     0.310962180 

#END
data_NPL2016_0K_ALABUK 
# 2016 Nyman Polymorph Library
# 0 K crystal structure
loop_
_symmetry_equiv_pos_site_id
_symmetry_equiv_pos_as_xyz
1 +x,+y,+z
2 1/2-x,1/2+y,1/2-z
3 -x,-y,-z
4 1/2+x,1/2-y,1/2+z
_cell_length_a 5.4803
_cell_length_b 20.2606
_cell_length_c 9.9225
_cell_angle_alpha 90.0
_cell_angle_beta 96.6362
_cell_angle_gamma 90.0
loop_
_atom_site_label
_atom_site_type_symbol
_atom_site_fract_x
_atom_site_fract_y
_atom_site_fract_z
N1 N     0.211124390     0.950411510     0.086234680 
N2 N     0.526850320     1.049778990     0.176154030 
N3 N     0.673279910     1.097078900     0.234518510 
N4 N     0.611480250     1.163359230     0.567759780 
C1 C     0.053834880     0.903794510     0.036982490 
C2 C    -0.135913550     0.880112150     0.105557740 
C3 C    -0.163110300     0.906784100     0.232334390 
C4 C    -0.001413240     0.955453740     0.285061110 
C5 C     0.184628490     0.975882780     0.208880420 
C6 C     0.360593730     1.027077330     0.257212320 
C7 C     0.402152600     1.062919410     0.376494910 
C8 C     0.598110530     1.105891870     0.357001640 
C9 C     0.718699260     1.153452640     0.454458390 
C10 C     0.936771460     1.185126230     0.430449340 
C11 C     1.044572310     1.228990620     0.526829950 
C12 C     0.933506440     1.239751390     0.644321810 
C13 C     0.718017900     1.205600350     0.659492470 
H1 H     0.550549550     1.033688540     0.082432960 
H2 H     0.080969500     0.884450490    -0.062268040 
H3 H    -0.258263860     0.842095760     0.060692230 
H4 H    -0.308762740     0.889959430     0.289097370 
H5 H    -0.017560410     0.977527330     0.382957190 
H6 H     0.308492820     1.059855040     0.465751700 
H7 H     1.015556900     1.174850610     0.337624060 
H8 H     1.213194320     1.254295040     0.510972810 
H9 H     1.011563080     1.273494760     0.722323510 
H10 H     0.626133080     1.212438150     0.749824240 

#END
data_NPL2016_0K_ALABUK02 
# 2016 Nyman Polymorph Library
# 0 K crystal structure
loop_
_symmetry_equiv_pos_site_id
_symmetry_equiv_pos_as_xyz
1 +x,+y,+z
2 -x,+y,1/2-z
3 1/2+x,1/2+y,+z
4 1/2-x,1/2+y,1/2-z
5 -x,-y,-z
6 +x,-y,1/2+z
7 1/2-x,1/2-y,-z
8 1/2+x,1/2-y,1/2+z
_cell_length_a 31.9176
_cell_length_b 4.1228
_cell_length_c 21.8137
_cell_angle_alpha 90.0
_cell_angle_beta 130.558
_cell_angle_gamma 90.0
loop_
_atom_site_label
_atom_site_type_symbol
_atom_site_fract_x
_atom_site_fract_y
_atom_site_fract_z
N1 N     0.045092010     0.623368560     0.222796730 
N2 N    -0.057842260     0.887410990     0.142478230 
N3 N    -0.105899110     1.046820110     0.098829710 
N4 N    -0.167044180     1.432319450    -0.092226920 
C1 C     0.092224770     0.461818310     0.260102970 
C2 C     0.113737840     0.379657990     0.223471410 
C3 C     0.084050430     0.468165040     0.143196680 
C4 C     0.034751650     0.634845870     0.103269250 
C5 C     0.016946210     0.712206150     0.145610420 
C6 C    -0.034998330     0.881525470     0.107120940 
C7 C    -0.071094970     1.050056140     0.035330220 
C8 C    -0.114430420     1.148774010     0.033199980 
C9 C    -0.163734280     1.334980200    -0.030469600 
C10 C    -0.204876130     1.403018400    -0.026389680 
C11 C    -0.250718420     1.578697000    -0.088465880 
C12 C    -0.254354580     1.680940720    -0.152672380 
C13 C    -0.211437270     1.600933880    -0.151413280 
H1 H    -0.042922570     0.785580240     0.195252960 
H2 H     0.113806780     0.394486430     0.322364900 
H3 H     0.152329970     0.248852130     0.256787400 
H4 H     0.098947350     0.406024610     0.112025930 
H5 H     0.010220740     0.704383870     0.040618850 
H6 H    -0.067569050     1.101392060    -0.009498350 
H7 H    -0.199981110     1.317604320     0.024837250 
H8 H    -0.283214530     1.635104090    -0.086960850 
H9 H    -0.289419460     1.818606710    -0.202417890 
H10 H    -0.212711470     1.675800800    -0.200360460 

#END
data_NPL2016_0K_AMBACO05 
# 2016 Nyman Polymorph Library
# 0 K crystal structure
loop_
_symmetry_equiv_pos_site_id
_symmetry_equiv_pos_as_xyz
1 +x,+y,+z
2 1/2-x,-y,1/2+z
3 1/2+x,1/2-y,-z
4 -x,1/2+y,1/2-z
5 -x,-y,-z
6 1/2+x,+y,1/2-z
7 1/2-x,1/2+y,+z
8 +x,1/2-y,1/2+z
_cell_length_a 15.5405
_cell_length_b 11.7038
_cell_length_c 7.4629
_cell_angle_alpha 90.0
_cell_angle_beta 90.0
_cell_angle_gamma 90.0
loop_
_atom_site_label
_atom_site_type_symbol
_atom_site_fract_x
_atom_site_fract_y
_atom_site_fract_z
C1 C     0.109984070     0.919564760     0.023954060 
C2 C     0.150696750     0.934287550     0.191511350 
C3 C     0.187535260     1.037283470     0.238693610 
C4 C     0.185114170     1.131013730     0.122021690 
C5 C     0.145102060     1.118755730    -0.042072700 
C6 C     0.107596660     1.014692250    -0.094722470 
C7 C     0.065747390     1.004319210    -0.270165050 
N1 N     0.071839010     0.817950160    -0.016553190 
O1 O     0.036083450     0.916948470    -0.334610550 
O2 O     0.061095040     1.104236530    -0.361245240 
H1 H     0.152404760     0.862644590     0.283648920 
H2 H     0.218452410     1.045347220     0.368343470 
H3 H     0.213915210     1.211671720     0.159927040 
H4 H     0.142063760     1.189781990    -0.134508990 
H5 H     0.087464500     0.747649780     0.053752590 
H6 H     0.050434820     0.806604750    -0.143192330 
H7 H     0.032906490     1.088890210    -0.474180930 

#END
data_NPL2016_0K_AMBACO06 
# 2016 Nyman Polymorph Library
# 0 K crystal structure
loop_
_symmetry_equiv_pos_site_id
_symmetry_equiv_pos_as_xyz
1 +x,+y,+z
2 1/2-x,1/2+y,-z
3 -x,-y,-z
4 1/2+x,1/2-y,+z
_cell_length_a 11.6743
_cell_length_b 13.3089
_cell_length_c 7.5843
_cell_angle_alpha 90.0
_cell_angle_beta 145.8482
_cell_angle_gamma 90.0
loop_
_atom_site_label
_atom_site_type_symbol
_atom_site_fract_x
_atom_site_fract_y
_atom_site_fract_z
C1 C     0.032321530     0.133344360     0.431625590 
C2 C     0.161926300     0.169110230     0.731451220 
C3 C     0.096411350     0.175001800     0.820661320 
C4 C    -0.101660620     0.145877030     0.615349090 
C5 C    -0.231090180     0.110601790     0.320802750 
C6 C    -0.168412710     0.103122180     0.223812020 
C7 C    -0.307897910     0.063278560    -0.088012530 
N1 N     0.099137090     0.131939820     0.346104560 
O1 O    -0.265200280     0.046083600    -0.187314430 
O2 O    -0.497885360     0.044049380    -0.268286670 
H1 H     0.315250580     0.192569350     0.891961730 
H2 H     0.200349090     0.202754110     1.053078600 
H3 H    -0.152349700     0.150808520     0.686324470 
H4 H    -0.384566970     0.087323870     0.157931100 
H5 H     0.250768740     0.135554730     0.519540990 
H6 H     0.012614950     0.093394810     0.148615690 
H7 H    -0.571992130     0.010067640    -0.455375880 

#END
data_NPL2016_0K_AMBNAC01 
# 2016 Nyman Polymorph Library
# 0 K crystal structure
loop_
_symmetry_equiv_pos_site_id
_symmetry_equiv_pos_as_xyz
1 +x,+y,+z
2 1/2-x,1/2+y,1/2-z
3 -x,-y,-z
4 1/2+x,1/2-y,1/2+z
_cell_length_a 18.4729
_cell_length_b 3.8954
_cell_length_c 18.607
_cell_angle_alpha 90.0
_cell_angle_beta 92.2881
_cell_angle_gamma 90.0
loop_
_atom_site_label
_atom_site_type_symbol
_atom_site_fract_x
_atom_site_fract_y
_atom_site_fract_z
C1 C     0.156418200     0.300463020     0.928001360 
C2 C     0.223690390     0.225859100     0.961743110 
C3 C     0.287358020     0.329080990     0.931722690 
C4 C     0.285682340     0.513096570     0.866626490 
C5 C     0.218117820     0.587515900     0.832776410 
C6 C     0.154583680     0.482866680     0.863124200 
C7 C     0.090336380     0.183730670     0.962544490 
N1 N     0.349399070     0.604161070     0.834834750 
O1 O     0.088933070     0.015584520     1.017163330 
O2 O     0.028520090     0.281881610     0.926070300 
H1 H    -0.011547210     0.176057130     0.949557560 
H2 H     0.224686320     0.084631970     1.011888940 
H3 H     0.339142090     0.267936540     0.958178080 
H4 H     0.393602860     0.629572560     0.867999650 
H5 H     0.344999420     0.792173600     0.797638090 
H6 H     0.216036580     0.727836700     0.782375170 
H7 H     0.102861770     0.542151480     0.836722260 
C8 C     0.427558750     0.709686340     0.154885680 
C9 C     0.459945480     0.785810270     0.222315190 
C10 C     0.428904730     0.678370640     0.284815740 
C11 C     0.363702420     0.491246950     0.281800620 
C12 C     0.331290280     0.414423150     0.214021130 
C13 C     0.362884890     0.521709980     0.151704170 
C14 C     0.463304240     0.830138920     0.090122340 
N2 N     0.331150400     0.392702590     0.344026760 
O3 O     0.517838850     1.002291420     0.089922990 
O4 O     0.428088330     0.730164320     0.028076380 
H8 H     0.451892580     0.836197460    -0.011567150 
H9 H     0.510082380     0.930081940     0.224377620 
H10 H     0.454653440     0.738627510     0.336703530 
H11 H     0.361327120     0.406572380     0.390221780 
H12 H     0.296700640     0.192439870     0.340730600 
H13 H     0.280917780     0.271107500     0.210915790 
H14 H     0.337539640     0.461030540     0.099846300 

#END
data_NPL2016_0K_AMBNAC04 
# 2016 Nyman Polymorph Library
# 0 K crystal structure
loop_
_symmetry_equiv_pos_site_id
_symmetry_equiv_pos_as_xyz
1 +x,+y,+z
2 1/2-x,1/2+y,1/2-z
3 -x,-y,-z
4 1/2+x,1/2-y,1/2+z
_cell_length_a 6.2155
_cell_length_b 8.4034
_cell_length_c 12.6296
_cell_angle_alpha 90.0
_cell_angle_beta 99.8425
_cell_angle_gamma 90.0
loop_
_atom_site_label
_atom_site_type_symbol
_atom_site_fract_x
_atom_site_fract_y
_atom_site_fract_z
O1 O     0.061886040     0.333773050     0.409013370 
O2 O     0.378417980     0.344071210     0.525174110 
C1 C     0.190302160     0.300539240     0.504775130 
C2 C    -0.131725630     0.041243820     0.724690270 
C3 C     0.073440520     0.213089520     0.578806900 
C4 C    -0.137813000     0.152829100     0.547333040 
C5 C     0.080706770     0.101497470     0.755967560 
C6 C    -0.239198340     0.068325000     0.618988230 
C7 C     0.181391090     0.185066740     0.683807050 
N1 N    -0.236462400    -0.037213120     0.798093950 
H1 H     0.144791720     0.401426050     0.368920350 
H2 H    -0.135444500    -0.086226070     0.860645010 
H3 H    -0.359031580    -0.110361890     0.765847130 
H4 H    -0.221956560     0.173007710     0.466150610 
H5 H     0.165400260     0.081830140     0.837390700 
H6 H    -0.403192110     0.022630350     0.593817960 
H7 H     0.345677760     0.230415830     0.707243430 

#END
data_NPL2016_0K_AMBZPH 
# 2016 Nyman Polymorph Library
# 0 K crystal structure
loop_
_symmetry_equiv_pos_site_id
_symmetry_equiv_pos_as_xyz
1 +x,+y,+z
2 -y,+x-y,1/3+z
3 -x+y,-x,2/3+z
_cell_length_a 9.2931
_cell_length_b 9.2931
_cell_length_c 10.9372
_cell_angle_alpha 90.0
_cell_angle_beta 90.0
_cell_angle_gamma 120.0
loop_
_atom_site_label
_atom_site_type_symbol
_atom_site_fract_x
_atom_site_fract_y
_atom_site_fract_z
C1 C     0.759447750     0.543003210     0.021040080 
C2 C     0.855027640     0.675492140     0.100483150 
C3 C     1.012190610     0.711837110     0.136459770 
C4 C     1.081464830     0.617540270     0.092258300 
C5 C     0.987279480     0.486293700     0.011230900 
C6 C     0.828776220     0.449425490    -0.022850870 
C7 C     0.464832790     0.344651820    -0.058619960 
C8 C     0.356712340     0.331409890    -0.152780900 
C9 C     0.234629360     0.178017190    -0.194807610 
C10 C     0.214063590     0.031043630    -0.141875970 
C11 C     0.320839580     0.043784570    -0.046458210 
C12 C     0.445042750     0.198142990    -0.006737930 
C13 C     0.592892110     0.513472210    -0.016507840 
N1 N     1.241580740     0.658093100     0.123816330 
N2 N     0.095333410    -0.123137190    -0.186481510 
O1 O     0.561982200     0.626949500    -0.015043060 
H1 H     0.802439830     0.749495540     0.132794490 
H2 H     1.083726680     0.814149580     0.198713660 
H3 H     1.039965760     0.414199100    -0.025399130 
H4 H     0.759145350     0.348549560    -0.086256300 
H5 H     0.370324390     0.444648490    -0.191854720 
H6 H     0.153559900     0.170240110    -0.269035880 
H7 H     0.305814930    -0.068398800    -0.003906930 
H8 H     0.525744560     0.205114850     0.067268730 
H9 H     1.272215420     0.568956150     0.113569040 
H10 H     1.289095250     0.726628740     0.200114820 
H11 H     0.058980090    -0.219365750    -0.128237610 
H12 H    -0.000674250    -0.125723840    -0.231503180 

#END
data_NPL2016_0K_AMBZPH02 
# 2016 Nyman Polymorph Library
# 0 K crystal structure
loop_
_symmetry_equiv_pos_site_id
_symmetry_equiv_pos_as_xyz
1 +x,+y,+z
2 1/2-x,-y,1/2+z
3 1/2+x,1/2-y,-z
4 -x,1/2+y,1/2-z
_cell_length_a 5.652
_cell_length_b 8.2269
_cell_length_c 23.851
_cell_angle_alpha 90.0
_cell_angle_beta 90.0
_cell_angle_gamma 90.0
loop_
_atom_site_label
_atom_site_type_symbol
_atom_site_fract_x
_atom_site_fract_y
_atom_site_fract_z
O1 O     0.221274950     0.361179990     0.085827680 
N1 N     0.541792990     1.094398630     0.046316910 
N2 N    -0.524708770     0.397484890     0.284572780 
C1 C     0.464802200     0.653253030     0.065297230 
C2 C     0.559649810     0.800230340     0.048700310 
C3 C     0.442230460     0.946797860     0.061125430 
C4 C     0.229284530     0.939763520     0.091323270 
C5 C     0.137930890     0.791700920     0.108698850 
C6 C     0.253574580     0.645595310     0.096111550 
C7 C     0.157644480     0.482990130     0.111120510 
C8 C    -0.024858170     0.470209910     0.156131140 
C9 C    -0.006787410     0.553748850     0.207072330 
C10 C    -0.168228220     0.527814150     0.249943610 
C11 C    -0.354890550     0.417149320     0.243021250 
C12 C    -0.371939830     0.331891590     0.192115340 
C13 C    -0.207259430     0.356391060     0.150044340 
H1 H     0.438541350     1.193342300     0.050863410 
H2 H     0.645211770     1.094900770     0.011908830 
H3 H    -0.471815600     0.422895240     0.324014850 
H4 H    -0.619775380     0.293843650     0.282473110 
H5 H     0.552192630     0.540022990     0.054943970 
H6 H     0.725549060     0.803853270     0.025846640 
H7 H     0.135159600     1.051427680     0.100757840 
H8 H    -0.028359170     0.789398920     0.131192470 
H9 H     0.137376630     0.638493370     0.213534560 
H10 H    -0.150385990     0.593017650     0.289258700 
H11 H    -0.514580230     0.245275730     0.186204060 
H12 H    -0.216533990     0.286840080     0.111552320 

#END
data_NPL2016_0K_AMNTPY 
# 2016 Nyman Polymorph Library
# 0 K crystal structure
loop_
_symmetry_equiv_pos_site_id
_symmetry_equiv_pos_as_xyz
1 +x,+y,+z
2 1/2-x,1/2+y,1/2-z
3 -x,-y,-z
4 1/2+x,1/2-y,1/2+z
_cell_length_a 8.4593
_cell_length_b 4.9732
_cell_length_c 14.5636
_cell_angle_alpha 90.0
_cell_angle_beta 106.5883
_cell_angle_gamma 90.0
loop_
_atom_site_label
_atom_site_type_symbol
_atom_site_fract_x
_atom_site_fract_y
_atom_site_fract_z
C1 C     0.322329090     0.170770180     0.478010260 
C2 C     0.213024740    -0.052090620     0.467985070 
C3 C     0.194158210    -0.178731360     0.549525620 
C4 C     0.280440110    -0.084160080     0.638953690 
C5 C     0.383851110     0.137517590     0.642476780 
N1 N     0.404901810     0.260573650     0.566233590 
N2 N     0.350472240     0.305354610     0.404133150 
N3 N     0.121478620    -0.159101140     0.375192170 
O1 O     0.151929280    -0.069475720     0.302843220 
O2 O     0.019399460    -0.335464900     0.372704950 
H1 H     0.437758450     0.449262640     0.419391350 
H2 H     0.302289050     0.238746840     0.336597410 
H3 H     0.111159000    -0.348392450     0.539967360 
H4 H     0.269272370    -0.177278500     0.703896420 
H5 H     0.454155560     0.219533140     0.711150320 

#END
data_NPL2016_0K_AMNTPY01 
# 2016 Nyman Polymorph Library
# 0 K crystal structure
loop_
_symmetry_equiv_pos_site_id
_symmetry_equiv_pos_as_xyz
1 +x,+y,+z
2 -x,1/2+y,1/2-z
3 -x,-y,-z
4 +x,1/2-y,1/2+z
_cell_length_a 4.7347
_cell_length_b 7.0525
_cell_length_c 18.0047
_cell_angle_alpha 90.0
_cell_angle_beta 94.9601
_cell_angle_gamma 90.0
loop_
_atom_site_label
_atom_site_type_symbol
_atom_site_fract_x
_atom_site_fract_y
_atom_site_fract_z
N1 N     0.767220860     0.580820150     0.919431630 
N2 N     0.768120040     0.292480490     0.977023390 
N3 N     0.271477620     0.174002990     0.875968320 
C1 C     0.646459920     0.408120740     0.924182780 
C2 C     0.410054300     0.357520090     0.873801430 
C3 C     0.305086920     0.486957200     0.819841280 
C4 C     0.431694180     0.662726960     0.816131240 
C5 C     0.662868090     0.701122530     0.867702760 
O1 O     0.350598040     0.063088390     0.926781360 
O2 O     0.081201820     0.137493760     0.827664410 
H1 H     0.679213730     0.167192910     0.988246280 
H2 H     0.125933060     0.444882930     0.782161280 
H3 H     0.355928800     0.767128060     0.775168120 
H4 H     0.769492730     0.837475460     0.867062080 
H5 H     0.930726780     0.344649010     1.010614390 

#END
data_NPL2016_0K_AMNTPY02 
# 2016 Nyman Polymorph Library
# 0 K crystal structure
loop_
_symmetry_equiv_pos_site_id
_symmetry_equiv_pos_as_xyz
1 +x,+y,+z
2 1/2-x,1/2+y,1/2-z
3 -x,-y,-z
4 1/2+x,1/2-y,1/2+z
_cell_length_a 4.7379
_cell_length_b 7.0514
_cell_length_c 18.2082
_cell_angle_alpha 90.0
_cell_angle_beta 100.0752
_cell_angle_gamma 90.0
loop_
_atom_site_label
_atom_site_type_symbol
_atom_site_fract_x
_atom_site_fract_y
_atom_site_fract_z
N1 N     0.347856320     0.081023010     0.580578330 
N2 N     0.291092260    -0.207409700     0.522976850 
N3 N    -0.104308770    -0.325745710     0.624035620 
O1 O    -0.245710200    -0.362352300     0.672438520 
O2 O    -0.076439280    -0.436609070     0.573145390 
C1 C     0.222322630    -0.091669920     0.575810270 
C2 C     0.036249170    -0.142175700     0.626167890 
C3 C    -0.014793100    -0.012648220     0.680113100 
C4 C     0.115464820     0.163140110     0.683821020 
C5 C     0.295154590     0.201425810     0.632283590 
H1 H     0.190656820    -0.332634100     0.511821770 
H2 H     0.420191100    -0.155456580     0.489386200 
H3 H    -0.156236940    -0.054670200     0.717789080 
H4 H     0.080585140     0.267623910     0.724762440 
H5 H     0.402436780     0.337770630     0.632935260 

#END
data_NPL2016_0K_APUSAF 
# 2016 Nyman Polymorph Library
# 0 K crystal structure
loop_
_symmetry_equiv_pos_site_id
_symmetry_equiv_pos_as_xyz
1 +x,+y,+z
2 -x,1/2+y,1/2-z
_cell_length_a 10.2828
_cell_length_b 7.3303
_cell_length_c 12.3407
_cell_angle_alpha 90.0
_cell_angle_beta 104.6117
_cell_angle_gamma 90.0
loop_
_atom_site_label
_atom_site_type_symbol
_atom_site_fract_x
_atom_site_fract_y
_atom_site_fract_z
C1 C     0.563842570     0.717957820     0.091457280 
C2 C     0.430472570     0.789212980     0.032937330 
C3 C     0.338891220     0.835119870     0.095587150 
C4 C     0.212515810     0.902860880     0.043021510 
C5 C     0.175548330     0.925714600    -0.072736110 
C6 C     0.265877980     0.880367590    -0.135814540 
C7 C     0.392215210     0.812721950    -0.083554880 
C8 C     0.662796840     0.670138060     0.039437400 
C9 C     0.789911530     0.603547200     0.104178810 
C10 C     0.897002890     0.551366530     0.047762640 
C11 C     0.894866320     0.603842790    -0.061802950 
C12 C     1.005087620     0.447250690     0.108442250 
C13 C     1.438865650     0.280301630    -0.091599720 
C14 C     1.572674520     0.211079770    -0.032622260 
C15 C     1.664149200     0.163501560    -0.095030970 
C16 C     1.790962990     0.097739110    -0.041975410 
C17 C     1.828405720     0.078345910     0.074016940 
C18 C     1.738067190     0.124987300     0.136830380 
C19 C     1.611285560     0.190646470     0.084079650 
C20 C     1.341837210     0.336195580    -0.039521880 
C21 C     1.213197970     0.396586420    -0.104919580 
C22 C     1.106081910     0.449017430    -0.048648970 
C23 C     1.108130680     0.396216050     0.060825510 
C24 C     0.997878320     0.552771850    -0.109433500 
O1 O     0.584062540     0.703207900     0.201294000 
O2 O     0.813944690     0.585754860     0.208367990 
O3 O     1.416235020     0.284932590    -0.201963560 
O4 O     1.187822980     0.408616540    -0.209470070 
H1 H     0.679081080     0.656546220     0.229711810 
H2 H     0.368336840     0.816942960     0.185403530 
H3 H     0.142761440     0.937839960     0.092504010 
H4 H     0.076980640     0.978536380    -0.113724840 
H5 H     0.237695610     0.897790460    -0.225911240 
H6 H     0.460837400     0.778393280    -0.134002890 
H7 H     0.643500500     0.679933320    -0.050186750 
H8 H     0.813824460     0.687309130    -0.109840010 
H9 H     1.005832820     0.407772340     0.193069850 
H10 H     1.322399360     0.335679950    -0.230391040 
H11 H     1.634336690     0.179030600    -0.185029920 
H12 H     1.860691380     0.061602930    -0.091254780 
H13 H     1.927308500     0.027036090     0.115382540 
H14 H     1.766519110     0.109878160     0.227083480 
H15 H     1.542407990     0.225264150     0.134242760 
H16 H     1.362924110     0.335053160     0.050421420 
H17 H     1.189152800     0.312462020     0.108654350 
H18 H     0.996957480     0.591956930    -0.194148760 

#END
data_NPL2016_0K_APUSAF01 
# 2016 Nyman Polymorph Library
# 0 K crystal structure
loop_
_symmetry_equiv_pos_site_id
_symmetry_equiv_pos_as_xyz
1 +x,+y,+z
2 -x,+y,1/2-z
3 1/2+x,1/2+y,+z
4 1/2-x,1/2+y,1/2-z
_cell_length_a 12.4082
_cell_length_b 4.1692
_cell_length_c 35.4356
_cell_angle_alpha 90.0
_cell_angle_beta 97.6308
_cell_angle_gamma 90.0
loop_
_atom_site_label
_atom_site_type_symbol
_atom_site_fract_x
_atom_site_fract_y
_atom_site_fract_z
C1 C     0.819015400     0.385641940     0.380237370 
C2 C     0.756544470     0.564615910     0.348718220 
C3 C     0.812653400     0.729353000     0.322867740 
C4 C     0.756168430     0.900634200     0.292908640 
C5 C     0.642970200     0.909125770     0.288204550 
C6 C     0.586397350     0.744298610     0.313616550 
C7 C     0.642598050     0.573236270     0.343603920 
C8 C     0.774120230     0.249463090     0.409992850 
C9 C     0.840470550     0.065019470     0.438307570 
C10 C     0.791731830    -0.094305770     0.469813790 
C11 C     0.680081570    -0.093889130     0.472429970 
C12 C     0.861963880    -0.251775420     0.498037740 
C13 C     0.682437810    -0.885877140     0.620038730 
C14 C     0.744516540    -1.065916620     0.651552510 
C15 C     0.688019330    -1.232595460     0.677132960 
C16 C     0.744143880    -1.404880140     0.707077770 
C17 C     0.857357340    -1.412531480     0.712027730 
C18 C     0.914310680    -1.245905370     0.686875610 
C19 C     0.858470240    -1.073866860     0.656900290 
C20 C     0.727781720    -0.746686290     0.590559780 
C21 C     0.661525610    -0.562481430     0.562197090 
C22 C     0.710329270    -0.403396080     0.530689400 
C23 C     0.821971120    -0.404075410     0.528056110 
C24 C     0.640096670    -0.246014750     0.502457660 
O1 O     0.924209940     0.359843120     0.377870160 
O2 O     0.940666730     0.034421310     0.437486150 
O3 O     0.577283810    -0.858611520     0.622404530 
O4 O     0.561253830    -0.532534250     0.562910210 
H1 H     0.954695970     0.231907750     0.401155950 
H2 H     0.900520400     0.721226690     0.326704260 
H3 H     0.800560490     1.027647480     0.273194050 
H4 H     0.598927870     1.042421870     0.264810780 
H5 H     0.498313630     0.748089780     0.309936520 
H6 H     0.597327000     0.442831030     0.362710170 
H7 H     0.688867620     0.281764540     0.411624150 
H8 H     0.623431660     0.023257840     0.450947890 
H9 H     0.948028500    -0.250820850     0.495740140 
H10 H     0.547018100    -0.730141050     0.599130210 
H11 H     0.600142800    -1.225091580     0.673108730 
H12 H     0.699458990    -1.533356880     0.726587210 
H13 H     0.901115900    -1.546599180     0.735412740 
H14 H     1.002402110    -1.249068080     0.690747500 
H15 H     0.904012790    -0.942082240     0.637995580 
H16 H     0.813059720    -0.779123730     0.588983450 
H17 H     0.878609050    -0.521415280     0.549526690 
H18 H     0.554032860    -0.247003470     0.504752990 

#END
data_NPL2016_0K_ATAWIC 
# 2016 Nyman Polymorph Library
# 0 K crystal structure
loop_
_symmetry_equiv_pos_site_id
_symmetry_equiv_pos_as_xyz
1 +x,+y,+z
2 1/2-x,1/2+y,1/2-z
3 -x,-y,-z
4 1/2+x,1/2-y,1/2+z
_cell_length_a 12.2223
_cell_length_b 5.6647
_cell_length_c 13.7334
_cell_angle_alpha 90.0
_cell_angle_beta 107.6923
_cell_angle_gamma 90.0
loop_
_atom_site_label
_atom_site_type_symbol
_atom_site_fract_x
_atom_site_fract_y
_atom_site_fract_z
C1 C     0.566024310     0.259603010     0.234973370 
C2 C     0.501626650     0.300271880     0.314197700 
C3 C     0.580481640     0.335624280     0.425013320 
C4 C     0.667644250     0.532027630     0.449439690 
C5 C     0.424633640     0.521808170     0.282284710 
C6 C     0.342872190     0.498726780     0.173499450 
C7 C     0.409266010     0.453495970     0.097167940 
C8 C     0.484852890     0.232843610     0.126950630 
N1 N     0.644090160     0.044829710     0.267455310 
O1 O     0.641597000    -0.108079460     0.204867090 
O2 O     0.706618610     0.044606930     0.356088550 
O3 O     0.432856170     0.099661740     0.312423680 
O4 O     0.560582500     0.217180390     0.491165110 
H1 H     0.626230690     0.404469980     0.238562460 
H2 H     0.447182070     0.054500360     0.383563920 
H3 H     0.623326110     0.700989680     0.446357870 
H4 H     0.717070770     0.539450540     0.395470410 
H5 H     0.725352570     0.505922480     0.526449260 
H6 H     0.376987690     0.543325550     0.337395430 
H7 H     0.478633450     0.678547310     0.287460480 
H8 H     0.290837430     0.658689650     0.153236940 
H9 H     0.284258850     0.351657710     0.171345570 
H10 H     0.462893910     0.607257410     0.094381210 
H11 H     0.350064500     0.430822500     0.020136660 
H12 H     0.431079590     0.077958320     0.124908240 
H13 H     0.534236270     0.201636260     0.074100540 

#END
data_NPL2016_0K_ATAWIC01 
# 2016 Nyman Polymorph Library
# 0 K crystal structure
loop_
_symmetry_equiv_pos_site_id
_symmetry_equiv_pos_as_xyz
1 +x,+y,+z
2 -x,-y,-z
_cell_length_a 8.3068
_cell_length_b 10.6585
_cell_length_c 11.2551
_cell_angle_alpha 100.2748
_cell_angle_beta 110.9293
_cell_angle_gamma 97.6838
loop_
_atom_site_label
_atom_site_type_symbol
_atom_site_fract_x
_atom_site_fract_y
_atom_site_fract_z
C1 C     0.279278770     0.836266550     0.032331160 
C2 C     0.289640460     0.691765870    -0.001180620 
C3 C     0.449767900     0.668386730    -0.034851780 
C4 C     0.634777510     0.733500150     0.061041670 
C5 C     0.300149980     0.633445490     0.117453660 
C6 C     0.145933660     0.652719840     0.157761830 
C7 C     0.141576190     0.797519890     0.190616640 
C8 C     0.125508530     0.854693630     0.072051390 
N1 N     0.269038110     0.890402320    -0.086173650 
O1 O     0.143598120     0.936488560    -0.138075000 
O2 O     0.393637190     0.884887800    -0.119539220 
O3 O     0.134574850     0.627799690    -0.111356350 
O4 O     0.421410470     0.585701210    -0.133263930 
H1 H     0.403749630     0.893051220     0.109295030 
H2 H     0.170145910     0.566446240    -0.166953820 
H3 H     0.683895360     0.668825610     0.124754050 
H4 H     0.643224690     0.827501600     0.122376800 
H5 H     0.718375390     0.745860840     0.006482340 
H6 H     0.299532820     0.529792520     0.088764150 
H7 H     0.425333150     0.679441520     0.200474310 
H8 H     0.022832260     0.599323450     0.076654300 
H9 H     0.156934660     0.611024320     0.241627120 
H10 H     0.262255150     0.850886200     0.274950960 
H11 H     0.030775980     0.810866070     0.218658480 
H12 H     0.122210440     0.958105260     0.092427380 
H13 H     0.003073050     0.804399310    -0.010907510 
C9 C     0.220801680     0.163519460     0.467828490 
C10 C     0.210339980     0.308029000     0.501091600 
C11 C     0.050190170     0.331443010     0.534689130 
C12 C    -0.134804100     0.266158540     0.438859650 
C13 C     0.199556760     0.365958410     0.382170290 
C14 C     0.354507370     0.347185400     0.342641630 
C15 C     0.358838080     0.202381720     0.309707550 
C16 C     0.374504090     0.144935170     0.428016570 
N2 N     0.231187470     0.109611240     0.586485210 
O5 O     0.356733740     0.063678290     0.638512960 
O6 O     0.106645980     0.115236860     0.619896720 
O7 O     0.365346940     0.372204820     0.611184580 
O8 O     0.078457440     0.414334580     0.632934710 
H14 H     0.096300570     0.106654260     0.390975630 
H15 H     0.329792610     0.433899200     0.666484650 
H16 H    -0.218013770     0.252766650     0.493543000 
H17 H    -0.142999000     0.172625210     0.376855650 
H18 H    -0.184605100     0.331228260     0.375810930 
H19 H     0.074750140     0.319352760     0.299018400 
H20 H     0.199288220     0.469506580     0.410362410 
H21 H     0.344094100     0.389016380     0.258943400 
H22 H     0.477218420     0.400573390     0.424136050 
H23 H     0.469353380     0.189021150     0.281297420 
H24 H     0.238360470     0.149301190     0.225020530 
H25 H     0.377468640     0.041472070     0.407420490 
H26 H     0.496996980     0.194970250     0.511039790 

#END
data_NPL2016_0K_ATCPEN 
# 2016 Nyman Polymorph Library
# 0 K crystal structure
loop_
_symmetry_equiv_pos_site_id
_symmetry_equiv_pos_as_xyz
1 +x,+y,+z
2 -x,1/2+y,1/2-z
3 -x,-y,-z
4 +x,1/2-y,1/2+z
_cell_length_a 12.6745
_cell_length_b 7.7173
_cell_length_c 6.6424
_cell_angle_alpha 90.0
_cell_angle_beta 98.5138
_cell_angle_gamma 90.0
loop_
_atom_site_label
_atom_site_type_symbol
_atom_site_fract_x
_atom_site_fract_y
_atom_site_fract_z
C1 C     0.308297220     0.160300440     0.293554730 
C2 C     0.246683550     0.012740840     0.284561540 
C3 C     0.126412150     0.025979590     0.268316290 
C4 C     0.420552720     0.144789200     0.301922720 
C5 C     0.262068290     0.327816560     0.291923010 
C6 C     0.081472550    -0.107411950     0.386196280 
N1 N     0.287728360    -0.147294740     0.278226480 
N2 N     0.511925200     0.132174120     0.308705710 
N3 N     0.224370850     0.464356630     0.290578020 
N4 N     0.045989250    -0.212681510     0.479220870 
H1 H     0.104240280     0.153665610     0.318831730 
H2 H     0.091160280     0.013371410     0.108078880 
H3 H     0.367253940    -0.167841960     0.306978580 
H4 H     0.242504110    -0.252488430     0.294353060 

#END
data_NPL2016_0K_ATCPEN01 
# 2016 Nyman Polymorph Library
# 0 K crystal structure
loop_
_symmetry_equiv_pos_site_id
_symmetry_equiv_pos_as_xyz
1 +x,+y,+z
2 -x,1/2+y,-z
_cell_length_a 5.4529
_cell_length_b 5.4698
_cell_length_c 10.6359
_cell_angle_alpha 90.0
_cell_angle_beta 101.3593
_cell_angle_gamma 90.0
loop_
_atom_site_label
_atom_site_type_symbol
_atom_site_fract_x
_atom_site_fract_y
_atom_site_fract_z
C1 C     0.119402370     0.010895640     0.189503160 
C2 C     0.224655800    -0.192767390     0.255340330 
C3 C     0.138724770    -0.268436030     0.377090550 
C4 C     0.202543870     0.087103550     0.077408530 
C5 C    -0.072186440     0.143539960     0.232069200 
C6 C     0.234789650    -0.505652960     0.425917240 
N1 N     0.404112140    -0.325451400     0.218306390 
N2 N     0.270353860     0.149213700    -0.013960600 
N3 N    -0.228518510     0.251783820     0.266823530 
N4 N     0.310769480    -0.693273300     0.464554420 
H1 H    -0.065640420    -0.271103530     0.359462630 
H2 H     0.198385490    -0.129556990     0.450891540 
H3 H     0.468923390    -0.280119670     0.138778440 
H4 H     0.474771670    -0.477112190     0.265947970 

#END
data_NPL2016_0K_AWELOE 
# 2016 Nyman Polymorph Library
# 0 K crystal structure
loop_
_symmetry_equiv_pos_site_id
_symmetry_equiv_pos_as_xyz
1 +x,+y,+z
2 -x,1/2+y,1/2-z
3 -x,-y,-z
4 +x,1/2-y,1/2+z
_cell_length_a 11.7689
_cell_length_b 6.0343
_cell_length_c 14.7729
_cell_angle_alpha 90.0
_cell_angle_beta 99.6307
_cell_angle_gamma 90.0
loop_
_atom_site_label
_atom_site_type_symbol
_atom_site_fract_x
_atom_site_fract_y
_atom_site_fract_z
C1 C     0.296777270     0.761696070     0.365397890 
C2 C     0.104638550     0.668306920     0.277283520 
C3 C     0.282182550     0.425381520     0.281084100 
C4 C     0.404166860     0.454520850     0.330454360 
C5 C     0.411658490     0.652052220     0.379661300 
C6 C     0.501569110     0.324025320     0.332685060 
C7 C     0.515891710     0.733769900     0.424340580 
C8 C     0.606862560     0.397940160     0.380774580 
C9 C     0.614834650     0.603857320     0.426034870 
C10 C     0.828243510     0.597779810     0.483321020 
O1 O     0.270631020     0.940640040     0.393931570 
O2 O     0.851077160     0.423136790     0.449531400 
N1 N     0.223440520     0.615643390     0.312569870 
N2 N     0.719165450     0.690151740     0.473350260 
N3 N     0.910675340     0.723538460     0.539037470 
H1 H     0.086875140     0.830865740     0.303855660 
H2 H     0.046152220     0.546184110     0.299387050 
H3 H     0.089135600     0.674515700     0.202070910 
H4 H     0.277208920     0.429160910     0.206186490 
H5 H     0.243185280     0.269526850     0.298735810 
H6 H     0.497982980     0.167022410     0.296593290 
H7 H     0.518963030     0.893306330     0.458587950 
H8 H     0.683901690     0.299833000     0.383242890 
H9 H     0.709180730     0.825865260     0.511043150 
H10 H     0.992528070     0.683528180     0.533867870 
H11 H     0.897169890     0.888346130     0.542304340 

#END
data_NPL2016_0K_AWELOE01 
# 2016 Nyman Polymorph Library
# 0 K crystal structure
loop_
_symmetry_equiv_pos_site_id
_symmetry_equiv_pos_as_xyz
1 +x,+y,+z
2 1/2-x,1/2+y,1/2-z
3 -x,-y,-z
4 1/2+x,1/2-y,1/2+z
_cell_length_a 7.3687
_cell_length_b 11.653
_cell_length_c 11.6548
_cell_angle_alpha 90.0
_cell_angle_beta 91.6387
_cell_angle_gamma 90.0
loop_
_atom_site_label
_atom_site_type_symbol
_atom_site_fract_x
_atom_site_fract_y
_atom_site_fract_z
C1 C     0.340227890     0.320708470     0.570494570 
C2 C     0.431869270     0.135485270     0.485008070 
C3 C     0.334523050     0.310403390     0.366946770 
C4 C     0.278380310     0.428947510     0.403811430 
C5 C     0.283244050     0.434084930     0.523058520 
C6 C     0.223961430     0.524532630     0.340886920 
C7 C     0.236353170     0.532199620     0.581939350 
C8 C     0.176245890     0.624744760     0.398067680 
C9 C     0.182168470     0.629222840     0.518758270 
C10 C     0.083434780     0.833944390     0.538406420 
O1 O     0.357244700     0.291672930     0.670584770 
O2 O     0.072466020     0.858404650     0.437039660 
N1 N     0.373190240     0.253375860     0.476093080 
N2 N     0.136188390     0.727544010     0.581408140 
N3 N     0.039907530     0.910385470     0.623626320 
H1 H     0.482314910     0.121285780     0.572664630 
H2 H     0.541407480     0.118942890     0.425788340 
H3 H     0.320766140     0.075234860     0.465929020 
H4 H     0.225915320     0.266172600     0.318002620 
H5 H     0.455149800     0.311637550     0.313876950 
H6 H     0.217782480     0.523137610     0.247815590 
H7 H     0.241788940     0.532470540     0.675081720 
H8 H     0.134109660     0.700155300     0.350831780 
H9 H     0.132055820     0.718269530     0.667231020 
H10 H     0.021183090     0.993960380     0.605488940 
H11 H     0.078537370     0.894797010     0.705778960 

#END
data_NPL2016_0K_AWEWAB 
# 2016 Nyman Polymorph Library
# 0 K crystal structure
loop_
_symmetry_equiv_pos_site_id
_symmetry_equiv_pos_as_xyz
1 +x,+y,+z
2 1/2-x,1/2+y,1/2-z
3 -x,-y,-z
4 1/2+x,1/2-y,1/2+z
_cell_length_a 12.6745
_cell_length_b 7.2048
_cell_length_c 12.8503
_cell_angle_alpha 90.0
_cell_angle_beta 100.0643
_cell_angle_gamma 90.0
loop_
_atom_site_label
_atom_site_type_symbol
_atom_site_fract_x
_atom_site_fract_y
_atom_site_fract_z
C1 C     0.928898550     0.870238250     0.851090690 
C2 C     0.816858240     0.890410920     0.873824320 
C3 C     0.797903030     0.888786580     0.977389960 
C4 C     0.694170310     0.898167860     0.998978690 
C5 C     0.608282320     0.909917300     0.915433390 
C6 C     0.624966010     0.915120000     0.811274060 
C7 C     0.729293860     0.907807900     0.789951380 
C8 C     0.685357640     0.876856850     0.593568200 
C9 C     0.732099680     0.918965790     0.496551260 
C10 C     0.840670410     0.894692020     0.492020310 
C11 C     0.878311370     0.928244160     0.398295760 
C12 C     0.807841790     0.985682810     0.308544430 
C13 C     0.699272390     1.007511040     0.312323330 
C14 C     0.661372350     0.972108440     0.405500350 
N1 N     0.752326890     0.918372930     0.686846490 
O1 O     0.960173960     1.020568060     0.788983460 
O2 O     0.593825600     0.820475560     0.587813230 
H1 H     0.985938780     0.855945120     0.925138280 
H2 H     0.935281650     0.746234650     0.803595750 
H3 H     0.865575840     0.877296110     1.041693680 
H4 H     0.680636710     0.895375490     1.079896230 
H5 H     0.527031860     0.916061700     0.931017980 
H6 H     0.558502160     0.922361560     0.746305850 
H7 H     0.896227670     0.848628760     0.561073420 
H8 H     0.962474000     0.908457580     0.395268830 
H9 H     0.837277590     1.012128190     0.235665120 
H10 H     0.644152780     1.050916560     0.242368470 
H11 H     0.577033520     0.984021460     0.409482270 
H12 H     0.825423390     0.971593990     0.682447400 
H13 H     0.949985620     1.133964530     0.825786610 

#END
data_NPL2016_0K_AWEWAB01 
# 2016 Nyman Polymorph Library
# 0 K crystal structure
loop_
_symmetry_equiv_pos_site_id
_symmetry_equiv_pos_as_xyz
1 +x,+y,+z
2 1/2-x,1/2+y,1/2-z
3 -x,-y,-z
4 1/2+x,1/2-y,1/2+z
_cell_length_a 5.1519
_cell_length_b 12.7603
_cell_length_c 18.1324
_cell_angle_alpha 90.0
_cell_angle_beta 92.4271
_cell_angle_gamma 90.0
loop_
_atom_site_label
_atom_site_type_symbol
_atom_site_fract_x
_atom_site_fract_y
_atom_site_fract_z
C1 C     0.296924090     0.053355310     0.194162210 
C2 C     0.279243710    -0.002742040     0.267066990 
C3 C     0.465505230     0.017145730     0.323295900 
C4 C     0.473030050    -0.039963920     0.388717700 
C5 C     0.290674050    -0.118785460     0.397846250 
C6 C     0.101323260    -0.140228370     0.342949450 
C7 C     0.094389470    -0.082774460     0.277133220 
C8 C    -0.248017610    -0.186675390     0.207698580 
C9 C    -0.393969340    -0.187698570     0.134139710 
C10 C    -0.318367350    -0.130320600     0.072892800 
C11 C    -0.459153300    -0.138068260     0.005892480 
C12 C    -0.675607750    -0.203276530    -0.000643480 
C13 C    -0.750329270    -0.261407710     0.060010460 
C14 C    -0.609360420    -0.254118770     0.126824100 
N1 N    -0.093198260    -0.100118240     0.219866300 
O1 O     0.053141050     0.092720380     0.163894980 
O2 O    -0.269508470    -0.257977140     0.251878750 
H1 H     0.439691310     0.116707550     0.199422010 
H2 H     0.362214900    -0.000738050     0.151976960 
H3 H     0.607864450     0.078306560     0.315179550 
H4 H     0.619465170    -0.023249620     0.431737240 
H5 H     0.293692870    -0.164148670     0.448411800 
H6 H    -0.040154820    -0.201396070     0.349631220 
H7 H    -0.149571410    -0.079658250     0.076444730 
H8 H    -0.398693150    -0.093533030    -0.041283290 
H9 H    -0.784940320    -0.209157220    -0.052877220 
H10 H    -0.917994430    -0.312609230     0.055056730 
H11 H    -0.661277450    -0.299636340     0.174361230 
H12 H    -0.107260170    -0.041124130     0.182518020 
H13 H    -0.016268950     0.140815530     0.199013520 

#END
data_NPL2016_0K_AWUNOV 
# 2016 Nyman Polymorph Library
# 0 K crystal structure
loop_
_symmetry_equiv_pos_site_id
_symmetry_equiv_pos_as_xyz
1 +x,+y,+z
2 -x,-y,+z
3 1/2-x,1/2+y,1/2-z
4 1/2+x,1/2-y,1/2-z
5 +y,-x,-z
6 -y,+x,-z
7 1/2+y,1/2+x,1/2+z
8 1/2-y,1/2-x,1/2+z
_cell_length_a 13.1301
_cell_length_b 13.1301
_cell_length_c 13.6537
_cell_angle_alpha 90.0
_cell_angle_beta 90.0
_cell_angle_gamma 90.0
loop_
_atom_site_label
_atom_site_type_symbol
_atom_site_fract_x
_atom_site_fract_y
_atom_site_fract_z
O1 O     0.293864070     0.367629320     0.055853310 
O2 O     0.192883580     0.611624100     0.092904840 
N1 N    -0.012191880     0.373378230    -0.045598060 
N2 N     0.141735160     0.437071550     0.003326810 
N3 N     0.352746050     0.548536070     0.127525750 
N4 N     0.502449090     0.621140670     0.176800130 
C1 C     0.085844040     0.352622200    -0.029463150 
C2 C     0.130159960     0.257240100    -0.046195550 
C3 C     0.066978760     0.180150920    -0.080049250 
C4 C    -0.035774940     0.200092930    -0.096692270 
C5 C    -0.071247840     0.298081080    -0.078436900 
C6 C     0.233528610     0.437847800     0.048709530 
C7 C     0.256752880     0.544142590     0.091857320 
C8 C     0.401536510     0.631848020     0.171820970 
C9 C     0.555603010     0.694766680     0.220632240 
C10 C     0.511192950     0.781063650     0.261417930 
C11 C     0.405636310     0.790307330     0.256499400 
C12 C     0.348562160     0.714611000     0.211524720 
H1 H     0.100888560     0.502369980     0.010438080 
H2 H     0.398510840     0.487298880     0.116983740 
H3 H     0.210103270     0.245506980    -0.031848200 
H4 H     0.098117280     0.105035100    -0.093653840 
H5 H    -0.086957900     0.141675420    -0.123265870 
H6 H    -0.150599610     0.317549050    -0.090641800 
H7 H     0.637491110     0.683649550     0.223199010 
H8 H     0.557804250     0.838689780     0.296124690 
H9 H     0.367609890     0.855883800     0.287889810 
H10 H     0.266785930     0.718927320     0.205173860 

#END
data_NPL2016_0K_AWUNOV01 
# 2016 Nyman Polymorph Library
# 0 K crystal structure
loop_
_symmetry_equiv_pos_site_id
_symmetry_equiv_pos_as_xyz
1 +x,+y,+z
_cell_length_a 8.292
_cell_length_b 10.9596
_cell_length_c 11.1302
_cell_angle_alpha 99.9926
_cell_angle_beta 100.6168
_cell_angle_gamma 113.4031
loop_
_atom_site_label
_atom_site_type_symbol
_atom_site_fract_x
_atom_site_fract_y
_atom_site_fract_z
C1 C     0.843431170     0.459867130     0.376416990 
C2 C     0.938268500     0.425898510     0.295990710 
C3 C     0.912145740     0.289472170     0.263283340 
C4 C     0.794100000     0.192574940     0.310863530 
C5 C     0.706675720     0.238710970     0.391473680 
C6 C     0.552267100     0.021289520     0.449986990 
C7 C     0.159225500    -0.458945740     0.626223150 
C8 C     0.066469200    -0.424215250     0.707976170 
C9 C     0.091852640    -0.287926700     0.739674090 
C10 C     0.207001910    -0.191935290     0.689766290 
C11 C     0.292329910    -0.238832650     0.607886980 
C12 C     0.443831690    -0.022947380     0.546560600 
N1 N     0.729573980     0.368847450     0.423637360 
N2 N     0.584920680     0.151669470     0.446322320 
N3 N     0.270208880    -0.368828510     0.576764740 
N4 N     0.411194110    -0.153179070     0.550351880 
O1 O     0.600560460    -0.055466510     0.389738780 
O2 O     0.395865580     0.053890930     0.607080820 
H1 H     0.858933320     0.564742950     0.404576440 
H2 H     1.029175380     0.503788270     0.260296790 
H3 H     0.982874180     0.258162190     0.200698800 
H4 H     0.769072080     0.085701230     0.288154960 
H5 H     0.535143060     0.198797600     0.506140760 
H6 H     0.144348370    -0.563710160     0.598823630 
H7 H    -0.022164600    -0.501370770     0.745498640 
H8 H     0.022761790    -0.255998140     0.803269810 
H9 H     0.231219670    -0.085241660     0.711604270 
H10 H     0.459375020    -0.202772120     0.491418160 
C13 C     0.752519350     0.526386680     0.981318710 
C14 C     0.638158700     0.399129830     0.994257890 
C15 C     0.495134950     0.305690270     0.888703540 
C16 C     0.470618140     0.341452930     0.775368520 
C17 C     0.594832030     0.472024610     0.773177070 
C18 C     0.480872670     0.450956830     0.544522170 
C19 C     0.252941150     0.468787910     0.017153570 
C20 C     0.364478290     0.597212510     0.004856570 
C21 C     0.504731970     0.692084610     0.111218520 
C22 C     0.528947880     0.656735710     0.224804320 
C23 C     0.407442510     0.524996770     0.226334670 
C24 C     0.516706590     0.546760110     0.455716040 
N5 N     0.732165100     0.563140720     0.873448410 
N6 N     0.582562500     0.521900120     0.665748460 
N7 N     0.273119530     0.432397800     0.125217400 
N8 N     0.418994470     0.475246510     0.333973250 
O3 O     0.371776240     0.328932170     0.504533300 
O4 O     0.623700350     0.669292190     0.495969920 
H11 H     0.865664590     0.602880580     1.060881850 
H12 H     0.660591330     0.374437850     1.084034010 
H13 H     0.402273050     0.205428240     0.894398470 
H14 H     0.362485120     0.272379770     0.690942050 
H15 H     0.670010200     0.622167940     0.677913810 
H16 H     0.142231700     0.391061670    -0.063086280 
H17 H     0.342205360     0.621625840    -0.085070270 
H18 H     0.595546120     0.793220570     0.106005730 
H19 H     0.634780510     0.726956410     0.309891630 
H20 H     0.331036630     0.374521210     0.319066520 
C25 C     0.767580480     0.888386410     0.897581850 
C26 C     0.759989030     1.007942570     0.956606960 
C27 C     0.799120730     1.114508300     0.897814090 
C28 C     0.844024290     1.098911020     0.783839330 
C29 C     0.849427050     0.974687180     0.733946630 
C30 C     0.974822300     1.035162500     0.555273970 
C31 C     1.237226890     1.110910040     0.105194830 
C32 C     1.245893220     0.991648830     0.046651350 
C33 C     1.203807620     0.884282820     0.104486410 
C34 C     1.154885740     0.898768850     0.216980710 
C35 C     1.148900930     1.022845730     0.266508100 
C36 C     1.020289780     0.961847420     0.444004440 
N9 N     0.811011230     0.871052820     0.788332460 
N10 N     0.889648820     0.945293510     0.618442710 
N11 N     1.190103410     1.127226730     0.213041710 
N12 N     1.104609350     1.051483090     0.380496140 
O5 O     1.013129960     1.157917610     0.577372710 
O6 O     0.982888770     0.839236870     0.422259950 
H21 H     0.737374940     0.802159180     0.939306770 
H22 H     0.724072960     1.016795230     1.045341860 
H23 H     0.794036380     1.209300480     0.940002230 
H24 H     0.876196120     1.178672370     0.735009970 
H25 H     0.878284320     0.848573260     0.588020910 
H26 H     1.269602870     1.197740400     0.064209650 
H27 H     1.284816640     0.983613740    -0.040961550 
H28 H     1.209558660     0.789661290     0.062654020 
H29 H     1.120217860     0.818326620     0.264965720 
H30 H     1.116966720     1.148639440     0.409677120 

#END
data_NPL2016_0K_AXAJOZ 
# 2016 Nyman Polymorph Library
# 0 K crystal structure
loop_
_symmetry_equiv_pos_site_id
_symmetry_equiv_pos_as_xyz
1 +x,+y,+z
2 -x,1/2+y,1/2-z
3 -x,-y,-z
4 +x,1/2-y,1/2+z
_cell_length_a 13.5421
_cell_length_b 13.8275
_cell_length_c 7.6378
_cell_angle_alpha 90.0
_cell_angle_beta 93.924
_cell_angle_gamma 90.0
loop_
_atom_site_label
_atom_site_type_symbol
_atom_site_fract_x
_atom_site_fract_y
_atom_site_fract_z
S1 S     0.785946640     0.974047030     0.176470350 
O1 O     0.502203040     1.225452220     0.463948930 
O2 O     0.230530580     1.043317630     0.297943140 
N1 N     0.366123900     1.134116600     0.380096460 
N2 N     0.382558200     0.984220170     0.238340110 
N3 N     0.631818250     1.076629590     0.322047200 
N4 N     0.537731060     0.925573580     0.173574140 
C1 C     0.529733080     1.075755650     0.324283870 
C2 C     0.470208240     1.150959020     0.394598350 
C3 C     0.319926860     1.054085840     0.305951190 
C4 C     0.483650640     0.994781210     0.247012590 
C5 C     0.689069110     1.139820390     0.399424690 
C6 C     0.796444810     1.134705960     0.396869970 
C7 C     0.849979900     1.062516530     0.310963290 
C8 C     0.953471750     1.064401980     0.328818870 
C9 C     1.004336080     1.135678950     0.426723360 
C10 C     0.952649620     1.207501040     0.509369160 
C11 C     0.850127960     1.205918510     0.493913760 
C12 C     0.300952470     1.207091860     0.450338930 
C13 C     0.335477270     0.899138720     0.155489250 
C14 C     0.886674020     0.909116990     0.081421650 
H1 H     0.611963460     0.931253160     0.199058960 
H2 H     0.510642160     0.859635780     0.143351090 
H3 H     0.659919180     1.200497900     0.470455790 
H4 H     0.996014090     1.009918810     0.266281240 
H5 H     1.084551490     1.134626940     0.437595510 
H6 H     0.991674990     1.263527080     0.585210000 
H7 H     0.808548780     1.260796710     0.558710530 
H8 H     0.251773800     1.236950480     0.344884910 
H9 H     0.348148750     1.263296870     0.509588750 
H10 H     0.255992020     1.174176340     0.547270490 
H11 H     0.356572520     0.891958240     0.020632510 
H12 H     0.256062060     0.909603430     0.155755890 
H13 H     0.355893050     0.833647750     0.229701100 
H14 H     0.932823300     0.957638820     0.009616300 
H15 H     0.850023040     0.858196290    -0.010672640 
H16 H     0.931963970     0.868716510     0.179769420 

#END
data_NPL2016_0K_AXAJOZ01 
# 2016 Nyman Polymorph Library
# 0 K crystal structure
loop_
_symmetry_equiv_pos_site_id
_symmetry_equiv_pos_as_xyz
1 +x,+y,+z
2 -x,1/2+y,1/2-z
3 -x,-y,-z
4 +x,1/2-y,1/2+z
_cell_length_a 7.9304
_cell_length_b 12.6245
_cell_length_c 14.3758
_cell_angle_alpha 90.0
_cell_angle_beta 92.3639
_cell_angle_gamma 90.0
loop_
_atom_site_label
_atom_site_type_symbol
_atom_site_fract_x
_atom_site_fract_y
_atom_site_fract_z
S1 S     0.243413230     0.095197510     0.016048520 
O1 O     0.200317820     0.545503540     0.039861270 
O2 O     0.456000560     0.612574260    -0.232837050 
N1 N     0.324759960     0.578387820    -0.098075360 
N2 N     0.459945410     0.442055940    -0.178569830 
N3 N     0.280895380     0.317755890     0.021795160 
N4 N     0.470412650     0.268773820    -0.120578540 
C1 C     0.324829580     0.400141530    -0.035898260 
C2 C     0.277537750     0.509641730    -0.025024570 
C3 C     0.415418050     0.549700170    -0.173617840 
C4 C     0.415015400     0.369957720    -0.112484350 
C5 C     0.208761940     0.328651630     0.099555420 
C6 C     0.156605920     0.237987600     0.154320470 
C7 C     0.159101780     0.130563930     0.125078640 
C8 C     0.096844830     0.052859050     0.183945600 
C9 C     0.033542190     0.078704120     0.269857020 
C10 C     0.030561150     0.183648020     0.299174140 
C11 C     0.090626060     0.261428690     0.241137060 
C12 C     0.279720210     0.690741960    -0.091949410 
C13 C     0.562324030     0.409705190    -0.255930960 
C14 C     0.247249220    -0.049190150     0.021506940 
H1 H     0.417627960     0.218523060    -0.074883480 
H2 H     0.491718380     0.239414230    -0.184099930 
H3 H     0.181409030     0.406370830     0.127949220 
H4 H     0.096340910    -0.029343520     0.163268310 
H5 H    -0.013720530     0.016205500     0.313430130 
H6 H    -0.018737510     0.204513980     0.365891170 
H7 H     0.087505920     0.343829630     0.262300480 
H8 H     0.392527670     0.738607650    -0.077933610 
H9 H     0.194390920     0.698650730    -0.035247510 
H10 H     0.219891630     0.716406480    -0.157657580 
H11 H     0.678232910     0.371661250    -0.229474020 
H12 H     0.592390130     0.480882590    -0.294211970 
H13 H     0.491996430     0.355700980    -0.302682100 
H14 H     0.321343600    -0.077026200     0.082227170 
H15 H     0.309227110    -0.073622290    -0.041327300 
H16 H     0.120976280    -0.083486510     0.020299520 

#END
data_NPL2016_0K_AXUCEC 
# 2016 Nyman Polymorph Library
# 0 K crystal structure
loop_
_symmetry_equiv_pos_site_id
_symmetry_equiv_pos_as_xyz
1 +x,+y,+z
2 1/2-x,1/2+y,1/2-z
3 -x,-y,-z
4 1/2+x,1/2-y,1/2+z
_cell_length_a 5.9711
_cell_length_b 13.9282
_cell_length_c 21.9035
_cell_angle_alpha 90.0
_cell_angle_beta 90.541
_cell_angle_gamma 90.0
loop_
_atom_site_label
_atom_site_type_symbol
_atom_site_fract_x
_atom_site_fract_y
_atom_site_fract_z
F1 F     0.811626350     0.670082050     0.138733720 
C1 C     0.688498760     0.566745460     0.216344400 
C2 C     0.564128700     0.459329840     0.297866400 
C3 C     0.851364850     0.626488930     0.192856090 
C4 C     0.729020610     0.521317340     0.272537530 
C5 C     0.932619900     0.537419350     0.303454310 
C6 C     1.053437500     0.643293920     0.222698340 
C7 C     1.092461110     0.597930330     0.278472060 
C8 C     0.424953830     0.407027730     0.319237130 
H1 H     0.533238910     0.555696480     0.191507280 
H2 H     0.963112340     0.502224920     0.346777590 
H3 H     1.175368870     0.690707670     0.202341200 
H4 H     1.249200540     0.610063020     0.302550920 
H5 H     0.302114500     0.360848010     0.338100510 
F2 F     0.248051570     0.805933870     0.487800310 
C9 C     0.579825690     0.731290860     0.521593090 
C10 C     0.925004560     0.652059480     0.555959020 
C11 C     0.395638380     0.732892750     0.482858200 
C12 C     0.733545970     0.655580080     0.516629290 
C13 C     0.697180860     0.583631670     0.472747380 
C14 C     0.356828760     0.662516230     0.439242180 
C15 C     0.510201030     0.587569710     0.434588260 
C16 C     1.086563170     0.649100040     0.589154950 
H6 H     0.603490330     0.787708720     0.554958490 
H7 H     0.816192640     0.525384570     0.469090730 
H8 H     0.210012070     0.667112290     0.410040470 
H9 H     0.483094680     0.531839550     0.400826610 
H10 H     1.229169410     0.646477240     0.618461570 
F3 F     0.996324630     0.285822440     0.245628860 
C17 C     1.117590280     0.395999370     0.171670770 
C18 C     1.240054270     0.510559720     0.093935660 
C19 C     0.956428390     0.333299260     0.192853330 
C20 C     1.076917720     0.445461850     0.116885150 
C21 C     0.874880590     0.430306660     0.085012130 
C22 C     0.755915950     0.317376970     0.162039870 
C23 C     0.716732940     0.366755720     0.107672110 
C24 C     1.377749450     0.565484750     0.074570110 
H11 H     1.271660740     0.406222920     0.197200660 
H12 H     0.844270390     0.468619430     0.042780980 
H13 H     0.635284870     0.267539580     0.180582130 
H14 H     0.561188030     0.355380320     0.082869540 
H15 H     1.499292730     0.613979520     0.057481500 

#END
data_NPL2016_0K_AXUCEC01 
# 2016 Nyman Polymorph Library
# 0 K crystal structure
loop_
_symmetry_equiv_pos_site_id
_symmetry_equiv_pos_as_xyz
1 +x,+y,+z
2 -x,1/2+y,-z
_cell_length_a 3.8328
_cell_length_b 5.7516
_cell_length_c 13.4279
_cell_angle_alpha 90.0
_cell_angle_beta 95.9275
_cell_angle_gamma 90.0
loop_
_atom_site_label
_atom_site_type_symbol
_atom_site_fract_x
_atom_site_fract_y
_atom_site_fract_z
F1 F     0.131050310     0.988680060     0.970016760 
C1 C    -0.052315020     0.883004570     0.803709660 
C2 C     0.056785320     1.148543430     0.670122800 
C3 C    -0.078242280     0.936797300     0.701305190 
C4 C     0.106617060     1.041159520     0.871484250 
C5 C     0.214799450     1.303328360     0.740352770 
C6 C    -0.240791380     0.776968560     0.629740830 
C7 C    -0.377916040     0.642088980     0.569344910 
C8 C     0.241529450     1.251142300     0.842154190 
H1 H    -0.153959600     0.721221380     0.829897750 
H2 H     0.036173190     1.189249940     0.591066750 
H3 H     0.318466960     1.466424880     0.715828790 
H4 H    -0.498965730     0.523042770     0.516018680 
H5 H     0.363408600     1.368914610     0.898217900 

#END
data_NPL2016_0K_AYOVUG 
# 2016 Nyman Polymorph Library
# 0 K crystal structure
loop_
_symmetry_equiv_pos_site_id
_symmetry_equiv_pos_as_xyz
1 +x,+y,+z
2 1/2-x,1/2+y,1/2-z
3 -x,-y,-z
4 1/2+x,1/2-y,1/2+z
_cell_length_a 10.0262
_cell_length_b 9.4498
_cell_length_c 13.4541
_cell_angle_alpha 90.0
_cell_angle_beta 93.5789
_cell_angle_gamma 90.0
loop_
_atom_site_label
_atom_site_type_symbol
_atom_site_fract_x
_atom_site_fract_y
_atom_site_fract_z
S1 S     0.056118080     0.292300340     0.198272640 
N1 N     0.024793820     0.271910210     0.005264980 
C1 C    -0.123376420     0.111910450     0.087495150 
C2 C    -0.184649180     0.064653570    -0.003919450 
C3 C    -0.020300580     0.219731860     0.086611320 
C4 C    -0.285963320    -0.040086210    -0.002963240 
C5 C    -0.322644930    -0.095391060     0.086812330 
C6 C     0.122672440     0.372921680     0.023865560 
C7 C     0.154643460     0.399464200     0.125879440 
C8 C    -0.162451260     0.053254540     0.177629350 
C9 C    -0.441131760    -0.183445590    -0.100442310 
C10 C    -0.260467660    -0.048638660     0.177252680 
C11 C     0.189328080     0.446980160    -0.048141230 
C12 C     0.251605300     0.498227810     0.156831130 
C13 C     0.285902850     0.545330280    -0.017278560 
C14 C    -0.479104180    -0.206916940    -0.209993000 
C15 C     0.316818020     0.570807980     0.084228890 
O1 O    -0.339358290    -0.077825580    -0.094270840 
O2 O    -0.152869890     0.113041610    -0.092785970 
H1 H    -0.079804220     0.182376460    -0.080946200 
H2 H    -0.399675350    -0.175315220     0.087683620 
H3 H    -0.114313820     0.088868870     0.247500560 
H4 H    -0.527316000    -0.147213740    -0.060894210 
H5 H    -0.403679940    -0.281346870    -0.064845100 
H6 H    -0.290183300    -0.093423550     0.246558400 
H7 H     0.164578050     0.426321410    -0.126280620 
H8 H     0.275716670     0.518053160     0.235159190 
H9 H     0.338293050     0.603357760    -0.072317710 
H10 H    -0.508098790    -0.106836190    -0.245631250 
H11 H    -0.562480220    -0.281187640    -0.219219890 
H12 H    -0.394500630    -0.249607100    -0.247599140 
H13 H     0.392638440     0.648126090     0.106568280 

#END
data_NPL2016_0K_AYOVUG01 
# 2016 Nyman Polymorph Library
# 0 K crystal structure
loop_
_symmetry_equiv_pos_site_id
_symmetry_equiv_pos_as_xyz
1 +x,+y,+z
2 1/2-x,-y,1/2+z
3 -x,1/2+y,1/2-z
4 1/2+x,1/2-y,-z
_cell_length_a 4.6709
_cell_length_b 11.8701
_cell_length_c 23.7776
_cell_angle_alpha 90.0
_cell_angle_beta 90.0
_cell_angle_gamma 90.0
loop_
_atom_site_label
_atom_site_type_symbol
_atom_site_fract_x
_atom_site_fract_y
_atom_site_fract_z
C1 C     0.318895440     0.213206170     0.206179450 
C2 C     0.461100410     0.180430340     0.157377790 
C3 C     0.659338620     0.254453910     0.134255270 
C4 C     0.714654350     0.359136070     0.159337840 
C5 C     0.573069680     0.391816460     0.207942440 
C6 C     0.372787540     0.318430770     0.231800220 
C7 C    -0.143877380     0.255186500     0.341281650 
C8 C    -0.166607980     0.353926800     0.374142850 
C9 C    -0.356955560     0.354952300     0.420635830 
C10 C    -0.518800640     0.260203160     0.432994820 
C11 C    -0.494156000     0.162338490     0.400244630 
C12 C    -0.310125690     0.159891820     0.355085130 
C13 C    -0.578446650     0.467550470     0.491783180 
C14 C    -0.542440050     0.584865930     0.515870680 
C15 C     0.043620500     0.255322600     0.292578430 
N1 N     0.215402420     0.338410270     0.279927690 
O1 O    -0.017160650     0.447960730     0.364205660 
O2 O    -0.364641040     0.453503860     0.449531990 
S1 S     0.059536210     0.139907850     0.244862500 
H1 H     0.418798890     0.099658050     0.137923790 
H2 H     0.772557790     0.230751830     0.096294580 
H3 H     0.870308650     0.415203610     0.140438520 
H4 H     0.614008670     0.472367150     0.227736050 
H5 H    -0.664903960     0.261068830     0.468246600 
H6 H    -0.621215710     0.089016320     0.410738970 
H7 H    -0.291107510     0.084229460     0.329895440 
H8 H    -0.551218280     0.403729580     0.524736180 
H9 H    -0.791324560     0.456268500     0.473102840 
H10 H    -0.329615190     0.594395340     0.534226310 
H11 H    -0.702232070     0.600134770     0.548568580 
H12 H    -0.567984190     0.648154160     0.482946450 
H13 H     0.107333410     0.432731560     0.331461450 

#END
data_NPL2016_0K_AZERIH 
# 2016 Nyman Polymorph Library
# 0 K crystal structure
loop_
_symmetry_equiv_pos_site_id
_symmetry_equiv_pos_as_xyz
1 +x,+y,+z
2 -x,1/2+y,1/2-z
3 -x,-y,-z
4 +x,1/2-y,1/2+z
_cell_length_a 8.1542
_cell_length_b 7.9142
_cell_length_c 21.8903
_cell_angle_alpha 90.0
_cell_angle_beta 93.6367
_cell_angle_gamma 90.0
loop_
_atom_site_label
_atom_site_type_symbol
_atom_site_fract_x
_atom_site_fract_y
_atom_site_fract_z
S1 S     0.476300550     0.143040730     0.085515620 
O1 O     0.362596900     0.098194310     0.034018310 
O2 O     0.422349640     0.183450980     0.145909790 
N1 N     0.604498580    -0.024028320     0.094060260 
C1 C     0.726123770    -0.033921640     0.144220240 
C2 C     0.599177210     0.315890270     0.061776220 
C3 C     0.634067270     0.327738910     0.000567650 
C4 C     0.678611190    -0.102610030     0.199651590 
C5 C     0.889822140     0.013254990     0.136448820 
C6 C     0.506041660    -0.163458140     0.206783640 
C7 C     0.779947090     0.466847290    -0.084216830 
C8 C     0.775032560     0.549776000     0.087579050 
C9 C     0.740934860     0.452800180    -0.018006310 
C10 C     0.668406180     0.425275080     0.106018490 
C11 C     0.945430830     0.077845690     0.076285040 
C12 C     1.004356930    -0.002743560     0.186269970 
C13 C     0.796752740    -0.113865180     0.248490990 
C14 C     0.811155910     0.562582680     0.026381870 
C15 C     0.958049710    -0.063601220     0.242156100 
H1 H     0.575322540     0.241579560    -0.032501970 
H2 H     0.501477620    -0.242106800     0.247580930 
H3 H     0.460860720    -0.236027510     0.166765480 
H4 H     0.422298050    -0.057078440     0.210740520 
H5 H     0.847129560     0.582885460    -0.092645610 
H6 H     0.667808170     0.466319130    -0.114324950 
H7 H     0.855393030     0.360378860    -0.097636150 
H8 H     0.830129000     0.637201830     0.120991020 
H9 H     0.638002510     0.412413050     0.153163020 
H10 H     0.890534470     0.007924550     0.037048410 
H11 H     1.078513440     0.066159050     0.075250400 
H12 H     0.913550970     0.210594960     0.069156350 
H13 H     1.131030630     0.032775560     0.180829860 
H14 H     0.761537150    -0.165300990     0.291653100 
H15 H     0.894516980     0.660304960     0.012678980 
H16 H     1.048327160    -0.074443510     0.280488490 
H17 H     0.641295800    -0.062077330     0.052954560 

#END
data_NPL2016_0K_AZERIH01 
# 2016 Nyman Polymorph Library
# 0 K crystal structure
loop_
_symmetry_equiv_pos_site_id
_symmetry_equiv_pos_as_xyz
1 +x,+y,+z
2 -x,-y,-z
_cell_length_a 7.9097
_cell_length_b 8.1745
_cell_length_c 12.438
_cell_angle_alpha 79.206
_cell_angle_beta 86.2786
_cell_angle_gamma 64.1589
loop_
_atom_site_label
_atom_site_type_symbol
_atom_site_fract_x
_atom_site_fract_y
_atom_site_fract_z
S1 S     0.428267220     0.878346690     0.372226220 
O1 O     0.471524440     0.816039550     0.489070530 
O2 O     0.462903170     0.751708930     0.296564100 
N1 N     0.552615390     1.000562560     0.328506100 
C1 C     0.556429630     1.073370930     0.214657130 
C2 C     0.102075040     1.142695170     0.439471690 
C3 C     0.186138670     1.041598520     0.356698760 
C4 C    -0.083081980     1.277980490     0.426112850 
C5 C    -0.179289470     1.307119230     0.328626220 
C6 C     0.090151690     1.068312060     0.260414710 
C7 C     0.434049460     1.257287680     0.171570650 
C8 C    -0.094526440     1.203281210     0.247006160 
C9 C     0.441214060     1.321068970     0.059947940 
C10 C     0.686594840     0.956426550     0.148557850 
C11 C     0.564837730     1.205584020    -0.007269800 
C12 C     0.298993650     1.387531700     0.241995020 
C13 C    -0.175704460     1.391468110     0.513895870 
C14 C     0.686884080     1.025486440     0.037042750 
C15 C     0.824229970     0.762691120     0.195212940 
H1 H     0.180551280     1.113379310     0.514428040 
H2 H    -0.323493830     1.411493340     0.317160730 
H3 H     0.159170240     0.984920380     0.198696280 
H4 H    -0.172814820     1.226921600     0.172881700 
H5 H     0.348593130     1.462859460     0.025872510 
H6 H     0.567934120     1.256949810    -0.093942650 
H7 H     0.260947070     1.530318820     0.202814240 
H8 H     0.358543230     1.368261420     0.322794460 
H9 H     0.169988070     1.369348940     0.254962570 
H10 H    -0.150627000     1.515211160     0.501697970 
H11 H    -0.120559420     1.313043950     0.595067340 
H12 H    -0.327517940     1.436770680     0.513101000 
H13 H     0.786215750     0.936696730    -0.014973050 
H14 H     0.758912050     0.667957630     0.202608240 
H15 H     0.871334910     0.755194040     0.277255330 
H16 H     0.945868640     0.715918690     0.142604660 
H17 H     0.545959090     1.082275640     0.382035220 

#END
data_NPL2016_0K_AZERON 
# 2016 Nyman Polymorph Library
# 0 K crystal structure
loop_
_symmetry_equiv_pos_site_id
_symmetry_equiv_pos_as_xyz
1 +x,+y,+z
2 1/2-x,1/2+y,1/2-z
3 -x,-y,-z
4 1/2+x,1/2-y,1/2+z
_cell_length_a 9.5298
_cell_length_b 12.2867
_cell_length_c 12.0022
_cell_angle_alpha 90.0
_cell_angle_beta 97.9584
_cell_angle_gamma 90.0
loop_
_atom_site_label
_atom_site_type_symbol
_atom_site_fract_x
_atom_site_fract_y
_atom_site_fract_z
S1 S     0.199903690     0.405217410     0.989111260 
Cl1 Cl    -0.088321360     0.173342930     0.992026980 
Cl2 Cl     0.178970130     0.385557840     0.681628010 
N1 N     0.054082500     0.367914360     0.898024190 
O1 O     0.175631100     0.518601800     1.015316520 
O2 O     0.321815040     0.367997770     0.939250800 
C1 C     0.189063670     0.326585900     1.113042590 
C2 C     0.055555960     0.270088740     0.836579650 
C3 C     0.106343600     0.364537910     1.191461970 
C4 C    -0.001248070     0.172650450     0.872315850 
C5 C     0.237901920     0.161725110     1.216106080 
C6 C     0.116398210     0.266731290     0.736489200 
C7 C     0.088057900     0.300167220     1.284272600 
C8 C     0.004188130     0.075855160     0.813485170 
C9 C     0.256139650     0.225742150     1.123787340 
C10 C     0.124748200     0.169887300     0.677788220 
C11 C     0.069341220     0.074830010     0.716764900 
C12 C     0.154141460     0.198383400     1.294800470 
C13 C     0.000802720     0.341067370     1.371188460 
H1 H     0.058169380     0.444411960     1.180725740 
H2 H     0.288881540     0.082879320     1.226774660 
H3 H    -0.041611360     0.002877190     0.843624430 
H4 H     0.320744400     0.199486950     1.061499520 
H5 H     0.173257760     0.170121730     0.601509960 
H6 H     0.075498760    -0.000435540     0.670735860 
H7 H     0.140396620     0.147331680     1.366195160 
H8 H     0.053506320     0.409369120     1.418250060 
H9 H    -0.015978560     0.277373580     1.431287020 
H10 H    -0.102864440     0.369905910     1.331915450 
H11 H    -0.037290050     0.384398200     0.928790020 

#END
data_NPL2016_0K_AZERON01 
# 2016 Nyman Polymorph Library
# 0 K crystal structure
loop_
_symmetry_equiv_pos_site_id
_symmetry_equiv_pos_as_xyz
1 +x,+y,+z
2 -x,1/2+y,-z
_cell_length_a 4.9921
_cell_length_b 17.4703
_cell_length_c 8.026
_cell_angle_alpha 90.0
_cell_angle_beta 100.5761
_cell_angle_gamma 90.0
loop_
_atom_site_label
_atom_site_type_symbol
_atom_site_fract_x
_atom_site_fract_y
_atom_site_fract_z
S1 S     0.271899770     0.068010480     0.527575810 
Cl1 Cl     0.744309540     0.232873240     0.775602110 
Cl2 Cl    -0.045651860     0.204579400     0.210957970 
O1 O     0.353946000     0.007123090     0.424188560 
O2 O    -0.010679790     0.088872900     0.524699590 
N1 N     0.426703870     0.148789560     0.471419270 
C1 C     0.430916620     0.050170880     0.742720960 
C2 C     0.327973170     0.221897230     0.502951560 
C3 C     0.643009150    -0.002334480     0.776358030 
C4 C     0.448197000     0.266350330     0.642681200 
C5 C     0.771483040    -0.015550320     0.943721560 
C6 C    -0.005071710     0.323830050     0.428017740 
C7 C     0.101529300     0.253144410     0.394368650 
C8 C     0.335782390     0.089344440     0.871281780 
C9 C     0.347074250     0.337595600     0.675989600 
C10 C     0.679996570     0.024805510     1.072871460 
C11 C     0.463786320     0.076276230     1.037554500 
C12 C     0.997683240    -0.073583970     0.983176730 
C13 C     0.117095200     0.365590090     0.568931110 
H1 H     0.705189110    -0.032858510     0.672330410 
H2 H    -0.180990380     0.345838850     0.342478520 
H3 H     0.165647870     0.128375940     0.840882530 
H4 H     0.447135510     0.370107340     0.784358190 
H5 H     0.778389620     0.015301000     1.203325990 
H6 H     0.394961240     0.106238090     1.140126950 
H7 H     1.126919900    -0.062237460     1.105825250 
H8 H     1.125824020    -0.073518090     0.886574300 
H9 H     0.914524270    -0.131377470     0.987602900 
H10 H     0.034471090     0.420768150     0.594532110 
H11 H     0.631871670     0.143044510     0.491114460 

#END
data_NPL2016_0K_AZIBYR02 
# 2016 Nyman Polymorph Library
# 0 K crystal structure
loop_
_symmetry_equiv_pos_site_id
_symmetry_equiv_pos_as_xyz
1 +x,+y,+z
2 -x,1/2+y,1/2-z
_cell_length_a 5.307
_cell_length_b 8.152
_cell_length_c 10.5324
_cell_angle_alpha 90.0
_cell_angle_beta 94.2246
_cell_angle_gamma 90.0
loop_
_atom_site_label
_atom_site_type_symbol
_atom_site_fract_x
_atom_site_fract_y
_atom_site_fract_z
C1 C     0.851393890     0.177935020     0.917949300 
C2 C     0.665225840     0.081450350     0.838857900 
C3 C     0.715630710     0.294727310     1.005103150 
C4 C     1.025555030     0.271725640     0.832812780 
C5 C     1.148599540    -0.177746650     1.082204450 
C6 C     1.335350200    -0.081744390     1.161246120 
C7 C     1.283001400    -0.295391990     0.995158580 
C8 C     0.972609010    -0.270617100     1.166982220 
N1 N     1.020149640     0.074187490     1.004003980 
N2 N     0.519555060     0.005983470     0.776974600 
N3 N     0.980394430    -0.073874130     0.995890920 
N4 N     1.481517880    -0.006635410     1.223109630 
H1 H     0.609164260     0.386681580     0.948254060 
H2 H     0.856691640     0.355996670     1.069127390 
H3 H     0.916351770     0.360358400     0.773907700 
H4 H     1.118562620     0.187038750     0.771112040 
H5 H     1.169217200     0.336241560     0.893123820 
H6 H     0.586560930     0.226872040     1.061615550 
H7 H     1.391433250    -0.386273190     1.052183860 
H8 H     1.141163840    -0.357743200     0.932287330 
H9 H     1.080001490    -0.360461660     1.225546240 
H10 H     0.881104800    -0.185551980     1.228980020 
H11 H     0.827852960    -0.333671520     1.106347470 
H12 H     1.410372450    -0.227941020     0.937415220 

#END
data_NPL2016_0K_AZIBYR03 
# 2016 Nyman Polymorph Library
# 0 K crystal structure
loop_
_symmetry_equiv_pos_site_id
_symmetry_equiv_pos_as_xyz
1 +x,+y,+z
_cell_length_a 7.3395
_cell_length_b 5.3508
_cell_length_c 6.1211
_cell_angle_alpha 73.5225
_cell_angle_beta 79.5606
_cell_angle_gamma 82.3877
loop_
_atom_site_label
_atom_site_type_symbol
_atom_site_fract_x
_atom_site_fract_y
_atom_site_fract_z
N1 N     0.036929490     0.029461550     0.899226750 
N2 N     0.298074110    -0.505377230     1.203099620 
N3 N    -0.037144850    -0.030866170     1.101261380 
N4 N    -0.294860100     0.507178750     0.797361850 
C1 C     0.214060730    -0.128536370     0.846077340 
C2 C     0.261173460    -0.339903730     1.046348090 
C3 C     0.364638650     0.066323250     0.765108650 
C4 C     0.185354380    -0.241793230     0.651539070 
C5 C    -0.214115570     0.127138670     1.154473540 
C6 C    -0.259425710     0.340446760     0.954015340 
C7 C    -0.366714750    -0.064497150     1.231520350 
C8 C    -0.187896970     0.240526920     1.349883000 
H1 H    -0.502090110     0.040130700     1.266439630 
H2 H    -0.336735620    -0.215096050     1.386084130 
H3 H    -0.371381730    -0.157558270     1.095650520 
H4 H    -0.156742230     0.080256170     1.497722890 
H5 H    -0.073831110     0.366848170     1.294227810 
H6 H    -0.314858550     0.354766300     1.400633980 
H7 H     0.500845820    -0.036195110     0.730020280 
H8 H     0.332575270     0.214169250     0.609989180 
H9 H     0.368972830     0.162480950     0.899023070 
H10 H     0.148817790    -0.081283950     0.506677150 
H11 H     0.073773520    -0.372285130     0.710430190 
H12 H     0.312844770    -0.351471850     0.595345010 

#END
data_NPL2016_0K_AZSTBA 
# 2016 Nyman Polymorph Library
# 0 K crystal structure
loop_
_symmetry_equiv_pos_site_id
_symmetry_equiv_pos_as_xyz
1 +x,+y,+z
2 1/2-x,-y,1/2+z
3 1/2+x,1/2-y,-z
4 -x,1/2+y,1/2-z
_cell_length_a 9.9669
_cell_length_b 7.2516
_cell_length_c 13.3416
_cell_angle_alpha 90.0
_cell_angle_beta 90.0
_cell_angle_gamma 90.0
loop_
_atom_site_label
_atom_site_type_symbol
_atom_site_fract_x
_atom_site_fract_y
_atom_site_fract_z
C1 C     0.458297440     0.427797970     0.994425420 
C2 C     0.488974850     0.264629850     0.934282850 
C3 C     0.640225570     0.101515540     0.839245390 
C4 C     0.547623470    -0.037662410     0.818330300 
C5 C     0.419387980    -0.021347170     0.858382330 
C6 C     0.389534730     0.131454230     0.917040460 
C7 C     0.541697810     0.571518220     1.005349210 
C8 C     0.511074720     0.734644150     1.065541560 
C9 C     0.360028310     0.897453120     1.160915090 
C10 C     0.452531080     1.036890300     1.181561300 
C11 C     0.580602590     1.020883890     1.141181270 
C12 C     0.610400650     0.868109670     1.082485450 
N1 N     0.613103780     0.248516640     0.895150640 
N2 N     0.387102410     0.750480940     1.104982390 
H1 H     0.360624880     0.433690340     1.030146640 
H2 H     0.741452870     0.093621200     0.809261960 
H3 H     0.575844990    -0.154267710     0.772217240 
H4 H     0.343886930    -0.125699550     0.844149280 
H5 H     0.290760060     0.149196630     0.949543220 
H6 H     0.639365840     0.565677320     0.969620730 
H7 H     0.258927890     0.905104160     1.191156970 
H8 H     0.424361020     1.153454560     1.227722050 
H9 H     0.656019390     1.125455890     1.155188190 
H10 H     0.709050070     0.850608520     1.049731320 

#END
data_NPL2016_0K_AZSTBA01 
# 2016 Nyman Polymorph Library
# 0 K crystal structure
loop_
_symmetry_equiv_pos_site_id
_symmetry_equiv_pos_as_xyz
1 +x,+y,+z
2 1/2-x,1/2+y,1/2-z
_cell_length_a 7.428
_cell_length_b 12.7652
_cell_length_c 5.385
_cell_angle_alpha 90.0
_cell_angle_beta 110.2579
_cell_angle_gamma 90.0
loop_
_atom_site_label
_atom_site_type_symbol
_atom_site_fract_x
_atom_site_fract_y
_atom_site_fract_z
C1 C     0.793549640     0.065751310     0.078939350 
C2 C     0.692765300     0.048022380     0.252367570 
C3 C     0.553751380     0.119292680     0.260839850 
C4 C     0.518549070     0.206498940     0.096191860 
C5 C     0.625676320     0.217948540    -0.069958290 
C6 C     0.942118770    -0.007844900     0.070475600 
C7 C     1.205557760    -0.065914020    -0.079767100 
C8 C     1.305739930    -0.048269090    -0.253980710 
C9 C     1.445247110    -0.119290850    -0.262005540 
C10 C     1.481442590    -0.206185450    -0.096245840 
C11 C     1.374769280    -0.217597480     0.070503180 
C12 C     1.056557150     0.007466570    -0.071776030 
N1 N     0.759202570     0.150479580    -0.080083220 
N2 N     1.240812310    -0.150350960     0.080270850 
H1 H     0.724413010    -0.020877450     0.377598990 
H2 H     0.474428380     0.107002720     0.393639040 
H3 H     0.411555660     0.264250640     0.095339350 
H4 H     0.602248060     0.285090730    -0.201495500 
H5 H     0.962545440    -0.077831270     0.191376730 
H6 H     1.273299890     0.020382970    -0.380069110 
H7 H     1.524174050    -0.107060420    -0.395324810 
H8 H     1.588858810    -0.263732970    -0.095005870 
H9 H     1.398956160    -0.284511210     0.202866160 
H10 H     1.036074220     0.077454780    -0.192679300 

#END
data_NPL2016_0K_BAGFIY 
# 2016 Nyman Polymorph Library
# 0 K crystal structure
loop_
_symmetry_equiv_pos_site_id
_symmetry_equiv_pos_as_xyz
1 +x,+y,+z
2 -x,1/2+y,1/2-z
3 -x,-y,-z
4 +x,1/2-y,1/2+z
_cell_length_a 10.0751
_cell_length_b 7.7919
_cell_length_c 7.7988
_cell_angle_alpha 90.0
_cell_angle_beta 101.6209
_cell_angle_gamma 90.0
loop_
_atom_site_label
_atom_site_type_symbol
_atom_site_fract_x
_atom_site_fract_y
_atom_site_fract_z
N1 N     0.819528050     0.817247860     0.532525020 
N2 N     0.999387860     1.028599980     0.738811170 
C1 C     0.770414650     0.924513520     0.651139270 
C2 C     0.635909720     0.922686840     0.670183050 
C3 C     0.592491030     1.027570340     0.792935830 
C4 C     0.684224080     1.136146210     0.897591450 
C5 C     0.819664780     1.136652000     0.881913240 
C6 C     0.864418310     1.030943260     0.761073020 
H1 H     0.564304470     0.839367900     0.586424020 
H2 H     0.487286260     1.024754200     0.805141130 
H3 H     0.651526020     1.219151800     0.992564740 
H4 H     0.892228710     1.218825510     0.965644830 
H5 H     0.743877310     0.763354860     0.443845920 
H6 H     0.884583040     0.878381610     0.469310000 
H7 H     1.033692190     0.908627950     0.722317340 
H8 H     1.064597050     1.091567400     0.833335950 

#END
data_NPL2016_0K_BAGFIY01 
# 2016 Nyman Polymorph Library
# 0 K crystal structure
loop_
_symmetry_equiv_pos_site_id
_symmetry_equiv_pos_as_xyz
1 +x,+y,+z
2 1/2-x,-y,1/2+z
3 1/2+x,1/2-y,-z
4 -x,1/2+y,1/2-z
5 -x,-y,-z
6 1/2+x,+y,1/2-z
7 1/2-x,1/2+y,+z
8 +x,1/2-y,1/2+z
_cell_length_a 7.7546
_cell_length_b 7.9928
_cell_length_c 19.5147
_cell_angle_alpha 90.0
_cell_angle_beta 90.0
_cell_angle_gamma 90.0
loop_
_atom_site_label
_atom_site_type_symbol
_atom_site_fract_x
_atom_site_fract_y
_atom_site_fract_z
N1 N     0.534885960     0.267981250     0.498595670 
N2 N     0.310680290     0.410046910     0.408484940 
C1 C     0.530961160     0.204418110     0.431243020 
C2 C     0.416918910     0.280501800     0.384268790 
C3 C     0.410337720     0.221783530     0.317094840 
C4 C     0.516321980     0.090946950     0.295657560 
C5 C     0.631488120     0.018629140     0.341505520 
C6 C     0.637619080     0.075120780     0.409072150 
H1 H     0.603256630     0.194934880     0.531037390 
H2 H     0.414604490     0.286485570     0.517663550 
H3 H     0.372437310     0.489834530     0.440541460 
H4 H     0.250088390     0.473192680     0.370638660 
H5 H     0.322144930     0.280380450     0.281166640 
H6 H     0.509370560     0.047348520     0.243162930 
H7 H     0.715411350    -0.082239440     0.325293860 
H8 H     0.725405160     0.017410070     0.445399900 

#END
data_NPL2016_0K_BAHNUU 
# 2016 Nyman Polymorph Library
# 0 K crystal structure
loop_
_symmetry_equiv_pos_site_id
_symmetry_equiv_pos_as_xyz
1 +x,+y,+z
2 1/2-x,1/2+y,1/2-z
3 -x,-y,-z
4 1/2+x,1/2-y,1/2+z
_cell_length_a 9.2271
_cell_length_b 10.107
_cell_length_c 11.8376
_cell_angle_alpha 90.0
_cell_angle_beta 92.7547
_cell_angle_gamma 90.0
loop_
_atom_site_label
_atom_site_type_symbol
_atom_site_fract_x
_atom_site_fract_y
_atom_site_fract_z
S1 S     0.376150160     0.013375790     0.671598850 
S2 S     0.321724760    -0.240135030     0.542480470 
S3 S     0.100114560    -0.293436540     0.545926590 
S4 S     0.027163950    -0.287818990     0.374371910 
S5 S     0.010783890    -0.083970920     0.338201980 
S6 S     0.226675650    -0.022518780     0.319584170 
C1 C     0.317352250    -0.066071650     0.545713790 
C2 C     0.282490720     0.021901520     0.460064360 
C3 C     0.306310450     0.157710270     0.493225450 
C4 C     0.283270060     0.273430070     0.429176790 
C5 C     0.314665850     0.394949210     0.478104720 
C6 C     0.368600570     0.403993230     0.590936610 
C7 C     0.391406920     0.291477400     0.656245850 
C8 C     0.359860610     0.168701740     0.606883760 
H1 H     0.241290650     0.265859280     0.342433270 
H2 H     0.297230090     0.484533180     0.429092500 
H3 H     0.392297200     0.500285890     0.627541910 
H4 H     0.432407510     0.298459080     0.743309530 

#END
data_NPL2016_0K_BAHNUU01 
# 2016 Nyman Polymorph Library
# 0 K crystal structure
loop_
_symmetry_equiv_pos_site_id
_symmetry_equiv_pos_as_xyz
1 +x,+y,+z
2 -x,1/2+y,1/2-z
3 -x,-y,-z
4 +x,1/2-y,1/2+z
_cell_length_a 4.422
_cell_length_b 13.3938
_cell_length_c 18.2566
_cell_angle_alpha 90.0
_cell_angle_beta 94.0078
_cell_angle_gamma 90.0
loop_
_atom_site_label
_atom_site_type_symbol
_atom_site_fract_x
_atom_site_fract_y
_atom_site_fract_z
S1 S     0.785138560     0.309823740     0.192532760 
S2 S     0.414359960     0.270782880     0.322370240 
S3 S     0.719094570     0.263888070     0.416865860 
S4 S     0.665034780     0.118470400     0.458012970 
S5 S     0.894577180     0.026289720     0.386019110 
S6 S     0.603496540     0.022234200     0.289401300 
C1 C     0.640045970     0.224677030     0.254120740 
C2 C     0.721800390     0.127845960     0.240275350 
C3 C     0.903346550     0.119316850     0.177988420 
C4 C     1.028527230     0.033448040     0.147989710 
C5 C     1.195192170     0.042369480     0.086993930 
C6 C     1.240798760     0.136051820     0.054861360 
C7 C     1.120819750     0.222015320     0.083533510 
C8 C     0.953019970     0.213092290     0.145201400 
H1 H     0.992656840    -0.038473640     0.173017320 
H2 H     1.292436850    -0.023595290     0.063616420 
H3 H     1.372309690     0.141249690     0.007116530 
H4 H     1.156817570     0.294238740     0.058932040 

#END
data_NPL2016_0K_BAPLOT02 
# 2016 Nyman Polymorph Library
# 0 K crystal structure
loop_
_symmetry_equiv_pos_site_id
_symmetry_equiv_pos_as_xyz
1 +x,+y,+z
2 -x,1/2+y,1/2-z
3 -x,-y,-z
4 +x,1/2-y,1/2+z
_cell_length_a 7.9416
_cell_length_b 12.9536
_cell_length_c 15.9167
_cell_angle_alpha 90.0
_cell_angle_beta 103.3568
_cell_angle_gamma 90.0
loop_
_atom_site_label
_atom_site_type_symbol
_atom_site_fract_x
_atom_site_fract_y
_atom_site_fract_z
C1 C     0.300014540     0.022459320     0.097008860 
C2 C     0.492157160     0.177054400     0.093669450 
C3 C     0.339189000     0.100636170    -0.039085030 
C4 C     0.267680180     0.027457320     0.004882210 
C5 C     0.179348610     0.008017130    -0.135496650 
C6 C     0.458171760     0.102559990     0.230693990 
C7 C     0.526804730     0.252531780    -0.042369320 
N1 N     0.415601130     0.100885020     0.136005290 
N2 N     0.450295230     0.174520890     0.003852440 
N3 N     0.284755130     0.088727840    -0.126206190 
N4 N     0.163628830    -0.031827760    -0.058733660 
O1 O     0.239464070    -0.039666920     0.139549850 
O2 O     0.590031980     0.242178880     0.132694430 
H1 H     0.112070640    -0.023839620    -0.196667040 
H2 H     0.553379780     0.162852340     0.251717320 
H3 H     0.509209780     0.027557170     0.255238260 
H4 H     0.341765370     0.117881250     0.253987450 
H5 H     0.486705520     0.329495750    -0.027185920 
H6 H     0.482092360     0.237109960    -0.111044800 
H7 H     0.667555940     0.248215060    -0.023083270 
H8 H     0.092830560    -0.093698020    -0.049768060 
C8 C     0.066332930     0.285563430     0.022368630 
C9 C     0.226562510     0.453473720     0.019676780 
C10 C     0.081655450     0.375207070    -0.113359100 
C11 C     0.028803540     0.294168480    -0.069695560 
C12 C    -0.065813760     0.277600150    -0.210017460 
C13 C     0.219125030     0.372780980     0.156252130 
C14 C     0.237947120     0.540288090    -0.115706620 
N5 N     0.167909870     0.369966600     0.061707250 
N6 N     0.179468240     0.454362960    -0.070113920 
N7 N     0.023427120     0.365035000    -0.200445090 
N8 N    -0.067946300     0.231866780    -0.133486450 
O3 O     0.019583160     0.216085270     0.063484680 
O4 O     0.314151890     0.521962820     0.060073490 
H9 H    -0.130645510     0.244879050    -0.271274420 
H10 H     0.359803910     0.372882760     0.177609540 
H11 H     0.164986010     0.304623670     0.179789640 
H12 H     0.169691650     0.442722550     0.180117750 
H13 H     0.202216050     0.613166930    -0.090401030 
H14 H     0.176126130     0.532540410    -0.183854540 
H15 H     0.378394180     0.538235470    -0.106562620 
H16 H    -0.123656140     0.163933040    -0.125010190 

#END
data_NPL2016_0K_BAPLOT04 
# 2016 Nyman Polymorph Library
# 0 K crystal structure
loop_
_symmetry_equiv_pos_site_id
_symmetry_equiv_pos_as_xyz
1 +x,+y,+z
2 -x,-y,1/2+z
3 1/2-x,1/2+y,1/2+z
4 1/2+x,1/2-y,+z
_cell_length_a 12.9865
_cell_length_b 15.7914
_cell_length_c 4.0001
_cell_angle_alpha 90.0
_cell_angle_beta 90.0
_cell_angle_gamma 90.0
loop_
_atom_site_label
_atom_site_type_symbol
_atom_site_fract_x
_atom_site_fract_y
_atom_site_fract_z
C1 C     0.965328940     0.405722280     0.672044300 
C2 C     1.003791690     0.273124940     0.780516840 
C3 C     1.010751970     0.182893230     0.802099670 
C4 C     1.175656440     0.211779230     1.118567240 
C5 C     1.076387970     0.327643880     0.908994140 
C6 C     1.118410500     0.067468650     1.027090400 
C7 C     1.237242310     0.358035810     1.210420480 
N1 N     1.052713180     0.410012930     0.842788470 
N2 N     0.932622390     0.324862230     0.624607410 
N3 N     1.100007540     0.158332030     0.981032030 
N4 N     1.160982100     0.298662220     1.079046810 
O1 O     0.949639100     0.132134550     0.686073530 
O2 O     1.249789750     0.182730360     1.264446590 
H1 H     0.923385120     0.459693440     0.578346420 
H2 H     1.190125110     0.049128940     0.905258080 
H3 H     1.053694350     0.034209190     0.916183000 
H4 H     1.124689910     0.053004910     1.292670640 
H5 H     1.289705910     0.322410890     1.368190320 
H6 H     1.198327360     0.407249650     1.353639650 
H7 H     1.279727330     0.387639790     1.005851350 
H8 H     0.866852100     0.306823360     0.511365730 

#END
data_NPL2016_0K_BAPLOT06 
# 2016 Nyman Polymorph Library
# 0 K crystal structure
loop_
_symmetry_equiv_pos_site_id
_symmetry_equiv_pos_as_xyz
1 +x,+y,+z
2 -x,-y,1/2+z
3 1/2-x,1/2+y,1/2+z
4 1/2+x,1/2-y,+z
_cell_length_a 24.2057
_cell_length_b 3.9097
_cell_length_c 8.648
_cell_angle_alpha 90.0
_cell_angle_beta 90.0
_cell_angle_gamma 90.0
loop_
_atom_site_label
_atom_site_type_symbol
_atom_site_fract_x
_atom_site_fract_y
_atom_site_fract_z
O1 O     0.357048250     0.840504560     0.416260530 
O2 O     0.464416960     1.358879250     0.044720840 
N1 N     0.410964440     1.098216650     0.227750470 
N2 N     0.375943390     1.220414120    -0.024135360 
N3 N     0.265710350     0.833156900     0.171315860 
N4 N     0.280100910     1.048145660    -0.064909840 
C1 C     0.326772350     1.079638200     0.022008150 
C2 C     0.361596930     0.950314210     0.284857270 
C3 C     0.319591110     0.949912650     0.168554000 
C4 C     0.420048080     1.235014680     0.079373460 
C5 C     0.382243880     1.355856020    -0.180655460 
C6 C     0.458230490     1.119086260     0.333350650 
C7 C     0.244178330     0.899099140     0.029284940 
H1 H     0.245685890     0.729341380     0.262081930 
H2 H     0.377005570     1.151108640    -0.265144510 
H3 H     0.423460810     1.463753680    -0.189183350 
H4 H     0.351119100     1.551994720    -0.201951580 
H5 H     0.467165740     1.385540340     0.361262270 
H6 H     0.494538190     1.007769890     0.278650530 
H7 H     0.447186830     0.979809950     0.437497570 
H8 H     0.202234870     0.834398100    -0.001037230 

#END
data_NPL2016_0K_BAQBEA 
# 2016 Nyman Polymorph Library
# 0 K crystal structure
loop_
_symmetry_equiv_pos_site_id
_symmetry_equiv_pos_as_xyz
1 +x,+y,+z
2 -x,+y,1/2-z
3 1/2+x,1/2+y,+z
4 1/2-x,1/2+y,1/2-z
5 -x,-y,-z
6 +x,-y,1/2+z
7 1/2-x,1/2-y,-z
8 1/2+x,1/2-y,1/2+z
_cell_length_a 31.8392
_cell_length_b 7.2074
_cell_length_c 14.3095
_cell_angle_alpha 90.0
_cell_angle_beta 112.0695
_cell_angle_gamma 90.0
loop_
_atom_site_label
_atom_site_type_symbol
_atom_site_fract_x
_atom_site_fract_y
_atom_site_fract_z
S1 S     0.055627910     0.780303160     0.187808310 
S2 S    -0.012302440     0.732492490     0.055936690 
S3 S    -0.081249560     0.687447490    -0.100161020 
N1 N     0.061942520     0.798823460     0.008605260 
N2 N    -0.003742870     0.753428180    -0.128078830 
N3 N    -0.065250790     0.719513900    -0.271760310 
C1 C     0.160996500     0.787108110     0.243889150 
C2 C     0.207351400     0.820017160     0.278896360 
C3 C     0.226233770     0.907323970     0.216996860 
C4 C     0.198598770     0.960434410     0.119520770 
C5 C     0.152299210     0.926630400     0.083921830 
C6 C     0.133003730     0.841378230     0.146349130 
C7 C     0.083812150     0.805539570     0.106422370 
C8 C     0.017077050     0.766473940    -0.029769200 
C9 C    -0.048468140     0.722019100    -0.169531920 
C10 C    -0.148029380     0.750084030    -0.335789240 
C11 C    -0.190462910     0.692759640    -0.402176410 
C12 C    -0.194390640     0.550081010    -0.470652570 
C13 C    -0.155542270     0.464068000    -0.472459980 
C14 C    -0.112997110     0.518968810    -0.405402430 
C15 C    -0.109225760     0.661508700    -0.336735780 
H1 H    -0.041826360     0.727405610    -0.303603220 
H2 H     0.146397600     0.717722450     0.291691060 
H3 H     0.228784080     0.776757510     0.354297910 
H4 H     0.262392330     0.933184760     0.244489330 
H5 H     0.213223040     1.027825430     0.071144820 
H6 H     0.130391160     0.964865540     0.008142500 
H7 H    -0.144787320     0.862952430    -0.283771580 
H8 H    -0.220542730     0.761245410    -0.400940610 
H9 H    -0.227531380     0.506564910    -0.522472720 
H10 H    -0.158277710     0.353103550    -0.525514400 
H11 H    -0.082641060     0.450634280    -0.405268020 

#END
data_NPL2016_0K_BAQBEA01 
# 2016 Nyman Polymorph Library
# 0 K crystal structure
loop_
_symmetry_equiv_pos_site_id
_symmetry_equiv_pos_as_xyz
1 +x,+y,+z
2 -x,-y,-z
_cell_length_a 8.2333
_cell_length_b 12.1196
_cell_length_c 16.1559
_cell_angle_alpha 77.1768
_cell_angle_beta 78.8093
_cell_angle_gamma 99.4767
loop_
_atom_site_label
_atom_site_type_symbol
_atom_site_fract_x
_atom_site_fract_y
_atom_site_fract_z
S1 S     0.409947140     0.584656320     0.655015220 
S2 S     0.326865380     0.590635020     0.527051180 
S3 S     0.231776470     0.571700540     0.391474140 
N1 N     0.269158440     0.377905160     0.642553530 
N2 N     0.194585060     0.373118290     0.513933390 
N3 N     0.144214060     0.348511370     0.386405480 
C1 C     0.468203580     0.417567250     0.820174990 
C2 C     0.476319650     0.355667780     0.902112100 
C3 C     0.365747230     0.248744800     0.942952400 
C4 C     0.247805540     0.203410640     0.901163900 
C5 C     0.240111260     0.264515920     0.818960990 
C6 C     0.349157190     0.372949470     0.778155720 
C7 C     0.338549410     0.435902560     0.690780740 
C8 C     0.256100430     0.433861840     0.563090670 
C9 C     0.186056510     0.424758200     0.432749220 
C10 C     0.043037470     0.453945760     0.264778610 
C11 C     0.027760070     0.469887800     0.178913870 
C12 C     0.094439810     0.402620200     0.127066760 
C13 C     0.177176210     0.318503780     0.161705540 
C14 C     0.194837740     0.302843200     0.247123470 
C15 C     0.128605330     0.370909670     0.298819560 
H1 H     0.135035900     0.264418090     0.416622680 
H2 H     0.555047330     0.500246860     0.788201720 
H3 H     0.569358210     0.390591280     0.933968830 
H4 H     0.371943980     0.200699040     1.006977360 
H5 H     0.162028960     0.120140360     0.932677580 
H6 H     0.150724770     0.230201680     0.785116130 
H7 H    -0.011792960     0.504787840     0.305248380 
H8 H    -0.038287570     0.534728220     0.152789620 
H9 H     0.081541960     0.415362600     0.060335400 
H10 H     0.229274840     0.265455370     0.122091290 
H11 H     0.261433600     0.238691640     0.273931660 
S4 S     0.523760630     0.916336930     0.324595230 
S5 S     0.342008830     0.895579050     0.455736670 
S6 S     0.150545770     0.899440580     0.596426920 
N4 N     0.423114690     1.109019830     0.339419790 
N5 N     0.253609350     1.100529190     0.471864010 
N6 N     0.114543270     1.117218020     0.601019880 
C16 C     0.686622130     1.078411640     0.137793900 
C17 C     0.772715920     1.145900850     0.054630760 
C18 C     0.780086480     1.264813360     0.032236660 
C19 C     0.700604940     1.315957650     0.093414060 
C20 C     0.614151270     1.248806370     0.176576160 
C21 C     0.606712460     1.129149010     0.199693890 
C22 C     0.513338790     1.059943440     0.288374020 
C23 C     0.337559940     1.048025050     0.420783990 
C24 C     0.172384090     1.044677580     0.554990940 
C25 C    -0.101642800     1.173523800     0.694719800 
C26 C    -0.212608470     1.159151540     0.774772920 
C27 C    -0.222152610     1.065656650     0.844957160 
C28 C    -0.118260630     0.987698110     0.834149000 
C29 C    -0.005574020     1.001638410     0.754400610 
C30 C     0.002188190     1.094620470     0.683764040 
H12 H     0.134454700     1.199561520     0.563966230 
H13 H     0.680323740     0.985925150     0.154739370 
H14 H     0.833690560     1.105730970     0.007174400 
H15 H     0.847319410     1.317359960    -0.032700730 
H16 H     0.706043770     1.408365380     0.076176300 
H17 H     0.551225080     1.286783470     0.224844940 
H18 H    -0.095759230     1.245593290     0.639841810 
H19 H    -0.292381340     1.220785270     0.782095090 
H20 H    -0.309231930     1.054008750     0.907355790 
H21 H    -0.123463370     0.915196270     0.888438130 
H22 H     0.076152500     0.941601900     0.747366120 

#END
data_NPL2016_0K_BAQHOS 
# 2016 Nyman Polymorph Library
# 0 K crystal structure
loop_
_symmetry_equiv_pos_site_id
_symmetry_equiv_pos_as_xyz
1 +x,+y,+z
2 -x,1/2+y,1/2-z
3 -x,-y,-z
4 +x,1/2-y,1/2+z
_cell_length_a 12.6589
_cell_length_b 12.2644
_cell_length_c 12.9881
_cell_angle_alpha 90.0
_cell_angle_beta 113.7626
_cell_angle_gamma 90.0
loop_
_atom_site_label
_atom_site_type_symbol
_atom_site_fract_x
_atom_site_fract_y
_atom_site_fract_z
C1 C     0.394553830     0.218065910     0.209809900 
C2 C     0.496983180     0.225658210     0.176027570 
C3 C     0.504688460     0.330923700     0.113998250 
C4 C     0.422006060     0.417422610     0.102305020 
C5 C     0.335762900     0.402184630     0.136323170 
C6 C     0.491219340     0.127003330     0.099488660 
C7 C     0.381714930     0.123217730    -0.009180380 
C8 C     0.608753040     0.217951390     0.285720450 
C9 C     0.629577420     0.315770370     0.364585940 
N1 N     0.321857980     0.307839740     0.187149070 
O1 O     0.375616560     0.138046400     0.254510300 
O2 O     0.580068120     0.339213220     0.078577000 
H1 H     0.429574840     0.492726520     0.062564190 
H2 H     0.271664410     0.464466230     0.126227380 
H3 H     0.567115320     0.132656550     0.079824110 
H4 H     0.498379880     0.052836220     0.148369540 
H5 H     0.304676780     0.111690760     0.007978440 
H6 H     0.385550380     0.055126140    -0.061783110 
H7 H     0.370916850     0.197837420    -0.058443280 
H8 H     0.602787970     0.143014800     0.328487400 
H9 H     0.680605410     0.209455720     0.260112650 
H10 H     0.647136040     0.389775100     0.327389260 
H11 H     0.704206670     0.300859410     0.443332610 
H12 H     0.555638920     0.331389010     0.385806080 
H13 H     0.253181930     0.300364280     0.207562980 
C10 C     0.104457590     0.166293890     0.277512070 
C11 C    -0.009839970     0.141013190     0.286574260 
C12 C    -0.013939400     0.033671300     0.347214090 
C13 C     0.085600810    -0.038414370     0.381360490 
C14 C     0.180180080    -0.009795700     0.364786110 
C15 C    -0.038294780     0.236106220     0.349656870 
C16 C     0.053308350     0.255493550     0.468401240 
C17 C    -0.104124730     0.134816230     0.164483160 
C18 C    -0.096821340     0.033766380     0.098584830 
N2 N     0.190140630     0.087308510     0.316040770 
O3 O     0.121166060     0.250203550     0.237040950 
O4 O    -0.100303120     0.011631290     0.362738420 
H14 H     0.081605810    -0.115244510     0.420416450 
H15 H     0.254526960    -0.062934310     0.387706280 
H16 H    -0.049375130     0.309672680     0.298950190 
H17 H    -0.120951570     0.216385570     0.352875360 
H18 H     0.063806940     0.184110720     0.522082310 
H19 H     0.028520880     0.323824750     0.507876430 
H20 H     0.137118420     0.275302140     0.467451050 
H21 H    -0.187513430     0.136273400     0.170931110 
H22 H    -0.096831570     0.209113250     0.121477090 
H23 H    -0.010608370     0.023658660     0.099382180 
H24 H    -0.158043800     0.039875230     0.010872140 
H25 H    -0.117145790    -0.040256090     0.133691900 
H26 H     0.262959890     0.103134640     0.304577690 

#END
data_NPL2016_0K_BAQHOS02 
# 2016 Nyman Polymorph Library
# 0 K crystal structure
loop_
_symmetry_equiv_pos_site_id
_symmetry_equiv_pos_as_xyz
1 +x,+y,+z
2 -x,-y,+z
3 +y,-x,-z
4 -y,+x,-z
_cell_length_a 11.6383
_cell_length_b 11.6383
_cell_length_c 6.8257
_cell_angle_alpha 90.0
_cell_angle_beta 90.0
_cell_angle_gamma 90.0
loop_
_atom_site_label
_atom_site_type_symbol
_atom_site_fract_x
_atom_site_fract_y
_atom_site_fract_z
C1 C     0.420160680     0.233695210     0.859405660 
C2 C     0.466426920     0.347189180     0.778520180 
C3 C     0.305862910     0.194276890     0.559478650 
C4 C     0.298810490     0.201260180     0.783031160 
C5 C     0.211564020     0.288322570     0.867058440 
C6 C     0.143488250     0.355435120     0.729803800 
C7 C     0.157086400     0.342230470     0.535297250 
C8 C     0.266400420     0.079841760     0.859147860 
C9 C     0.152816390     0.033576040     0.778630540 
N1 N     0.233799090     0.266008770     0.453163550 
O1 O     0.370908460     0.129723790     0.475007900 
O2 O     0.202227350     0.298246820     1.044152260 
H1 H     0.414203370     0.237362180     1.018895830 
H2 H     0.478209350     0.163672560     0.820162870 
H3 H     0.474197000     0.344761040     0.618971410 
H4 H     0.551673680     0.365038750     0.838088850 
H5 H     0.410753830     0.419359890     0.817431680 
H6 H     0.082252470     0.416335310     0.788052250 
H7 H     0.107829110     0.391722390     0.430377680 
H8 H     0.262973070     0.085575680     1.018686750 
H9 H     0.336383960     0.021844320     0.819455010 
H10 H     0.154525590     0.027118590     0.618874050 
H11 H     0.135675440    -0.052217720     0.836487480 
H12 H     0.080533630     0.088576210     0.819660900 
H13 H     0.240199940     0.260601640     0.305870080 

#END
data_NPL2016_0K_BARBAC01 
# 2016 Nyman Polymorph Library
# 0 K crystal structure
loop_
_symmetry_equiv_pos_site_id
_symmetry_equiv_pos_as_xyz
1 +x,+y,+z
2 -x,1/2+y,1/2-z
3 -x,-y,-z
4 +x,1/2-y,1/2+z
_cell_length_a 6.7528
_cell_length_b 14.7305
_cell_length_c 6.1895
_cell_angle_alpha 90.0
_cell_angle_beta 115.3986
_cell_angle_gamma 90.0
loop_
_atom_site_label
_atom_site_type_symbol
_atom_site_fract_x
_atom_site_fract_y
_atom_site_fract_z
C1 C     0.019674530     0.572665320     0.293106950 
C2 C    -0.149385740     0.660244020     0.516726240 
C3 C    -0.372042020     0.647093200     0.308786210 
C4 C    -0.378659670     0.609904960     0.077562110 
N1 N    -0.183143100     0.572954020     0.095257950 
N2 N     0.024714190     0.620114570     0.489748900 
O1 O     0.179186900     0.536338250     0.291978750 
O2 O    -0.122889510     0.700995690     0.696151420 
O3 O    -0.542168090     0.609766200    -0.108578570 
H1 H    -0.464792380     0.600220650     0.367914580 
H2 H    -0.460625540     0.711345570     0.271580510 
H3 H    -0.185172620     0.543525830    -0.053437300 
H4 H     0.173168300     0.623930060     0.631669330 

#END
data_NPL2016_0K_BARBAC02 
# 2016 Nyman Polymorph Library
# 0 K crystal structure
loop_
_symmetry_equiv_pos_site_id
_symmetry_equiv_pos_as_xyz
1 +x,+y,+z
2 -x,1/2+y,1/2-z
3 -x,-y,-z
4 +x,1/2-y,1/2+z
_cell_length_a 8.3126
_cell_length_b 12.7012
_cell_length_c 9.8868
_cell_angle_alpha 90.0
_cell_angle_beta 95.8905
_cell_angle_gamma 90.0
loop_
_atom_site_label
_atom_site_type_symbol
_atom_site_fract_x
_atom_site_fract_y
_atom_site_fract_z
O1 O     0.627140120     0.056770830     0.101850080 
O2 O     0.606787080    -0.296976840     0.170223710 
O3 O     0.315765990    -0.064885660     0.420010550 
N1 N     0.484614030    -0.003339860     0.271536300 
N2 N     0.622587890    -0.120182780     0.141237730 
C1 C     0.583222220    -0.016073380     0.167053480 
C2 C     0.579894020    -0.209669110     0.210176210 
C3 C     0.505761890    -0.187601620     0.340900120 
C4 C     0.421845710    -0.082116030     0.348547040 
H1 H     0.441081910     0.070366290     0.281500230 
H2 H     0.683023760    -0.131620010     0.058669270 
H3 H     0.604238780    -0.189362730     0.423641640 
H4 H     0.422130140    -0.250535010     0.359759310 
O4 O     0.165291730     0.802893670     0.130189310 
O5 O     0.078522380     0.449426120     0.138448640 
O6 O    -0.164990170     0.678671470     0.433180530 
N3 N     0.006068020     0.739205420     0.286268800 
N4 N     0.119737010     0.625865060     0.135583380 
C5 C     0.103794150     0.728700520     0.180883220 
C6 C     0.062373550     0.534196510     0.190342430 
C7 C    -0.015545110     0.549143940     0.320919420 
C8 C    -0.069078020     0.659623020     0.352898710 
H5 H    -0.017845530     0.814213060     0.312354590 
H6 H     0.182167900     0.617345930     0.053609550 
H7 H     0.073207730     0.524659370     0.404695480 
H8 H    -0.117963250     0.495735740     0.321438520 

#END
data_NPL2016_0K_BAWNIW 
# 2016 Nyman Polymorph Library
# 0 K crystal structure
loop_
_symmetry_equiv_pos_site_id
_symmetry_equiv_pos_as_xyz
1 +x,+y,+z
2 1/2-x,1/2+y,-z
3 -x,-y,-z
4 1/2+x,1/2-y,+z
_cell_length_a 24.5931
_cell_length_b 5.9867
_cell_length_c 6.5495
_cell_angle_alpha 90.0
_cell_angle_beta 92.2919
_cell_angle_gamma 90.0
loop_
_atom_site_label
_atom_site_type_symbol
_atom_site_fract_x
_atom_site_fract_y
_atom_site_fract_z
Cl1 Cl     0.169043670     0.454046890     0.246379030 
Cl2 Cl     0.181455930    -0.090253900    -0.407427210 
Cl3 Cl     0.083112880    -0.373874050    -0.254540820 
Cl4 Cl     0.028608660    -0.235025570     0.153982380 
N1 N     0.056435540     0.212199910     0.512184030 
N2 N     0.250577190     0.396200120    -0.200944100 
C1 C     0.101609850     0.101610600     0.178440040 
C2 C     0.145371570     0.225894520     0.108298690 
C3 C     0.170076680     0.166535680    -0.072971470 
C4 C     0.150516590    -0.019650900    -0.184502950 
C5 C     0.106827380    -0.145411380    -0.116324990 
C6 C     0.082558900    -0.084069220     0.065054690 
C7 C     0.076646530     0.162709010     0.362829980 
C8 C     0.214557360     0.293420110    -0.143668590 

#END
data_NPL2016_0K_BAWNIW02 
# 2016 Nyman Polymorph Library
# 0 K crystal structure
loop_
_symmetry_equiv_pos_site_id
_symmetry_equiv_pos_as_xyz
1 +x,+y,+z
2 -x,1/2+y,-z
_cell_length_a 14.0432
_cell_length_b 5.8694
_cell_length_c 18.0758
_cell_angle_alpha 90.0
_cell_angle_beta 104.3369
_cell_angle_gamma 90.0
loop_
_atom_site_label
_atom_site_type_symbol
_atom_site_fract_x
_atom_site_fract_y
_atom_site_fract_z
C1 C     0.536954640     0.863059010     0.325160870 
C2 C     0.573498030     0.994908020     0.273736550 
C3 C     0.548181630     0.944003670     0.195583050 
C4 C     0.485507980     0.758652630     0.169026020 
C5 C     0.448427800     0.625393560     0.219724530 
C6 C     0.474372820     0.678336240     0.297645230 
C7 C     0.562934630     0.915583370     0.404555390 
C8 C     0.585517680     1.078554550     0.143520880 
Cl1 Cl     0.650351650     1.221955840     0.306952070 
Cl2 Cl     0.455132310     0.698525600     0.072567710 
Cl3 Cl     0.371473230     0.398028910     0.186496450 
Cl4 Cl     0.430118490     0.517968510     0.361890410 
N1 N     0.583990280     0.958133370     0.468857910 
N2 N     0.615742390     1.187535810     0.101349140 
C9 C     0.801187880     0.774654860     0.510484770 
C10 C     0.763648780     0.647105990     0.562360560 
C11 C     0.788340340     0.702262650     0.640189880 
C12 C     0.851399720     0.887527180     0.665962630 
C13 C     0.889474960     1.016518470     0.614803660 
C14 C     0.864144640     0.959360700     0.537214930 
C15 C     0.775839740     0.717822610     0.431422180 
C16 C     0.749984850     0.572076540     0.692712880 
Cl5 Cl     0.686331900     0.420114190     0.530109450 
Cl6 Cl     0.880996610     0.952923380     0.762031490 
Cl7 Cl     0.966895920     1.243820040     0.647070510 
Cl8 Cl     0.909628370     1.114395770     0.472422520 
N3 N     0.755294830     0.671791270     0.367388150 
N4 N     0.718913820     0.466667250     0.735253430 
C17 C     0.131300410     0.786879360     0.837874680 
C18 C     0.098061400     0.651237940     0.890133720 
C19 C     0.126801200     0.698630720     0.968478980 
C20 C     0.189571630     0.884285110     0.994378490 
C21 C     0.223376530     1.021320160     0.942842110 
C22 C     0.194032280     0.971867360     0.864740400 
C23 C     0.101849850     0.737927400     0.758289880 
C24 C     0.092807050     0.560226670     1.021389300 
Cl9 Cl     0.021058260     0.423835910     0.857722310 
Cl10 Cl     0.224198020     0.940066450     1.091082620 
Cl11 Cl     0.300482220     1.249024130     0.975281880 
Cl12 Cl     0.234181120     1.136925090     0.799464730 
N5 N     0.077984400     0.698294910     0.693832310 
N6 N     0.065265820     0.448159420     1.064242080 

#END
data_NPL2016_0K_BCOCAN01 
# 2016 Nyman Polymorph Library
# 0 K crystal structure
loop_
_symmetry_equiv_pos_site_id
_symmetry_equiv_pos_as_xyz
1 +x,+y,+z
2 +x,-y,1/2+z
3 1/2+x,1/2+y,+z
4 1/2+x,1/2-y,1/2+z
_cell_length_a 15.315
_cell_length_b 9.4229
_cell_length_c 11.0491
_cell_angle_alpha 90.0
_cell_angle_beta 124.6743
_cell_angle_gamma 90.0
loop_
_atom_site_label
_atom_site_type_symbol
_atom_site_fract_x
_atom_site_fract_y
_atom_site_fract_z
O1 O     0.401700550     0.833785020     0.699821780 
O2 O     0.283480870     0.665780890     0.552315910 
O3 O     0.143650380     0.547625170     0.364130350 
C1 C     0.317747260     0.805277230     0.590743530 
C2 C     0.184615510     0.658230630     0.419001130 
C3 C     0.234183730     0.905028040     0.474341740 
C4 C     0.144378680     0.806871000     0.360739090 
C5 C     0.277721150     0.993360010     0.399490060 
C6 C     0.124213700     0.828344570     0.206215080 
C7 C     0.311856110     0.887120520     0.330863200 
C8 C     0.412735480     0.873700640     0.361323620 
C9 C     0.431491200     0.769617440     0.288730520 
C10 C     0.349881760     0.680087230     0.187046100 
C11 C     0.248195170     0.693953890     0.155801940 
C12 C     0.229237920     0.798268440     0.226777380 
C13 C     0.100381080     0.984901140     0.171039010 
C14 C     0.010146680     1.042335390     0.047167320 
C15 C     0.001140700     1.189559230     0.028838360 
C16 C     0.082252080     1.277790140     0.133478730 
C17 C     0.173833880     1.219931090     0.257301150 
C18 C     0.182972110     1.073797660     0.275209750 
H1 H     0.209512720     0.977257620     0.526717430 
H2 H     0.070458480     0.823370840     0.351947490 
H3 H     0.342272730     1.062291800     0.479380900 
H4 H     0.060555260     0.759377490     0.124673470 
H5 H     0.476416390     0.942510620     0.441755160 
H6 H     0.510112570     0.758288810     0.312113010 
H7 H     0.365259680     0.599111450     0.131789210 
H8 H     0.184617090     0.624007760     0.077138600 
H9 H    -0.052903120     0.973465690    -0.034480380 
H10 H    -0.069198400     1.235088920    -0.067639570 
H11 H     0.074795200     1.391853680     0.118437370 
H12 H     0.237681870     1.288465560     0.338000140 

#END
data_NPL2016_0K_BCOCAN03 
# 2016 Nyman Polymorph Library
# 0 K crystal structure
loop_
_symmetry_equiv_pos_site_id
_symmetry_equiv_pos_as_xyz
1 +x,+y,+z
2 -x,1/2+y,1/2-z
3 -x,-y,-z
4 +x,1/2-y,1/2+z
_cell_length_a 11.122
_cell_length_b 9.5065
_cell_length_c 12.9774
_cell_angle_alpha 90.0
_cell_angle_beta 103.1612
_cell_angle_gamma 90.0
loop_
_atom_site_label
_atom_site_type_symbol
_atom_site_fract_x
_atom_site_fract_y
_atom_site_fract_z
C1 C     0.738963590     0.512948810     0.349995970 
C2 C     0.757626190     0.464919040     0.253913010 
C3 C     0.747066440     0.656962030     0.372013210 
C4 C     0.774152510     0.751289710     0.298429460 
C5 C     0.793521680     0.702874280     0.201848260 
C6 C     0.784956950     0.559976370     0.179764510 
C7 C     0.623559140     0.397247680    -0.068134960 
C8 C     0.691364640     0.399079580     0.035812000 
C9 C     0.525915830     0.302362570    -0.097369440 
C10 C     0.498119450     0.208973720    -0.023461300 
C11 C     0.567907460     0.208763360     0.080623950 
C12 C     0.664154830     0.304024330     0.110002350 
C13 C     0.753079980     0.313265280     0.217355380 
C14 C     0.803556040     0.489640070     0.079803360 
C15 C     0.884544810     0.281647810     0.198015120 
C16 C     0.914106220     0.385402450     0.116285740 
C17 C     0.889976550     0.137876110     0.148477010 
C18 C     0.932477530     0.293003380     0.025748300 
O1 O     0.871689790     0.025711830     0.182538860 
O2 O     0.952268330     0.327607410    -0.056903000 
O3 O     0.919949420     0.152493760     0.050783480 
H1 H     0.717821920     0.439351730     0.407238890 
H2 H     0.731980300     0.695301050     0.446692060 
H3 H     0.780084770     0.862848930     0.315995570 
H4 H     0.814559150     0.776255790     0.144417220 
H5 H     0.646620820     0.468568030    -0.125897480 
H6 H     0.472089970     0.300819090    -0.178243440 
H7 H     0.422610060     0.135168810    -0.046980470 
H8 H     0.548074910     0.134226720     0.137762790 
H9 H     0.730897680     0.239638070     0.274570210 
H10 H     0.823260110     0.563712680     0.021798480 
H11 H     0.952199210     0.284577150     0.273441540 
H12 H     0.998593790     0.445084970     0.146291680 

#END
data_NPL2016_0K_BEBMAX 
# 2016 Nyman Polymorph Library
# 0 K crystal structure
loop_
_symmetry_equiv_pos_site_id
_symmetry_equiv_pos_as_xyz
1 +x,+y,+z
2 -x,-y,1/2+z
3 1/2+x,1/2+y,+z
4 1/2-x,1/2-y,1/2+z
_cell_length_a 36.7719
_cell_length_b 6.7064
_cell_length_c 6.2739
_cell_angle_alpha 90.0
_cell_angle_beta 90.0
_cell_angle_gamma 90.1382
loop_
_atom_site_label
_atom_site_type_symbol
_atom_site_fract_x
_atom_site_fract_y
_atom_site_fract_z
O1 O     0.201123470     0.235086620     0.930551030 
O2 O     0.177352740     0.292940280     0.605666040 
O3 O    -0.000088460     0.243495350     0.998803010 
O4 O    -0.201287440     0.240315480     0.926673210 
O5 O    -0.177183750     0.292688200     0.601435760 
N1 N     0.018617850     0.206383050     1.330521280 
N2 N    -0.019048470     0.205158600     1.329933580 
C1 C     0.028931370     0.228182110     1.133878430 
C2 C     0.065669220     0.239536160     1.049407050 
C3 C     0.095014930     0.193991920     1.183500600 
C4 C     0.130184980     0.203113470     1.105439370 
C5 C     0.136584240     0.256251740     0.893057130 
C6 C     0.107328090     0.300002130     0.758931920 
C7 C     0.072025840     0.291927340     0.836565290 
C8 C     0.174967170     0.260957140     0.817476960 
C9 C     0.213496220     0.285908240     0.518578720 
C10 C    -0.029211900     0.226702670     1.133021890 
C11 C    -0.065882130     0.239022930     1.047847630 
C12 C    -0.095372310     0.193120790     1.181001650 
C13 C    -0.130483930     0.203417930     1.102322770 
C14 C    -0.136679140     0.258089400     0.890230830 
C15 C    -0.107279120     0.302033910     0.756978420 
C16 C    -0.072035040     0.292843900     0.835255080 
C17 C    -0.175005570     0.263695260     0.813812610 
C18 C    -0.213266990     0.284830860     0.513483600 
H1 H     0.089653190     0.152520780     1.347208210 
H2 H     0.153235500     0.169154080     1.206226730 
H3 H     0.112456680     0.339993650     0.594714490 
H4 H     0.049316040     0.326013400     0.733224290 
H5 H     0.210407520     0.317230390     0.349511880 
H6 H     0.225307030     0.138608010     0.543098220 
H7 H     0.230830840     0.397378160     0.594439710 
H8 H    -0.090170470     0.150527460     1.344516710 
H9 H    -0.153642540     0.169316050     1.202435690 
H10 H    -0.112248610     0.343033770     0.592913520 
H11 H    -0.049214980     0.327200160     0.732632790 
H12 H    -0.210010960     0.313947600     0.344058580 
H13 H    -0.225258780     0.137933090     0.539845620 
H14 H    -0.230537880     0.397378800     0.587219930 

#END
data_NPL2016_0K_BEBMAX01 
# 2016 Nyman Polymorph Library
# 0 K crystal structure
loop_
_symmetry_equiv_pos_site_id
_symmetry_equiv_pos_as_xyz
1 +x,+y,+z
2 1/2-x,1/2-y,1/2+z
3 -x,-y,-z
4 1/2+x,1/2+y,1/2-z
_cell_length_a 4.618
_cell_length_b 12.5138
_cell_length_c 26.8746
_cell_angle_alpha 90.0
_cell_angle_beta 90.0
_cell_angle_gamma 90.261
loop_
_atom_site_label
_atom_site_type_symbol
_atom_site_fract_x
_atom_site_fract_y
_atom_site_fract_z
O1 O     0.895118660     0.325102560     0.448650170 
O2 O     1.028906690     0.159323120     0.425686280 
O3 O     2.006605150     0.358883070     0.250228860 
O4 O     3.105863700     0.325035880     0.049959200 
O5 O     2.978828810     0.159199940     0.074609780 
N1 N     1.905437910     0.526276990     0.268871880 
N2 N     2.112122070     0.526232220     0.231543930 
C1 C     1.848171490     0.426941640     0.279085770 
C2 C     1.643527140     0.383944310     0.315014190 
C3 C     1.488851900     0.454674970     0.345431250 
C4 C     1.293548790     0.415049140     0.379940240 
C5 C     1.250219230     0.304792650     0.384741580 
C6 C     1.404934620     0.234307600     0.354540120 
C7 C     1.600496390     0.273581360     0.319797070 
C8 C     1.039055900     0.266902220     0.422803230 
C9 C     0.836734980     0.116056400     0.462737010 
C10 C     2.166512920     0.426870590     0.221312250 
C11 C     2.368728450     0.383829900     0.185167320 
C12 C     2.520418890     0.454458500     0.154009050 
C13 C     2.713378220     0.414827250     0.119275760 
C14 C     2.757273050     0.304652240     0.114979620 
C15 C     2.605363660     0.234254240     0.145895950 
C16 C     2.412092100     0.273536130     0.180857800 
C17 C     2.966055570     0.266794580     0.076673670 
C18 C     3.165932130     0.115869420     0.036975990 
H1 H     1.524927550     0.539731300     0.341384430 
H2 H     1.171659450     0.468145480     0.403748470 
H3 H     1.370974310     0.149203560     0.358518520 
H4 H     1.720317720     0.219210830     0.296316830 
H5 H     0.818043240     0.031302060     0.454328170 
H6 H     0.626019320     0.154684440     0.460763690 
H7 H     0.927770800     0.128029780     0.499812710 
H8 H     2.484020750     0.539450280     0.157689910 
H9 H     2.833016030     0.467865650     0.094911620 
H10 H     2.639731660     0.149210740     0.142297140 
H11 H     2.294422130     0.219215450     0.204883380 
H12 H     3.189320090     0.031675920     0.046074280 
H13 H     3.375419200     0.156298130     0.037454350 
H14 H     3.067789150     0.125448340     0.000305120 

#END
data_NPL2016_0K_BECDAO 
# 2016 Nyman Polymorph Library
# 0 K crystal structure
loop_
_symmetry_equiv_pos_site_id
_symmetry_equiv_pos_as_xyz
1 +x,+y,+z
2 -x,+y,1/2-z
3 1/2+x,1/2+y,+z
4 1/2-x,1/2+y,1/2-z
5 -x,-y,-z
6 +x,-y,1/2+z
7 1/2-x,1/2-y,-z
8 1/2+x,1/2-y,1/2+z
_cell_length_a 27.6791
_cell_length_b 9.321
_cell_length_c 8.1309
_cell_angle_alpha 90.0
_cell_angle_beta 108.828
_cell_angle_gamma 90.0
loop_
_atom_site_label
_atom_site_type_symbol
_atom_site_fract_x
_atom_site_fract_y
_atom_site_fract_z
N1 N     0.181112070     0.730087030     0.069411270 
C1 C     0.167828410     0.872609920     0.072860310 
C2 C     0.203171640     0.978390480     0.045368660 
C3 C     0.192420580     1.136618160     0.058285070 
C4 C     0.121429970     0.876047250     0.107036240 
C5 C     0.091277880     1.004972420     0.126308660 
C6 C     0.107191700     0.731327150     0.122531840 
C7 C     0.059551820     0.681145500     0.155223110 
C8 C     0.011778570     0.689755500    -0.006605640 
C9 C     0.145151880     0.643667960     0.098237020 
C10 C     0.150451710     0.484164370     0.104736390 
O1 O     0.241723270     0.938788170     0.015060790 
H1 H     0.213094760     0.696917990     0.046954760 
H2 H     0.216881100     1.197580740     0.002415150 
H3 H     0.200917690     1.167101070     0.194704650 
H4 H     0.152536540     1.163195300    -0.009315810 
H5 H     0.115406610     1.088068460     0.206590090 
H6 H     0.062849600     0.975103000     0.186989800 
H7 H     0.070714950     1.053685190     0.000554090 
H8 H     0.053305760     0.745156510     0.259580510 
H9 H     0.064687610     0.570811310     0.203557560 
H10 H     0.006597360     0.798233350    -0.060416090 
H11 H    -0.022629840     0.659760670     0.023518820 
H12 H     0.015432460     0.618031160    -0.108341310 
H13 H     0.170356200     0.446695430     0.016524990 
H14 H     0.113116560     0.432459470     0.066749960 
H15 H     0.172003220     0.446495980     0.235521160 

#END
data_NPL2016_0K_BECDAO01 
# 2016 Nyman Polymorph Library
# 0 K crystal structure
loop_
_symmetry_equiv_pos_site_id
_symmetry_equiv_pos_as_xyz
1 +x,+y,+z
2 -x,1/2+y,1/2-z
3 -x,-y,-z
4 +x,1/2-y,1/2+z
_cell_length_a 5.5642
_cell_length_b 14.6346
_cell_length_c 11.8225
_cell_angle_alpha 90.0
_cell_angle_beta 98.7827
_cell_angle_gamma 90.0
loop_
_atom_site_label
_atom_site_type_symbol
_atom_site_fract_x
_atom_site_fract_y
_atom_site_fract_z
N1 N     0.386809620     0.359263140     0.008972860 
O1 O     0.290899650     0.525255430     0.092625600 
C1 C     0.224396890     0.368301580     0.085633890 
C2 C     0.143140520     0.280492690     0.107373040 
C3 C     0.261921100     0.218605890     0.041320900 
C4 C     0.411277540     0.270040620    -0.018943620 
C5 C     0.177070600     0.460389450     0.123365230 
C6 C    -0.020292880     0.474823390     0.196767790 
C7 C    -0.031994070     0.254274700     0.186471620 
C8 C     0.236590930     0.116432710     0.037480430 
C9 C     0.426403620     0.067248370     0.124614370 
C10 C     0.572134400     0.240905320    -0.102459350 
H1 H    -0.032035870     0.547539740     0.214605490 
H2 H     0.018762650     0.437067420     0.277253180 
H3 H    -0.195454200     0.450563550     0.152361450 
H4 H     0.040945940     0.268981880     0.275888970 
H5 H    -0.070842920     0.181234830     0.180642070 
H6 H    -0.205179100     0.290371530     0.166581250 
H7 H     0.250674320     0.091774590    -0.048674960 
H8 H     0.054086900     0.097334140     0.052543890 
H9 H     0.610433620     0.080800630     0.107128360 
H10 H     0.398116300    -0.006740500     0.122013620 
H11 H     0.416860070     0.090906750     0.211505310 
H12 H     0.588155370     0.166703140    -0.103635540 
H13 H     0.755461260     0.269060920    -0.080178810 
H14 H     0.501117110     0.263361470    -0.189553660 
H15 H     0.469513240     0.412689280    -0.022802480 

#END
data_NPL2016_0K_BELBUP 
# 2016 Nyman Polymorph Library
# 0 K crystal structure
loop_
_symmetry_equiv_pos_site_id
_symmetry_equiv_pos_as_xyz
1 +x,+y,+z
2 -x,+y,1/2-z
3 1/2+x,1/2+y,+z
4 1/2-x,1/2+y,1/2-z
5 -x,-y,-z
6 +x,-y,1/2+z
7 1/2-x,1/2-y,-z
8 1/2+x,1/2-y,1/2+z
_cell_length_a 21.7506
_cell_length_b 4.1078
_cell_length_c 14.5185
_cell_angle_alpha 90.0
_cell_angle_beta 115.8989
_cell_angle_gamma 90.0
loop_
_atom_site_label
_atom_site_type_symbol
_atom_site_fract_x
_atom_site_fract_y
_atom_site_fract_z
C1 C     0.392670250     1.229305530     0.173840530 
C2 C     0.335156230     1.412158120     0.110005790 
C3 C     0.299056910     1.575077830     0.155474140 
C4 C     0.323959530     1.538259080     0.260493940 
C5 C     0.382722700     1.347342990     0.315892000 
O1 O     0.463283600     0.874294680     0.123699510 
N1 N     0.415574220     1.111228140     0.106412680 
N2 N     0.374708550     1.204898120     0.009269110 
N3 N     0.326683240     1.388731720     0.010433280 
N4 N     0.418333520     1.190659280     0.274726130 
H1 H     0.254420650     1.720811310     0.110661200 
H2 H     0.298921440     1.655937400     0.301657010 
H3 H     0.401569520     1.322628780     0.398182860 
H4 H     0.507080900     0.983419100     0.154903040 

#END
data_NPL2016_0K_BELBUP02 
# 2016 Nyman Polymorph Library
# 0 K crystal structure
loop_
_symmetry_equiv_pos_site_id
_symmetry_equiv_pos_as_xyz
1 +x,+y,+z
2 -x,1/2+y,1/2-z
3 -x,-y,-z
4 +x,1/2-y,1/2+z
_cell_length_a 4.0101
_cell_length_b 20.2011
_cell_length_c 7.1588
_cell_angle_alpha 90.0
_cell_angle_beta 97.4751
_cell_angle_gamma 90.0
loop_
_atom_site_label
_atom_site_type_symbol
_atom_site_fract_x
_atom_site_fract_y
_atom_site_fract_z
O1 O     0.195483760     0.785907470     0.889605350 
N1 N     0.418841990     0.835681970     0.939412160 
N2 N     0.472098940     0.883397560     0.813772160 
N3 N     0.664062460     0.928402710     0.900018620 
N4 N     0.578034570     0.816921070     1.276208890 
C1 C     0.570895730     0.850713580     1.116293440 
C2 C     0.733026400     0.910853940     1.087106320 
C3 C     0.928209000     0.939913150     1.241458940 
C4 C     0.939000490     0.906377470     1.410882530 
C5 C     0.762503190     0.846189840     1.421200120 
H1 H     0.325540990     0.750901430     0.841631550 
H2 H     1.061611530     0.985906540     1.227864530 
H3 H     1.083584940     0.925595180     1.537496770 
H4 H     0.774848130     0.820570440     1.555190170 

#END
data_NPL2016_0K_BELBUP03 
# 2016 Nyman Polymorph Library
# 0 K crystal structure
loop_
_symmetry_equiv_pos_site_id
_symmetry_equiv_pos_as_xyz
1 +x,+y,+z
2 -x,-y,1/2+z
3 1/2-x,+y,1/2+z
4 1/2+x,-y,+z
_cell_length_a 20.4
_cell_length_b 4.1287
_cell_length_c 6.7709
_cell_angle_alpha 90.0
_cell_angle_beta 90.0
_cell_angle_gamma 90.0
loop_
_atom_site_label
_atom_site_type_symbol
_atom_site_fract_x
_atom_site_fract_y
_atom_site_fract_z
O1 O     0.290223490     0.277432530     1.009236980 
N1 N     0.312067620    -0.109008470     0.630741540 
N2 N     0.434923090    -0.146382400     1.003752810 
N3 N     0.391296080     0.033956710     1.088694780 
N4 N     0.339907230     0.069656420     0.964103870 
C1 C     0.338024560    -0.290323500     0.488018310 
C2 C     0.399436520    -0.447851520     0.499242660 
C3 C     0.437872510    -0.420227820     0.667029220 
C4 C     0.412246300    -0.228650590     0.818680220 
C5 C     0.350480770    -0.085665120     0.788809250 
H1 H     0.308556810    -0.315744260     0.355460460 
H2 H     0.415724260    -0.591268330     0.374737810 
H3 H     0.484982940    -0.538736750     0.681369250 
H4 H     0.256643470     0.145332870     1.070135920 

#END
data_NPL2016_0K_BERPAP 
# 2016 Nyman Polymorph Library
# 0 K crystal structure
loop_
_symmetry_equiv_pos_site_id
_symmetry_equiv_pos_as_xyz
1 +x,+y,+z
2 -x,1/2+y,-z
_cell_length_a 5.0429
_cell_length_b 12.3297
_cell_length_c 13.651
_cell_angle_alpha 90.0
_cell_angle_beta 96.276
_cell_angle_gamma 90.0
loop_
_atom_site_label
_atom_site_type_symbol
_atom_site_fract_x
_atom_site_fract_y
_atom_site_fract_z
C1 C     0.127233350     0.261329950     0.679933860 
C2 C     0.337328120     0.188153450     0.679534740 
C3 C     0.502136750     0.169100360     0.765694500 
C4 C     0.453908640     0.223559630     0.852148680 
C5 C     0.242856910     0.297590280     0.851355570 
C6 C     0.079641370     0.317069830     0.764822600 
C7 C     0.922531350     0.098838840     1.031012160 
C8 C     1.130587320     0.014369650     1.020486670 
C9 C     1.158095170    -0.021618920     0.914613870 
C10 C     0.914187590    -0.083702080     0.871215190 
C11 C     0.636230790    -0.122902410     0.723101760 
C12 C     0.660338340    -0.115176120     0.613790930 
C13 C     0.855368760     0.141514460     1.127265390 
C14 C     0.887373090     0.118312810     1.300619000 
C15 C     0.624539250     0.067371300     1.320574960 
N1 N    -0.043432760     0.282561920     0.587749310 
N2 N     0.613606440     0.206817480     0.941017530 
N3 N     0.799605380     0.132297850     0.947291970 
O1 O    -0.185546240     0.363321330     0.584376280 
O2 O    -0.030380510     0.218921150     0.519517130 
O3 O     1.275009650    -0.021667220     1.089181520 
O4 O     0.787415490    -0.144653020     0.916863280 
O5 O     0.857738410    -0.063052310     0.774041130 
O6 O     0.707755550     0.219799120     1.132435290 
O7 O     0.959325640     0.085415730     1.204720470 
H1 H    -0.083019340     0.374439210     0.761862580 
H2 H     0.207493740     0.339432610     0.918523220 
H3 H     0.666186410     0.112582920     0.767152730 
H4 H     0.367560220     0.146851050     0.611806980 
H5 H     0.567370820     0.243225290     1.004364750 
H6 H     1.194792820     0.046760160     0.867506220 
H7 H     1.328960410    -0.076480110     0.919231550 
H8 H     0.450777180    -0.087223450     0.742715710 
H9 H     0.645834460    -0.206429320     0.749483240 
H10 H     0.502145720    -0.162499510     0.572693580 
H11 H     0.852235460    -0.147275540     0.597221310 
H12 H     0.643941880    -0.031303960     0.588099950 
H13 H     0.877527300     0.206576960     1.302660320 
H14 H     1.053311120     0.089849660     1.351855100 
H15 H     0.568385180     0.096851110     1.390965140 
H16 H     0.638947680    -0.020905580     1.323054050 
H17 H     0.466173030     0.090678620     1.263517720 

#END
data_NPL2016_0K_BERPAP01 
# 2016 Nyman Polymorph Library
# 0 K crystal structure
loop_
_symmetry_equiv_pos_site_id
_symmetry_equiv_pos_as_xyz
1 +x,+y,+z
2 +x,-y,-z
3 -x,1/2+y,1/2-z
4 -x,1/2-y,1/2+z
_cell_length_a 5.0474
_cell_length_b 12.3493
_cell_length_c 27.1001
_cell_angle_alpha 90.0
_cell_angle_beta 90.0
_cell_angle_gamma 90.0
loop_
_atom_site_label
_atom_site_type_symbol
_atom_site_fract_x
_atom_site_fract_y
_atom_site_fract_z
C1 C     0.274896950     0.277335690     0.586570970 
C2 C     0.489689660     0.206609280     0.587325280 
C3 C     0.609347350     0.181334030     0.631807720 
C4 C     0.511125040     0.227054780     0.675492760 
C5 C     0.295646340     0.298546570     0.674190950 
C6 C     0.177085330     0.323948000     0.629588680 
C7 C     0.910807280     0.100033730     0.767025710 
C8 C     0.807271240     0.141052040     0.814935520 
C9 C     0.780752030     0.116548680     0.901628850 
C10 C     0.498317270     0.078073420     0.909607840 
C11 C     1.128174600     0.018364260     0.762468610 
C12 C     1.189538340    -0.019372160     0.709820700 
C13 C     0.959631180    -0.080982350     0.687578720 
C14 C     0.721054350    -0.115771270     0.613676720 
C15 C     0.761343750    -0.099465080     0.558851700 
N1 N     0.624627770     0.204227210     0.721275820 
N2 N     0.813169670     0.131958400     0.724855680 
N3 N     0.149835150     0.304030930     0.539147920 
O1 O     0.659892690     0.219728410     0.817311840 
O2 O     0.880382040     0.083083360     0.853645560 
O3 O     1.256124010    -0.013696230     0.797172780 
O4 O     0.816632050    -0.141239430     0.710171690 
O5 O     0.935068570    -0.060256740     0.638902630 
O6 O    -0.026693600     0.372080080     0.539289040 
O7 O     0.230433680     0.256856790     0.502321630 
H1 H     0.559516360     0.172452020     0.552994290 
H2 H     0.774837840     0.125961400     0.633339370 
H3 H     0.221386380     0.333551760     0.708153710 
H4 H     0.010784350     0.378832540     0.627478810 
H5 H     0.554799460     0.240625300     0.752590060 
H6 H     0.918249870     0.079017840     0.927402270 
H7 H     0.795596890     0.204461460     0.904259920 
H8 H     0.436280260     0.097257940     0.947254450 
H9 H     0.363114290     0.118033900     0.884067170 
H10 H     0.484671990    -0.009450160     0.904493150 
H11 H     1.243497100     0.048374670     0.686150860 
H12 H     1.358186150    -0.074324600     0.712867730 
H13 H     0.724897340    -0.201056990     0.624112260 
H14 H     0.533761240    -0.081436510     0.626506200 
H15 H     0.601549640    -0.138820620     0.538406940 
H16 H     0.760625650    -0.013540210     0.549352170 
H17 H     0.949670890    -0.134199350     0.546938820 

#END
data_NPL2016_0K_BERTOH 
# 2016 Nyman Polymorph Library
# 0 K crystal structure
loop_
_symmetry_equiv_pos_site_id
_symmetry_equiv_pos_as_xyz
1 +x,+y,+z
2 -x,1/2+y,1/2-z
3 -x,-y,-z
4 +x,1/2-y,1/2+z
_cell_length_a 7.6502
_cell_length_b 5.5308
_cell_length_c 16.1032
_cell_angle_alpha 90.0
_cell_angle_beta 115.42
_cell_angle_gamma 90.0
loop_
_atom_site_label
_atom_site_type_symbol
_atom_site_fract_x
_atom_site_fract_y
_atom_site_fract_z
C1 C     0.259289910     0.633525170     0.694861930 
C2 C     0.350047140     0.714201400     0.640291990 
C3 C     0.341773160     0.578293940     0.566608020 
C4 C     0.243331720     0.356519870     0.545107050 
C5 C     0.153133810     0.275050840     0.599603860 
C6 C     0.160742160     0.411065850     0.673103930 
C7 C     0.235472140     0.216035850     0.469407500 
N1 N     0.261639290     0.772450810     0.766563150 
N2 N     0.229116520     0.102031360     0.407995490 
H1 H     0.426897670     0.885160580     0.656147410 
H2 H     0.412322870     0.642452740     0.525147940 
H3 H     0.076934070     0.103996890     0.583621340 
H4 H     0.089421240     0.346540160     0.714297920 
H5 H     0.358870050     0.907905850     0.789153370 
H6 H     0.240781300     0.684302990     0.816327050 

#END
data_NPL2016_0K_BERTOH01 
# 2016 Nyman Polymorph Library
# 0 K crystal structure
loop_
_symmetry_equiv_pos_site_id
_symmetry_equiv_pos_as_xyz
1 +x,+y,+z
2 1/2+x,1/2-y,-z
3 -x,1/2+y,1/2-z
4 1/2-x,-y,1/2+z
_cell_length_a 5.7807
_cell_length_b 7.703
_cell_length_c 14.1138
_cell_angle_alpha 90.0
_cell_angle_beta 90.0
_cell_angle_gamma 90.0
loop_
_atom_site_label
_atom_site_type_symbol
_atom_site_fract_x
_atom_site_fract_y
_atom_site_fract_z
N1 N     0.773384900     0.383763880     0.589109290 
N2 N     0.051230790     0.717615490     0.257616050 
C1 C     0.623013650     0.446425760     0.521105120 
C2 C     0.410613430     0.521210130     0.547454180 
C3 C     0.264086810     0.590462550     0.479891800 
C4 C     0.325003540     0.588284370     0.383660790 
C5 C     0.537229120     0.514531600     0.357152070 
C6 C     0.683649820     0.444773540     0.424636700 
C7 C     0.173868430     0.659698080     0.314075160 
H1 H     0.901669080     0.305652420     0.566307460 
H2 H     0.701655150     0.346984110     0.651026710 
H3 H     0.361999790     0.524858740     0.621632910 
H4 H     0.100797390     0.647315280     0.501092490 
H5 H     0.585837580     0.512160030     0.283076950 
H6 H     0.847246280     0.388293790     0.403094860 

#END
data_NPL2016_0K_BEYZIO 
# 2016 Nyman Polymorph Library
# 0 K crystal structure
loop_
_symmetry_equiv_pos_site_id
_symmetry_equiv_pos_as_xyz
1 +x,+y,+z
2 -x,-y,-z
_cell_length_a 7.9217
_cell_length_b 7.9653
_cell_length_c 10.2271
_cell_angle_alpha 93.6741
_cell_angle_beta 132.9001
_cell_angle_gamma 106.0415
loop_
_atom_site_label
_atom_site_type_symbol
_atom_site_fract_x
_atom_site_fract_y
_atom_site_fract_z
S1 S     0.547974450     0.305657190     0.784781810 
O1 O     0.747352780     0.436224640     0.802491960 
O2 O     0.293007970     0.296235280     0.631689230 
O3 O     0.644407600     0.319778560     0.970327300 
N1 N     0.942197060     0.217291080     0.842575080 
C1 C     1.147557280     0.214951570     0.896507430 
C2 C     1.155589820     0.044301940     0.867574890 
C3 C     0.943970570    -0.119966400     0.777963020 
C4 C     0.723473840    -0.117541890     0.718527390 
C5 C     0.497892470    -0.279946780     0.623113070 
C6 C     0.292216250    -0.262399070     0.568994620 
C7 C     0.303334170    -0.084446800     0.610629740 
C8 C     0.519492680     0.076889150     0.705203220 
C9 C     0.729442610     0.060097270     0.757251770 
H1 H     1.303447120     0.349165740     0.961740900 
H2 H     1.324939860     0.043634910     0.913304130 
H3 H     0.944640380    -0.253685960     0.751540330 
H4 H     0.490126700    -0.416342310     0.592974670 
H5 H     0.118562700    -0.386398900     0.494330080 
H6 H     0.140216760    -0.072375290     0.567703240 
H7 H     0.920703090     0.344706670     0.854324010 

#END
data_NPL2016_0K_BEYZIO01 
# 2016 Nyman Polymorph Library
# 0 K crystal structure
loop_
_symmetry_equiv_pos_site_id
_symmetry_equiv_pos_as_xyz
1 +x,+y,+z
2 -x,1/2+y,1/2-z
3 -x,-y,-z
4 +x,1/2-y,1/2+z
_cell_length_a 7.06
_cell_length_b 16.4452
_cell_length_c 8.0785
_cell_angle_alpha 90.0
_cell_angle_beta 115.0569
_cell_angle_gamma 90.0
loop_
_atom_site_label
_atom_site_type_symbol
_atom_site_fract_x
_atom_site_fract_y
_atom_site_fract_z
S1 S     0.463203380     0.375878660     0.128899950 
O1 O     0.357613410     0.457359580     0.065175450 
O2 O     0.320013870     0.310613110     0.122493310 
O3 O     0.621454800     0.358404510     0.061213820 
N1 N     0.624568120     0.538540150     0.319889680 
C1 C     0.682986730     0.614533580     0.368014370 
C2 C     0.823792280     0.632678300     0.547663800 
C3 C     0.897930660     0.570200100     0.672864360 
C4 C     0.835084880     0.488995260     0.621728230 
C5 C     0.901849460     0.421953050     0.742921060 
C6 C     0.827956290     0.345406930     0.680431310 
C7 C     0.688287130     0.331962850     0.495780550 
C8 C     0.620999020     0.395075690     0.372901470 
C9 C     0.694231790     0.474073610     0.436553300 
H1 H     0.615160500     0.660406370     0.263345030 
H2 H     0.870927500     0.694987980     0.585720700 
H3 H     1.005296870     0.583004280     0.813154300 
H4 H     1.009675480     0.432109450     0.884150660 
H5 H     0.877457510     0.294128730     0.773226220 
H6 H     0.630480060     0.271384960     0.448324810 
H7 H     0.503708400     0.521212880     0.186729060 

#END
data_NPL2016_0K_BIDLOP 
# 2016 Nyman Polymorph Library
# 0 K crystal structure
loop_
_symmetry_equiv_pos_site_id
_symmetry_equiv_pos_as_xyz
1 +x,+y,+z
2 -x,1/2-y,1/2+z
3 -x,-y,-z
4 +x,1/2+y,1/2-z
_cell_length_a 5.5628
_cell_length_b 22.807
_cell_length_c 5.117
_cell_angle_alpha 90.0
_cell_angle_beta 90.0
_cell_angle_gamma 104.1828
loop_
_atom_site_label
_atom_site_type_symbol
_atom_site_fract_x
_atom_site_fract_y
_atom_site_fract_z
O1 O     0.289937620     0.013298750     0.248890070 
O2 O     0.679488800     0.061718210     0.355122810 
O3 O     0.882558790     0.234209460    -0.308442030 
C1 C     0.482298830     0.099266240    -0.001156890 
C2 C     0.690042270     0.146641880    -0.049225180 
C3 C     0.684305340     0.187547770    -0.249252430 
C4 C     0.472108460     0.180555550    -0.404019020 
C5 C     0.266952470     0.133061570    -0.355945310 
C6 C     0.269538540     0.092164490    -0.154488560 
C7 C     0.499876660     0.057511780     0.217036350 
H1 H     0.313036010    -0.011180170     0.396662460 
H2 H     0.853035710     0.150578010     0.072155560 
H3 H     0.998652520     0.239154420    -0.165702340 
H4 H     0.472013680     0.212734270    -0.559602630 
H5 H     0.103091430     0.128029400    -0.476594150 
H6 H     0.110118920     0.055286140    -0.115825660 

#END
data_NPL2016_0K_BIDLOP01 
# 2016 Nyman Polymorph Library
# 0 K crystal structure
loop_
_symmetry_equiv_pos_site_id
_symmetry_equiv_pos_as_xyz
1 +x,+y,+z
2 -x,-y,1/2+z
3 1/2-x,1/2+y,1/2+z
4 1/2+x,1/2-y,+z
_cell_length_a 20.3287
_cell_length_b 3.6934
_cell_length_c 8.38
_cell_angle_alpha 90.0
_cell_angle_beta 90.0
_cell_angle_gamma 90.0
loop_
_atom_site_label
_atom_site_type_symbol
_atom_site_fract_x
_atom_site_fract_y
_atom_site_fract_z
O1 O     0.125986400     0.915007840     0.909890190 
O2 O     0.037173400     0.640709830     1.013282840 
O3 O     0.074750160     0.764089930     1.614139490 
C1 C     0.119804130     0.863729750     1.191128290 
C2 C     0.082811940     0.777093220     1.326336410 
C3 C     0.108612250     0.839577850     1.477529010 
C4 C     0.171273860     0.991204680     1.493599960 
C5 C     0.207591290     1.077861390     1.358459830 
C6 C     0.182348290     1.015771890     1.206395540 
C7 C     0.089327940     0.790977690     1.033199470 
H1 H     0.102467300     0.855441430     0.813007490 
H2 H     0.034295500     0.660550650     1.310232600 
H3 H     0.190392650     1.038275110     1.612410850 
H4 H     0.256131180     1.195044830     1.372017110 
H5 H     0.210396950     1.083185880     1.100971570 
H6 H     0.035103040     0.636181610     1.586218360 

#END
data_NPL2016_0K_BIRFEN 
# 2016 Nyman Polymorph Library
# 0 K crystal structure
loop_
_symmetry_equiv_pos_site_id
_symmetry_equiv_pos_as_xyz
1 +x,+y,+z
2 1/2-x,1/2+y,1/2-z
_cell_length_a 9.4074
_cell_length_b 6.2249
_cell_length_c 14.3018
_cell_angle_alpha 90.0
_cell_angle_beta 107.3527
_cell_angle_gamma 90.0
loop_
_atom_site_label
_atom_site_type_symbol
_atom_site_fract_x
_atom_site_fract_y
_atom_site_fract_z
S1 S     0.796619620     0.338938050     0.130476250 
S2 S     1.162888390     0.181305570     0.175412440 
S3 S     0.646723580     0.547646040    -0.072791320 
S4 S     1.204468210     0.666352580    -0.127869570 
S5 S     0.836934890     0.814499510    -0.175722950 
S6 S     1.353301800     0.451302200     0.074603720 
C1 C     0.913281330     0.409962780     0.056422870 
C2 C     1.068113060     0.370648590     0.083427780 
C3 C     0.846322040     0.529441630    -0.028918980 
C4 C     0.912795930     0.410847210     0.253757140 
C5 C     1.032650420    -0.045035540     0.153174180 
C6 C     0.616721460     0.792201950    -0.010493130 
C7 C     1.086750160     0.588056480    -0.055640550 
C8 C     0.931898690     0.627573210    -0.082642110 
C9 C     1.153787470     0.469477330     0.029921850 
C10 C     1.092552000     0.591687580    -0.251869550 
C11 C     0.964076940     1.044721720    -0.152188500 
C12 C     1.384316340     0.210661780     0.010091520 
H1 H     0.834178080     0.452380420     0.293573050 
H2 H     0.985255640     0.280823910     0.290602230 
H3 H     0.979905690     0.551441490     0.250294400 
H4 H     1.102737910    -0.187140810     0.174198740 
H5 H     0.972062140    -0.055069320     0.075498080 
H6 H     0.953824450    -0.035206680     0.195297700 
H7 H     0.664251710     0.772629530     0.068371690 
H8 H     0.496524660     0.813616540    -0.028697900 
H9 H     0.665899280     0.928961780    -0.036950700 
H10 H     1.173354590     0.555507840    -0.290721290 
H11 H     1.017663640     0.718832230    -0.289168980 
H12 H     1.028324620     0.447541480    -0.249170510 
H13 H     0.892251700     1.185263150    -0.172534000 
H14 H     1.024331600     1.053684520    -0.074437910 
H15 H     1.043187990     1.039169120    -0.194209790 
H16 H     1.338890550     0.234771790    -0.068644270 
H17 H     1.504564960     0.188513480     0.029446420 
H18 H     1.333589990     0.072232980     0.034134290 

#END
data_NPL2016_0K_BIRFEN01 
# 2016 Nyman Polymorph Library
# 0 K crystal structure
loop_
_symmetry_equiv_pos_site_id
_symmetry_equiv_pos_as_xyz
1 +x,+y,+z
_cell_length_a 5.4716
_cell_length_b 9.0241
_cell_length_c 9.4319
_cell_angle_alpha 115.4583
_cell_angle_beta 103.8
_cell_angle_gamma 91.198
loop_
_atom_site_label
_atom_site_type_symbol
_atom_site_fract_x
_atom_site_fract_y
_atom_site_fract_z
S1 S     0.788647130     0.859717630     0.603580380 
S2 S     0.547347180     0.806168130     0.845481200 
S3 S     0.614552310     0.556852290     0.208072850 
S4 S     0.207757820     0.141690780     0.394463710 
S5 S     0.452073180     0.194068660     0.153930890 
S6 S     0.389919220     0.444188750     0.793033200 
C1 C     0.621351820     0.658128850     0.536854460 
C2 C     0.537335520     0.631453680     0.655052220 
C3 C     0.570429720     0.527246120     0.377228730 
C4 C     1.051684750     0.817647520     0.508739190 
C5 C     0.855190170     0.802207770     0.971583840 
C6 C     0.404082450     0.712971570     0.211847330 
C7 C     0.383794530     0.341488220     0.463980080 
C8 C     0.466073420     0.368640620     0.345302180 
C9 C     0.430134660     0.473117570     0.622671800 
C10 C    -0.049767160     0.186089860     0.493842000 
C11 C     0.140761420     0.197739300     0.031274060 
C12 C     0.588688710     0.281150820     0.783252850 
H1 H     1.109218700     0.698574610     0.495057580 
H2 H     1.206149940     0.916699020     0.594906510 
H3 H     1.003943940     0.818634770     0.390580630 
H4 H     0.850761920     0.689477730     0.987159160 
H5 H     0.886043130     0.910020580     1.089787680 
H6 H     1.004422580     0.811796980     0.916172240 
H7 H     0.466703020     0.827183670     0.325243480 
H8 H     0.412724980     0.736775260     0.109045790 
H9 H     0.209975510     0.663798020     0.194622340 
H10 H    -0.106587000     0.305591110     0.508542020 
H11 H    -0.206002730     0.087697530     0.409083250 
H12 H     0.001098070     0.184806950     0.611862760 
H13 H     0.142556620     0.310208790     0.015124000 
H14 H     0.106980470     0.089682540    -0.087037260 
H15 H    -0.005083640     0.188557060     0.089213750 
H16 H     0.520758710     0.169087380     0.668250640 
H17 H     0.576780940     0.255383470     0.884438660 
H18 H     0.785045710     0.325979380     0.800250520 

#END
data_NPL2016_0K_BISMEV 
# 2016 Nyman Polymorph Library
# 0 K crystal structure
loop_
_symmetry_equiv_pos_site_id
_symmetry_equiv_pos_as_xyz
1 +x,+y,+z
2 -x,-y,-z
_cell_length_a 6.42
_cell_length_b 6.6926
_cell_length_c 8.3041
_cell_angle_alpha 81.3102
_cell_angle_beta 100.326
_cell_angle_gamma 91.0324
loop_
_atom_site_label
_atom_site_type_symbol
_atom_site_fract_x
_atom_site_fract_y
_atom_site_fract_z
C1 C     0.951417630     0.129650340     0.674161380 
C2 C     0.862901320    -0.058558760     0.764801630 
C3 C     1.039157980    -0.219072490     0.794634930 
C4 C     1.242085410    -0.096307440     0.776890830 
C5 C     1.300647860     0.259559570     0.642573550 
C6 C     1.383196710     0.354951660     0.799157870 
N1 N     1.162719410     0.093408350     0.676328670 
N2 N     1.571058310     0.453626650     0.797196810 
O1 O     0.856683970     0.284577900     0.609781090 
O2 O     1.284841410     0.346623030     0.911741970 
H1 H     0.713476610    -0.100788610     0.693533660 
H2 H     0.829751510    -0.018175670     0.880584360 
H3 H     1.008873990    -0.317852660     0.699815820 
H4 H     1.054464210    -0.313891370     0.915040940 
H5 H     1.348849330    -0.170827050     0.715184000 
H6 H     1.329230250    -0.069147450     0.897756100 
H7 H     1.207213850     0.375375230     0.553096500 
H8 H     1.430661450     0.211866990     0.587533650 
H9 H     1.668543600     0.423489440     0.721377210 
H10 H     1.636778780     0.515503360     0.897626640 

#END
data_NPL2016_0K_BISMEV03 
# 2016 Nyman Polymorph Library
# 0 K crystal structure
loop_
_symmetry_equiv_pos_site_id
_symmetry_equiv_pos_as_xyz
1 +x,+y,+z
2 1/2-x,1/2+y,1/2-z
3 -x,-y,-z
4 1/2+x,1/2-y,1/2+z
_cell_length_a 6.6579
_cell_length_b 13.3042
_cell_length_c 8.4274
_cell_angle_alpha 90.0
_cell_angle_beta 98.435
_cell_angle_gamma 90.0
loop_
_atom_site_label
_atom_site_type_symbol
_atom_site_fract_x
_atom_site_fract_y
_atom_site_fract_z
C1 C     0.071322140     0.479712870     0.241086920 
C2 C     0.283351610     0.510505860     0.319216840 
C3 C     0.428945400     0.452699320     0.226631380 
C4 C     0.299999350     0.364983860     0.146598640 
C5 C    -0.080595310     0.347355180     0.062954990 
C6 C    -0.124319010     0.255310880     0.163115150 
N1 N     0.092999630     0.402406810     0.137074140 
N2 N    -0.271329660     0.193313020     0.087758180 
O1 O    -0.089466760     0.516084410     0.263492600 
O2 O    -0.032280980     0.238877750     0.295790890 
H1 H     0.299517660     0.591975850     0.316171560 
H2 H     0.298935690     0.487903560     0.445248320 
H3 H     0.477367570     0.500857850     0.134340480 
H4 H     0.564741640     0.425849140     0.302898840 
H5 H     0.335161800     0.347611380     0.026806950 
H6 H     0.318690820     0.296511700     0.219301800 
H7 H    -0.211149790     0.398007870     0.054237620 
H8 H    -0.060281440     0.323759840    -0.058149240 
H9 H    -0.356796670     0.212637230    -0.016367040 
H10 H    -0.319548750     0.134742200     0.147950360 

#END
data_NPL2016_0K_BIVLAT 
# 2016 Nyman Polymorph Library
# 0 K crystal structure
loop_
_symmetry_equiv_pos_site_id
_symmetry_equiv_pos_as_xyz
1 +x,+y,+z
2 -x,1/2+y,1/2-z
3 -x,-y,-z
4 +x,1/2-y,1/2+z
_cell_length_a 15.9438
_cell_length_b 8.3692
_cell_length_c 13.3892
_cell_angle_alpha 90.0
_cell_angle_beta 104.1514
_cell_angle_gamma 90.0
loop_
_atom_site_label
_atom_site_type_symbol
_atom_site_fract_x
_atom_site_fract_y
_atom_site_fract_z
S1 S     0.314202960     0.884045270     0.325912260 
O1 O     0.350464600     1.413666050     0.337541710 
O2 O     0.600615840     0.954343070     0.402247970 
N1 N     0.305708760     1.080751990     0.324493830 
N2 N     0.420715870     0.869573230     0.354452280 
C1 C     0.450975320     1.016987090     0.362674430 
C2 C     0.385302400     1.137581530     0.345756100 
C3 C     0.405979430     1.311572440     0.351859270 
C4 C     0.500466660     1.349907700     0.376999430 
C5 C     0.565169050     1.231098160     0.393728590 
C6 C     0.545012570     1.056275180     0.387807570 
C7 C     0.524307460     1.510880680     0.383863810 
C8 C     0.610986830     1.554153910     0.406966300 
C9 C     0.675021270     1.436569200     0.423525840 
C10 C     0.652140180     1.276144910     0.416917820 
H1 H     0.473454830     1.599754750     0.370700360 
H2 H     0.628840700     1.679337570     0.412123630 
H3 H     0.742660500     1.470334010     0.441563300 
H4 H     0.700555550     1.182737660     0.429426140 
S2 S     0.835626920     0.992128820     0.167589890 
O3 O     0.878712400     1.317631380     0.439886270 
O4 O     1.113955240     0.926431060     0.328516310 
N3 N     0.830628880     1.122926990     0.258324540 
N4 N     0.938396220     0.941001190     0.208107630 
C11 C     0.970108470     1.024833070     0.292337980 
C12 C     0.908535380     1.128558850     0.321095150 
C13 C     0.930992310     1.231110360     0.414907820 
C14 C     1.022916060     1.218470800     0.475644700 
C15 C     1.083760390     1.117265020     0.446844630 
C16 C     1.061678540     1.013355010     0.353160610 
C17 C     1.048314370     1.311866420     0.564365840 
C18 C     1.132776010     1.305529820     0.623975280 
C19 C     1.192997780     1.205402140     0.595455330 
C20 C     1.168531360     1.111954460     0.507443830 
H5 H     1.000425830     1.388521360     0.584822510 
H6 H     1.151866100     1.378438090     0.692660980 
H7 H     1.258907220     1.200458270     0.641969520 
H8 H     1.213988350     1.033317650     0.483723100 

#END
data_NPL2016_0K_BIVLAT01 
# 2016 Nyman Polymorph Library
# 0 K crystal structure
loop_
_symmetry_equiv_pos_site_id
_symmetry_equiv_pos_as_xyz
1 +x,+y,+z
2 1/2+x,1/2+y,1/2+z
3 -x,-y,-z
4 1/2-x,1/2-y,1/2-z
_cell_length_a 8.2481
_cell_length_b 11.1767
_cell_length_c 9.381
_cell_angle_alpha 89.6633
_cell_angle_beta 86.5349
_cell_angle_gamma 89.2848
loop_
_atom_site_label
_atom_site_type_symbol
_atom_site_fract_x
_atom_site_fract_y
_atom_site_fract_z
N1 N     0.149777390     0.156402740     0.107121620 
N2 N     0.348808400     0.154361820    -0.105752660 
O1 O     0.039379650     0.378006990     0.234707900 
O2 O     0.461806740     0.373676940    -0.235549630 
C1 C     0.191630930     0.263783390     0.059942140 
C2 C     0.132037680     0.376958670     0.129482550 
C3 C     0.195963380     0.488810530     0.059417670 
C4 C     0.143555410     0.598073960     0.118446210 
C5 C     0.198228040     0.705041400     0.058107310 
C6 C     0.304933800     0.262608750    -0.061896250 
C7 C     0.367616670     0.374549590    -0.131348490 
C8 C     0.305279320     0.487691240    -0.062180200 
C9 C     0.359428500     0.595892690    -0.121884790 
C10 C     0.306333940     0.703942090    -0.062304790 
S1 S     0.249889480     0.059181200     0.001974310 
H1 H     0.059735360     0.596502220     0.211776620 
H2 H     0.156840540     0.789358890     0.104621090 
H3 H     0.443334860     0.592654610    -0.215118940 
H4 H     0.349001410     0.787408920    -0.109393300 

#END
data_NPL2016_0K_BNZQUI 
# 2016 Nyman Polymorph Library
# 0 K crystal structure
loop_
_symmetry_equiv_pos_site_id
_symmetry_equiv_pos_as_xyz
1 +x,+y,+z
2 1/2-x,1/2+y,-z
_cell_length_a 6.945
_cell_length_b 6.8087
_cell_length_c 5.6666
_cell_angle_alpha 90.0
_cell_angle_beta 98.1817
_cell_angle_gamma 90.0
loop_
_atom_site_label
_atom_site_type_symbol
_atom_site_fract_x
_atom_site_fract_y
_atom_site_fract_z
C1 C     0.104898890     0.974710610     0.234554750 
C2 C     0.070103050     1.174140630     0.130942250 
C3 C     0.040008500     0.813480390     0.113519660 
C4 C    -0.105063910     1.025214460    -0.234424080 
C5 C    -0.070082590     0.825988280    -0.130608230 
C6 C    -0.040102880     1.186380450    -0.113295950 
O1 O     0.129128780     1.320832340     0.241146560 
O2 O    -0.128966260     0.679254240    -0.240913950 
H1 H     0.185544350     0.969187030     0.412882130 
H2 H     0.063749280     0.666590880     0.185565620 
H3 H    -0.185706320     1.030679470    -0.412738880 
H4 H    -0.063865000     1.333254690    -0.185414720 

#END
data_NPL2016_0K_BNZQUI03 
# 2016 Nyman Polymorph Library
# 0 K crystal structure
loop_
_symmetry_equiv_pos_site_id
_symmetry_equiv_pos_as_xyz
1 +x,+y,+z
2 -x,1/2+y,1/2-z
_cell_length_a 5.6534
_cell_length_b 6.8052
_cell_length_c 6.962
_cell_angle_alpha 90.0
_cell_angle_beta 97.9373
_cell_angle_gamma 90.0
loop_
_atom_site_label
_atom_site_type_symbol
_atom_site_fract_x
_atom_site_fract_y
_atom_site_fract_z
O1 O     0.242097200     0.820340000     0.129068160 
O2 O    -0.241548310     0.179674600    -0.128902230 
C1 C     0.131271790     0.673942870     0.070009930 
C2 C     0.234003030     0.474255600     0.104880640 
C3 C    -0.112652650     0.686987690    -0.040142470 
C4 C    -0.130761540     0.326116060    -0.069850800 
C5 C    -0.233916970     0.525793160    -0.104925250 
C6 C     0.113144250     0.312890750     0.040286260 
H1 H     0.412166790     0.468614940     0.185577950 
H2 H    -0.184333460     0.834063480    -0.064006450 
H3 H    -0.412057750     0.531438290    -0.185607720 
H4 H     0.184880200     0.165853760     0.064178700 

#END
data_NPL2016_0K_BOHZOO 
# 2016 Nyman Polymorph Library
# 0 K crystal structure
loop_
_symmetry_equiv_pos_site_id
_symmetry_equiv_pos_as_xyz
1 +x,+y,+z
2 -x,+y,1/2-z
3 1/2+x,1/2+y,+z
4 1/2-x,1/2+y,1/2-z
5 -x,-y,-z
6 +x,-y,1/2+z
7 1/2-x,1/2-y,-z
8 1/2+x,1/2-y,1/2+z
_cell_length_a 36.8565
_cell_length_b 4.2309
_cell_length_c 14.0973
_cell_angle_alpha 90.0
_cell_angle_beta 99.1572
_cell_angle_gamma 90.0
loop_
_atom_site_label
_atom_site_type_symbol
_atom_site_fract_x
_atom_site_fract_y
_atom_site_fract_z
S1 S     0.086057470     0.668229860     0.968999250 
S2 S     0.064979360     0.547565980     1.168584420 
O1 O     0.188270470     0.052095970     1.142073440 
N1 N     0.123754020     0.332870390     1.103459090 
N2 N     0.134274830     0.173043580     1.188173830 
N3 N     0.164729450    -0.331453040     1.446706210 
C1 C     0.178277760    -0.139121500     1.295439870 
C2 C     0.155237310    -0.174468840     1.364573750 
C3 C     0.198185360    -0.461685860     1.462922770 
C4 C     0.223224790    -0.441901820     1.398770960 
C5 C     0.213089230    -0.277345700     1.313608550 
C6 C     0.168293890     0.037227100     1.203527270 
C7 C     0.092891200     0.505865750     1.086845340 
C8 C     0.040436420     0.848782400     0.960932730 
C9 C     0.029233500     0.982604400     0.860079040 
H1 H     0.141250170     0.311201050     1.055151260 
H2 H     0.116647410     0.214337000     1.235325090 
H3 H     0.127669000    -0.075811280     1.353955490 
H4 H     0.205215010    -0.587823570     1.530424710 
H5 H     0.249955620    -0.552781880     1.415588870 
H6 H     0.231182760    -0.252381190     1.260644840 
H7 H     0.021513450     0.666478740     0.977266140 
H8 H     0.041984670     1.031847290     1.015708340 
H9 H     0.002224020     1.093332550     0.855194150 
H10 H     0.027427580     0.797834090     0.805439080 
H11 H     0.048546760     1.162327610     0.843427780 

#END
data_NPL2016_0K_BOHZOO01 
# 2016 Nyman Polymorph Library
# 0 K crystal structure
loop_
_symmetry_equiv_pos_site_id
_symmetry_equiv_pos_as_xyz
1 +x,+y,+z
_cell_length_a 5.0581
_cell_length_b 7.0332
_cell_length_c 8.2074
_cell_angle_alpha 80.5902
_cell_angle_beta 76.7385
_cell_angle_gamma 76.0931
loop_
_atom_site_label
_atom_site_type_symbol
_atom_site_fract_x
_atom_site_fract_y
_atom_site_fract_z
S1 S     0.788796350     0.637651940     0.624280520 
S2 S     1.282352950     0.283623370     0.592518870 
O1 O     0.511959310     0.040249630     0.954342950 
N1 N     0.822727410     0.315012630     0.829303210 
N2 N     0.924192810     0.134661190     0.910928660 
N3 N     1.305793700    -0.470160560     1.001021220 
C1 C     0.904067080    -0.203192850     1.019625930 
C2 C     1.177219180    -0.288948140     0.949167680 
C3 C     1.162199890    -0.573582580     1.126530400 
C4 C     0.886715270    -0.503721510     1.202735270 
C5 C     0.754426550    -0.315688610     1.147099830 
C6 C     0.759144360    -0.003626170     0.954915610 
C7 C     0.969583440     0.395874610     0.687172140 
C8 C     1.071351870     0.748730910     0.492854140 
C9 C     0.949355540     0.958716300     0.424758360 
H1 H     0.652549700     0.400724600     0.892503740 
H2 H     1.134295670     0.095165930     0.888791760 
H3 H     1.296885600    -0.210161790     0.844081440 
H4 H     1.272121420    -0.719996600     1.167351930 
H5 H     0.779625120    -0.595577690     1.302469100 
H6 H     0.539390720    -0.254272630     1.198951500 
H7 H     1.221154580     0.744863560     0.570495000 
H8 H     1.171984150     0.656965020     0.391994440 
H9 H     1.115561750     1.023609750     0.342597950 
H10 H     0.852080050     1.051644910     0.525823100 
H11 H     0.794560430     0.961372760     0.350497390 

#END
data_NPL2016_0K_BPHENO03 
# 2016 Nyman Polymorph Library
# 0 K crystal structure
loop_
_symmetry_equiv_pos_site_id
_symmetry_equiv_pos_as_xyz
1 +x,+y,+z
2 -x,+y,1/2-z
3 1/2+x,1/2+y,+z
4 1/2-x,1/2+y,1/2-z
5 -x,-y,-z
6 +x,-y,1/2+z
7 1/2-x,1/2-y,-z
8 1/2+x,1/2-y,1/2+z
_cell_length_a 16.4294
_cell_length_b 7.7701
_cell_length_c 16.456
_cell_angle_alpha 90.0
_cell_angle_beta 111.809
_cell_angle_gamma 90.0
loop_
_atom_site_label
_atom_site_type_symbol
_atom_site_fract_x
_atom_site_fract_y
_atom_site_fract_z
O1 O     0.375156760     1.170432930     0.974875570 
C1 C     0.374041570     1.266395610     0.915911220 
C2 C     0.457763650     1.329322970     0.909995780 
C3 C     0.534835980     1.238332800     0.955797490 
C4 C     0.614719920     1.294102440     0.954878090 
C5 C     0.618794400     1.443135420     0.909197290 
C6 C     0.542731900     1.535922550     0.864617820 
C7 C     0.462400700     1.479099510     0.864666520 
C8 C     0.288320200     1.328211860     0.850552880 
C9 C     0.222414780     1.375465810     0.880785640 
C10 C     0.141544570     1.431575160     0.822353730 
C11 C     0.125205060     1.437590950     0.732968890 
C12 C     0.190127550     1.388201620     0.702282360 
C13 C     0.271797340     1.335448410     0.760908410 
H1 H     0.530174400     1.124483250     0.991748490 
H2 H     0.673967750     1.222238780     0.989871500 
H3 H     0.681239250     1.487072500     0.908733400 
H4 H     0.545933020     1.652768550     0.829974210 
H5 H     0.403580140     1.552563520     0.830714250 
H6 H     0.235609070     1.366683870     0.950205500 
H7 H     0.091056490     1.469849320     0.846292980 
H8 H     0.061922010     1.480277280     0.687338450 
H9 H     0.177245360     1.391086010     0.632753850 
H10 H     0.322320840     1.297366410     0.737017730 

#END
data_NPL2016_0K_BPHENO12 
# 2016 Nyman Polymorph Library
# 0 K crystal structure
loop_
_symmetry_equiv_pos_site_id
_symmetry_equiv_pos_as_xyz
1 +x,+y,+z
2 1/2-x,-y,1/2+z
3 -x,1/2+y,1/2-z
4 1/2+x,1/2-y,-z
_cell_length_a 7.7996
_cell_length_b 10.2976
_cell_length_c 12.1255
_cell_angle_alpha 90.0
_cell_angle_beta 90.0
_cell_angle_gamma 90.0
loop_
_atom_site_label
_atom_site_type_symbol
_atom_site_fract_x
_atom_site_fract_y
_atom_site_fract_z
C1 C     0.190699200     0.496995590     0.903810510 
C2 C     0.221655500     0.365200240     0.919762200 
C3 C     0.315555060     0.295325530     0.842188170 
C4 C     0.375997130     0.356933080     0.747380550 
C5 C     0.342580090     0.487838010     0.730414370 
C6 C     0.251557260     0.559536330     0.809110100 
C7 C     0.214792020     0.699311150     0.784408140 
C8 C     0.196419600     0.794978040     0.876740360 
C9 C     0.105852260     0.909727380     0.855498390 
C10 C     0.091379120     1.004857480     0.936030640 
C11 C     0.170554590     0.987824330     1.038205310 
C12 C     0.264353560     0.875480480     1.059187740 
C13 C     0.276961880     0.779178510     0.979024670 
O1 O     0.201461760     0.735327810     0.689000180 
H1 H     0.115970680     0.550501620     0.963749390 
H2 H     0.172303560     0.317122650     0.992652000 
H3 H     0.340760830     0.192943220     0.855148930 
H4 H     0.448264140     0.302502650     0.686631610 
H5 H     0.385463340     0.536897130     0.656423260 
H6 H     0.048191910     0.921991740     0.774963250 
H7 H     0.019403960     1.092689350     0.919273430 
H8 H     0.160061850     1.062395700     1.100933230 
H9 H     0.328389680     0.862967020     1.137786690 
H10 H     0.352432920     0.693085590     0.995167250 

#END
data_NPL2016_0K_BPROMA01 
# 2016 Nyman Polymorph Library
# 0 K crystal structure
loop_
_symmetry_equiv_pos_site_id
_symmetry_equiv_pos_as_xyz
1 +x,+y,+z
2 -y,+x-y,+z
3 -x+y,-x,+z
4 2/3+x,1/3+y,1/3+z
5 2/3-y,1/3+x-y,1/3+z
6 2/3-x+y,1/3-x,1/3+z
7 1/3+x,2/3+y,2/3+z
8 1/3-y,2/3+x-y,2/3+z
9 1/3-x+y,2/3-x,2/3+z
10 -x,-y,-z
11 +y,-x+y,-z
12 +x-y,+x,-z
13 1/3-x,2/3-y,2/3-z
14 1/3+y,2/3-x+y,2/3-z
15 1/3+x-y,2/3+x,2/3-z
16 2/3-x,1/3-y,1/3-z
17 2/3+y,1/3-x+y,1/3-z
18 2/3+x-y,1/3+x,1/3-z
_cell_length_a 29.0328
_cell_length_b 29.0328
_cell_length_c 8.0164
_cell_angle_alpha 90.0
_cell_angle_beta 90.0
_cell_angle_gamma 120.0
loop_
_atom_site_label
_atom_site_type_symbol
_atom_site_fract_x
_atom_site_fract_y
_atom_site_fract_z
C1 C     0.430802570     0.312222960     0.528693400 
C2 C     0.376748240     0.281166730     0.564252120 
C3 C     0.339100500     0.267983580     0.438839380 
C4 C     0.356126100     0.285990540     0.277169730 
C5 C     0.410103450     0.316950870     0.242102840 
C6 C     0.492482610     0.442672060     0.231796380 
C7 C     0.563172740     0.382381030     0.599084690 
C8 C     0.546311470     0.356069430     0.426291340 
C9 C     0.507330780     0.365623990     0.321407550 
C10 C     0.527075230     0.425880150     0.328216470 
C11 C     0.534661610     0.444451610     0.509000740 
C12 C     0.582844050     0.460147160     0.762415990 
C13 C     0.610696120     0.377795290     0.660293910 
C14 C     0.448567380     0.330881320     0.367280310 
N1 N     0.575818440     0.438136500     0.594701700 
O1 O     0.514315550     0.355757060     0.149470250 
H1 H     0.458936650     0.321500670     0.628847330 
H2 H     0.364222910     0.267191510     0.690609720 
H3 H     0.297059760     0.243826460     0.466467300 
H4 H     0.327325580     0.275925840     0.177744170 
H5 H     0.423010510     0.330596430     0.116114400 
H6 H     0.500469420     0.318026580     0.138553640 
H7 H     0.452972940     0.426326550     0.287154040 
H8 H     0.511211470     0.486022120     0.231108640 
H9 H     0.487709730     0.429166200     0.102716720 
H10 H     0.530436360     0.360301480     0.688598600 
H11 H     0.582131350     0.371368940     0.349491050 
H12 H     0.530616880     0.313276710     0.441068500 
H13 H     0.566534390     0.444731790     0.270526350 
H14 H     0.496154640     0.423546310     0.575552760 
H15 H     0.547175580     0.486763590     0.511251630 
H16 H     0.547568210     0.436829970     0.842295490 
H17 H     0.617108210     0.461625980     0.823561660 
H18 H     0.590118890     0.500796130     0.755013170 
H19 H     0.646093080     0.404607520     0.588352050 
H20 H     0.619149890     0.387920940     0.792072980 
H21 H     0.602798250     0.337094920     0.644500220 

#END
data_NPL2016_0K_BPROMA10 
# 2016 Nyman Polymorph Library
# 0 K crystal structure
loop_
_symmetry_equiv_pos_site_id
_symmetry_equiv_pos_as_xyz
1 +x,+y,+z
2 1/2-x,1/2+y,1/2-z
3 -x,-y,-z
4 1/2+x,1/2-y,1/2+z
_cell_length_a 13.1428
_cell_length_b 7.686
_cell_length_c 12.7376
_cell_angle_alpha 90.0
_cell_angle_beta 90.9686
_cell_angle_gamma 90.0
loop_
_atom_site_label
_atom_site_type_symbol
_atom_site_fract_x
_atom_site_fract_y
_atom_site_fract_z
C1 C     0.353327730     0.395513460     0.575922470 
C2 C     0.359120450     0.462014340     0.677707700 
C3 C     0.278604380     0.556583440     0.718025910 
C4 C     0.192717040     0.585959520     0.654906090 
C5 C     0.187237560     0.519470560     0.553518820 
C6 C     0.080354030     0.206458730     0.442415030 
C7 C     0.405406000     0.124598140     0.379139880 
C8 C     0.355560460     0.298535960     0.347757720 
C9 C     0.255484760     0.348206500     0.401196210 
C10 C     0.184748780     0.186464450     0.393084090 
C11 C     0.240066310     0.024872420     0.433968070 
C12 C     0.371576330    -0.183294920     0.406396000 
C13 C     0.496802110     0.092860620     0.308875660 
C14 C     0.267042550     0.421094480     0.512342560 
N1 N     0.330020920    -0.016376530     0.372283960 
O1 O     0.209268730     0.488857720     0.342568310 
H1 H     0.418039280     0.325032270     0.546875370 
H2 H     0.427244970     0.440001370     0.725026960 
H3 H     0.282974160     0.608271650     0.797144280 
H4 H     0.129878910     0.661970550     0.684443360 
H5 H     0.121600550     0.547504060     0.504266710 
H6 H     0.203246620     0.453817000     0.270159430 
H7 H     0.085801400     0.213442670     0.527957940 
H8 H     0.032472410     0.094932210     0.421537710 
H9 H     0.042302730     0.323786120     0.413855130 
H10 H     0.434564580     0.132448700     0.460719190 
H11 H     0.338241350     0.290401400     0.263401330 
H12 H     0.410439150     0.404167350     0.358360510 
H13 H     0.173226030     0.165787840     0.308410310 
H14 H     0.259946630     0.042380500     0.518103170 
H15 H     0.188431320    -0.086429640     0.428847760 
H16 H     0.399821110    -0.180842080     0.488692430 
H17 H     0.433620680    -0.224019840     0.356361310 
H18 H     0.312100180    -0.282179630     0.400391360 
H19 H     0.471626220     0.078180400     0.227089210 
H20 H     0.540131800    -0.022349340     0.331876770 
H21 H     0.548403200     0.204165260     0.313765620 

#END
data_NPL2016_0K_BUVKEJ 
# 2016 Nyman Polymorph Library
# 0 K crystal structure
loop_
_symmetry_equiv_pos_site_id
_symmetry_equiv_pos_as_xyz
1 +x,+y,+z
2 -x,1/2+y,-z
_cell_length_a 6.6214
_cell_length_b 10.9874
_cell_length_c 7.9702
_cell_angle_alpha 90.0
_cell_angle_beta 96.0357
_cell_angle_gamma 90.0
loop_
_atom_site_label
_atom_site_type_symbol
_atom_site_fract_x
_atom_site_fract_y
_atom_site_fract_z
N1 N     0.306682140     0.774284250     0.140226440 
N2 N     0.139333430     0.897881290    -0.131414140 
O1 O    -0.172150130     0.727619270    -0.719991040 
O2 O    -0.035146370     0.563381090    -0.583655800 
O3 O     0.262773290     1.075922730    -0.018716940 
O4 O     0.221897840     0.592007160     0.018927320 
O5 O     0.615094280     0.945139370     0.734642200 
O6 O     0.554498840     1.112386280     0.574952820 
C1 C    -0.087018610     0.668200820    -0.581537190 
C2 C    -0.074434190     0.749164160    -0.427255020 
C3 C     0.089153650     0.707071610    -0.290043780 
C4 C     0.076632790     0.770733530    -0.120771300 
C5 C     0.223209380     0.968794170    -0.002692510 
C6 C     0.258867450     0.902359320     0.166513050 
C7 C     0.208267030     0.702338430     0.019018210 
C8 C     0.422422560     0.963341030     0.286612240 
C9 C     0.426030960     0.917968640     0.468287650 
C10 C     0.538057790     1.004350750     0.593500550 
H1 H     0.382491680     0.728386970     0.237153930 
H2 H     0.099548540     0.942696600    -0.240585550 
H3 H    -0.196022890     0.668810680    -0.810432100 
H4 H     0.672787840     1.005006030     0.815081920 
H5 H    -0.224575130     0.745416430    -0.380915310 
H6 H    -0.054038390     0.843019610    -0.467807730 
H7 H     0.073450630     0.609594850    -0.270168790 
H8 H     0.240478260     0.721792970    -0.329484500 
H9 H    -0.080385950     0.764978660    -0.087684830 
H10 H     0.113972880     0.909452130     0.222662870 
H11 H     0.393035960     1.060923170     0.282971770 
H12 H     0.570429150     0.950030800     0.240069000 
H13 H     0.270846860     0.911896160     0.504262650 
H14 H     0.492365190     0.827358210     0.487626360 

#END
data_NPL2016_0K_BUVKEJ01 
# 2016 Nyman Polymorph Library
# 0 K crystal structure
loop_
_symmetry_equiv_pos_site_id
_symmetry_equiv_pos_as_xyz
1 +x,+y,+z
2 1/2+x,1/2+y,+z
_cell_length_a 14.2287
_cell_length_b 6.638
_cell_length_c 6.1756
_cell_angle_alpha 90.1763
_cell_angle_beta 101.6475
_cell_angle_gamma 90.5917
loop_
_atom_site_label
_atom_site_type_symbol
_atom_site_fract_x
_atom_site_fract_y
_atom_site_fract_z
N1 N     0.539154000     0.133901150     0.216208440 
N2 N     0.460643390     0.145293480    -0.219555530 
O1 O     0.895949160     0.166501940     0.632121110 
O2 O     0.908435800     0.102547380     0.281504880 
O3 O     0.392193560     0.106532750     0.304122990 
O4 O     0.103719930     0.164818920    -0.630471600 
O5 O     0.091753580     0.098336450    -0.280338710 
O6 O     0.606674570     0.097123660    -0.305287020 
C1 C     0.861192630     0.156070380     0.411749660 
C2 C     0.757817800     0.222584750     0.353813010 
C3 C     0.703075090     0.119496530     0.143536840 
C4 C     0.601721980     0.198980280     0.068399720 
C5 C     0.441818490     0.142069460     0.169708120 
C6 C     0.138937840     0.153724660    -0.410478170 
C7 C     0.242647690     0.222945020    -0.352874460 
C8 C     0.297234860     0.122726000    -0.142947870 
C9 C     0.399012260     0.205949320    -0.068385290 
C10 C     0.558068750     0.138302390    -0.170799000 
H1 H     0.569733280     0.103403440     0.374764820 
H2 H     0.963100520     0.130533830     0.659704230 
H3 H     0.759303700     0.386236290     0.330579300 
H4 H     0.725177320     0.196904660     0.497192320 
H5 H     0.741473180     0.142313210     0.009660060 
H6 H     0.699419040    -0.043394900     0.167556550 
H7 H     0.605864690     0.365037790     0.067059850 
H8 H     0.429554810     0.115559660    -0.378507390 
H9 H     0.036108490     0.129635380    -0.657631780 
H10 H     0.241852600     0.386755630    -0.329677880 
H11 H     0.274942110     0.197084700    -0.496617580 
H12 H     0.259189730     0.145234150    -0.008624340 
H13 H     0.300537200    -0.040130040    -0.167428720 
H14 H     0.395442070     0.371702310    -0.062728940 

#END
data_NPL2016_0K_BZDMAZ02 
# 2016 Nyman Polymorph Library
# 0 K crystal structure
loop_
_symmetry_equiv_pos_site_id
_symmetry_equiv_pos_as_xyz
1 +x,+y,+z
2 -x,-y,1/2+z
3 1/2+x,1/2-y,+z
4 1/2-x,1/2+y,1/2+z
_cell_length_a 13.6093
_cell_length_b 6.6681
_cell_length_c 7.0935
_cell_angle_alpha 90.0
_cell_angle_beta 90.0
_cell_angle_gamma 90.0
loop_
_atom_site_label
_atom_site_type_symbol
_atom_site_fract_x
_atom_site_fract_y
_atom_site_fract_z
N1 N     0.299908490     0.162844460     0.778556850 
N2 N     0.248448400    -0.075146760     0.578269920 
C1 C     0.361443870    -0.002958750     0.792029150 
C2 C     0.379179240    -0.337887070     0.649820220 
C3 C     0.460818640    -0.365853930     0.764448900 
C4 C     0.330462760    -0.154886570     0.666043070 
C5 C     0.443624970    -0.034758250     0.906280290 
C6 C     0.235120730     0.114614930     0.650689530 
C7 C     0.492527520    -0.216631290     0.890839020 
H1 H     0.354980640    -0.453408310     0.552921350 
H2 H     0.211503760    -0.138139180     0.470541770 
H3 H     0.467541810     0.080795380     1.003205020 
H4 H     0.500972920    -0.505913760     0.756440600 
H5 H     0.556527020    -0.245067030     0.977674360 
H6 H     0.175667060     0.209463650     0.603450040 

#END
data_NPL2016_0K_BZDMAZ03 
# 2016 Nyman Polymorph Library
# 0 K crystal structure
loop_
_symmetry_equiv_pos_site_id
_symmetry_equiv_pos_as_xyz
1 +x,+y,+z
2 1/2-x,1/2-y,+z
3 -x,1/2+y,1/2-z
4 1/2+x,-y,1/2-z
5 -x,-y,-z
6 1/2+x,1/2+y,-z
7 +x,1/2-y,1/2+z
8 1/2-x,+y,1/2+z
_cell_length_a 9.7173
_cell_length_b 17.1322
_cell_length_c 7.3819
_cell_angle_alpha 90.0
_cell_angle_beta 90.0
_cell_angle_gamma 90.0
loop_
_atom_site_label
_atom_site_type_symbol
_atom_site_fract_x
_atom_site_fract_y
_atom_site_fract_z
N1 N     0.856612130     0.473951840     0.205133500 
N2 N     1.084518420     0.472222880     0.252770740 
C1 C     0.968874290     0.508016190     0.287267310 
C2 C     1.131001790     0.352802650     0.061619340 
C3 C     1.067777950     0.297216530    -0.046849700 
C4 C     0.924862000     0.298270440    -0.077522340 
C5 C     0.840818970     0.354886890    -0.000617260 
C6 C     0.905026920     0.410518330     0.108129740 
C7 C     1.048591730     0.410401820     0.140358000 
H1 H     0.758992730     0.493436030     0.210607730 
H2 H     0.958105620     0.559305800     0.371219430 
H3 H     1.240888800     0.352419250     0.085909890 
H4 H     1.129310710     0.251922250    -0.109565110 
H5 H     0.879286460     0.253859630    -0.163101250 
H6 H     0.730806770     0.355409400    -0.024581180 

#END
data_NPL2016_0K_BZTRAZ 
# 2016 Nyman Polymorph Library
# 0 K crystal structure
loop_
_symmetry_equiv_pos_site_id
_symmetry_equiv_pos_as_xyz
1 +x,+y,+z
2 -x,1/2+y,-z
_cell_length_a 11.8239
_cell_length_b 24.7251
_cell_length_c 4.0887
_cell_angle_alpha 90.0
_cell_angle_beta 96.776
_cell_angle_gamma 90.0
loop_
_atom_site_label
_atom_site_type_symbol
_atom_site_fract_x
_atom_site_fract_y
_atom_site_fract_z
C1 C     0.943084130     0.288763910     0.249438050 
C2 C     0.844260490     0.316178580     0.297085450 
C3 C     0.825730340     0.370544340     0.198153250 
C4 C     0.905914480     0.399019860     0.047552640 
C5 C     1.006468560     0.371985110    -0.003044340 
C6 C     1.024126160     0.317875810     0.098221900 
N1 N     1.100098020     0.389177630    -0.146825790 
N2 N     1.172089420     0.350043950    -0.140406270 
N3 N     1.128758630     0.306412240     0.006721460 
H1 H     0.956506320     0.247102000     0.325887700 
H2 H     0.778959140     0.295370180     0.413509050 
H3 H     0.746800290     0.390009040     0.241547360 
H4 H     0.892722220     0.440609260    -0.030335760 
H5 H     1.174664510     0.272044360     0.031109190 
C7 C     0.604115850     0.230065150     0.772941700 
C8 C     0.648733160     0.188753930     0.598925360 
C9 C     0.583377690     0.143186450     0.485290660 
C10 C     0.470891120     0.137860370     0.541586000 
C11 C     0.424129210     0.179262060     0.716933050 
C12 C     0.490691120     0.224094440     0.832979010 
N4 N     0.315499850     0.185994740     0.802521520 
N5 N     0.311297210     0.230985150     0.959022500 
N6 N     0.415980320     0.254761910     0.983103030 
H6 H     0.654780790     0.264879000     0.858357370 
H7 H     0.736340460     0.191445020     0.547074630 
H8 H     0.622645390     0.112080820     0.350103770 
H9 H     0.419572600     0.103413980     0.453592610 
H10 H     0.428349790     0.290790790     1.096523130 
C13 C     0.964001100     0.117200120     0.830542920 
C14 C     0.861186300     0.090023720     0.816851700 
C15 C     0.844039100     0.039011300     0.662994190 
C16 C     0.929709140     0.013761680     0.517584310 
C17 C     1.034382640     0.040610400     0.528715580 
C18 C     1.050512050     0.091341270     0.684059380 
N7 N     1.133892390     0.026149000     0.405590850 
N8 N     1.207996490     0.063834300     0.473730190 
N9 N     1.160279590     0.103774940     0.642436070 
H11 H     0.976325670     0.156286440     0.948782470 
H12 H     0.791575000     0.108381510     0.927091080 
H13 H     0.761808980     0.019575950     0.659487040 
H14 H     0.917690540    -0.025229680     0.398208840 
H15 H     1.207248490     0.136568660     0.714365390 
C19 C     0.383163710     0.464872510     0.871280210 
C20 C     0.461563410     0.504655990     0.975997130 
C21 C     0.575819930     0.502351850     0.906999360 
C22 C     0.614827640     0.460010880     0.729941590 
C23 C     0.536807180     0.419353480     0.621637120 
C24 C     0.423286980     0.422009490     0.693482030 
N10 N     0.549762200     0.373089560     0.440662740 
N11 N     0.453866850     0.347887430     0.397863560 
N12 N     0.375970570     0.376381160     0.548291320 
H16 H     0.295785570     0.467010110     0.925147040 
H17 H     0.434642240     0.538678330     1.114913600 
H18 H     0.633483700     0.534623000     0.995022100 
H19 H     0.701994020     0.457817200     0.674566900 
H20 H     0.295253790     0.363006310     0.540678230 

#END
data_NPL2016_0K_BZTRAZ01 
# 2016 Nyman Polymorph Library
# 0 K crystal structure
loop_
_symmetry_equiv_pos_site_id
_symmetry_equiv_pos_as_xyz
1 +x,+y,+z
2 -x,-y,-z
_cell_length_a 4.2837
_cell_length_b 17.5444
_cell_length_c 20.4583
_cell_angle_alpha 72.9126
_cell_angle_beta 87.897
_cell_angle_gamma 85.0519
loop_
_atom_site_label
_atom_site_type_symbol
_atom_site_fract_x
_atom_site_fract_y
_atom_site_fract_z
N1 N     0.350188590     0.338750480     0.155381050 
N2 N     0.244623850     0.317449300     0.221494830 
N3 N     0.334497370     0.366940470     0.251194700 
C1 C     0.647099360     0.488501770     0.211755740 
C2 C     0.798446940     0.534699810     0.154897220 
C3 C     0.807079550     0.516472950     0.091966110 
C4 C     0.665912600     0.451739630     0.084002700 
C5 C     0.514297930     0.405011180     0.141809450 
C6 C     0.502650700     0.422752900     0.204735010 
H1 H     0.299432170     0.306171530     0.124589630 
H2 H     0.637947380     0.501911380     0.260195670 
H3 H     0.912871350     0.586100000     0.158246120 
H4 H     0.927721980     0.554437880     0.048677760 
H5 H     0.673615290     0.438240660     0.035587830 
N4 N     0.187256070     0.310692200     0.390953960 
N5 N    -0.004357180     0.331389900     0.438671020 
N6 N     0.021272080     0.274667390     0.495307490 
C7 C     0.341817870     0.141512630     0.531567470 
C8 C     0.559751420     0.093511730     0.507011350 
C9 C     0.669586140     0.117329890     0.438578680 
C10 C     0.565253940     0.189475200     0.392753870 
C11 C     0.343948430     0.237661630     0.417846800 
C12 C     0.233326250     0.214763240     0.486004320 
H6 H     0.200090340     0.347858480     0.343087690 
H7 H     0.256269350     0.124057990     0.583882180 
H8 H     0.649519840     0.036405110     0.540658090 
H9 H     0.840873900     0.077856350     0.421575500 
H10 H     0.650810920     0.207233940     0.340423560 
N7 N     0.623661840     0.270661710     0.607865290 
N8 N     0.616379310     0.203361280     0.662073120 
N9 N     0.422183000     0.217813050     0.707284380 
C13 C     0.076386030     0.339912010     0.713403770 
C14 C    -0.005410000     0.418393680     0.676658980 
C15 C     0.127087200     0.453065750     0.611476870 
C16 C     0.344282570     0.410567370     0.581144800 
C17 C     0.425888700     0.331152560     0.618557500 
C18 C     0.295825410     0.295896450     0.683596430 
H11 H     0.764387350     0.270158700     0.567448540 
H12 H    -0.023120820     0.312639120     0.763373360 
H13 H    -0.174348700     0.454431040     0.697959040 
H14 H     0.056248010     0.514807460     0.584514200 
H15 H     0.444596320     0.437625980     0.531188540 
N10 N     0.297529060     0.052712270     0.789848090 
N11 N     0.463501580     0.008346680     0.845744540 
N12 N     0.429781910    -0.066161840     0.854312500 
C19 C     0.130365350    -0.140007340     0.791020980 
C20 C    -0.064486680    -0.127281340     0.735802090 
C21 C    -0.152426790    -0.049289530     0.693736780 
C22 C    -0.048434420     0.018049160     0.705444580 
C23 C     0.149685530     0.004762580     0.761242760 
C24 C     0.238055560    -0.072634060     0.803738450 
H16 H     0.297542780     0.112741930     0.775779100 
H17 H     0.198900710    -0.199386750     0.823745220 
H18 H    -0.152854360    -0.177849450     0.724287430 
H19 H    -0.306169150    -0.042107020     0.651087610 
H20 H    -0.117160610     0.077578470     0.672970750 
N13 N     0.218151470     0.185570620     0.051106260 
N14 N     0.164870850     0.260925190     0.057143550 
N15 N    -0.018669690     0.302310190     0.008872810 
C25 C    -0.278313340     0.271389290    -0.088444400 
C26 C    -0.304646320     0.210343570    -0.117465710 
C27 C    -0.148191570     0.133811670    -0.089877080 
C28 C     0.038252170     0.115967890    -0.032650240 
C29 C     0.063321260     0.177929380    -0.003413980 
C30 C    -0.090621540     0.254551660    -0.030520260 
H21 H     0.357958450     0.144260090     0.084464390 
H22 H    -0.396443080     0.330288950    -0.109123160 
H23 H    -0.447556040     0.220981930    -0.162337690 
H24 H    -0.175173140     0.087791530    -0.114360990 
H25 H     0.157247570     0.057161750    -0.011874460 

#END
data_NPL2016_0K_BZTZAD 
# 2016 Nyman Polymorph Library
# 0 K crystal structure
loop_
_symmetry_equiv_pos_site_id
_symmetry_equiv_pos_as_xyz
1 +x,+y,+z
2 -x,1/2+y,1/2-z
3 -x,-y,-z
4 +x,1/2-y,1/2+z
_cell_length_a 10.1009
_cell_length_b 7.7736
_cell_length_c 11.5266
_cell_angle_alpha 90.0
_cell_angle_beta 116.2137
_cell_angle_gamma 90.0
loop_
_atom_site_label
_atom_site_type_symbol
_atom_site_fract_x
_atom_site_fract_y
_atom_site_fract_z
N1 N     0.094565390     0.305925410     0.982784500 
N2 N     0.217352250     0.232510090     1.069391890 
N3 N     0.208041210     0.134605200     1.159644190 
C1 C    -0.017103330     0.066697510     1.190561850 
C2 C    -0.166169840     0.098303900     1.136340740 
C3 C    -0.237606020     0.204069640     1.024612170 
C4 C    -0.161333480     0.280997380     0.965175280 
C5 C    -0.007682890     0.251619760     1.019966310 
C6 C     0.063545190     0.144280090     1.130980550 
C7 C     0.356497220     0.258920270     1.065144070 
C8 C     0.457141130     0.379901760     1.171432500 
O1 O     0.579639240     0.409986050     1.155302480 
O2 O     0.433602550     0.440084570     1.255993290 
H1 H     0.037431540    -0.013959630     1.275066570 
H2 H    -0.232400080     0.041420580     1.178932550 
H3 H    -0.355674240     0.223465710     0.986019980 
H4 H    -0.215225920     0.361262220     0.880347730 
H5 H     0.412228100     0.135453420     1.076474240 
H6 H     0.333609640     0.312418160     0.970919290 
H7 H     0.645693370     0.481812800     1.225725780 

#END
data_NPL2016_0K_BZTZAD01 
# 2016 Nyman Polymorph Library
# 0 K crystal structure
loop_
_symmetry_equiv_pos_site_id
_symmetry_equiv_pos_as_xyz
1 +x,+y,+z
2 -x,+y,1/2-z
3 1/2+x,1/2+y,+z
4 1/2-x,1/2+y,1/2-z
5 -x,-y,-z
6 +x,-y,1/2+z
7 1/2-x,1/2-y,-z
8 1/2+x,1/2-y,1/2+z
_cell_length_a 11.7084
_cell_length_b 8.2443
_cell_length_c 17.3718
_cell_angle_alpha 90.0
_cell_angle_beta 94.5292
_cell_angle_gamma 90.0
loop_
_atom_site_label
_atom_site_type_symbol
_atom_site_fract_x
_atom_site_fract_y
_atom_site_fract_z
C1 C     0.053681550     0.805846430     0.986862280 
C2 C     0.028217830     0.855222280     0.911951650 
C3 C     0.095649540     0.973110740     0.876070820 
C4 C     0.189842410     1.044157180     0.914403230 
C5 C     0.217368070     0.995771940     0.991604030 
C6 C     0.150058580     0.877434710     1.027448610 
C7 C     0.355596730     0.973394110     1.175976300 
C8 C     0.303695670     1.096413050     1.228540240 
N1 N     0.303559380     1.042053550     1.043020230 
N2 N     0.285401190     0.953238780     1.104636640 
N3 N     0.196200530     0.853552610     1.100183440 
O1 O     0.374503140     1.115675910     1.293047790 
O2 O     0.214630560     1.166072610     1.215538640 
H1 H     0.002714810     0.716387930     1.014256460 
H2 H    -0.045162750     0.803692830     0.878683950 
H3 H     0.071183050     1.006952680     0.816778970 
H4 H     0.241168210     1.133725400     0.887375220 
H5 H     0.440135320     1.014344420     1.162460530 
H6 H     0.363495610     0.856742200     1.205427720 
H7 H     0.340120040     1.193178880     1.326155760 

#END
data_NPL2016_0K_CABTUV 
# 2016 Nyman Polymorph Library
# 0 K crystal structure
loop_
_symmetry_equiv_pos_site_id
_symmetry_equiv_pos_as_xyz
1 +x,+y,+z
2 -x,1/2+y,1/2-z
_cell_length_a 7.5641
_cell_length_b 4.9036
_cell_length_c 17.1737
_cell_angle_alpha 90.0
_cell_angle_beta 93.9131
_cell_angle_gamma 90.0
loop_
_atom_site_label
_atom_site_type_symbol
_atom_site_fract_x
_atom_site_fract_y
_atom_site_fract_z
C1 C     0.959277690     0.247962450     0.410505240 
C2 C     1.044404470     0.424897970     0.475434280 
C3 C     1.245108370     0.408698670     0.474819500 
C4 C     1.275216930     0.199311090     0.412565050 
C5 C     1.435046220     0.095224210     0.390077820 
C6 C     1.433103710    -0.104116170     0.332133000 
C7 C     1.272642770    -0.198877970     0.297326090 
C8 C     1.112482810    -0.094258950     0.319823670 
C9 C     1.114543110     0.106020490     0.377234730 
C10 C     1.041546660     0.754083200     0.588887500 
C11 C     0.956597410     0.572506660     0.525007210 
C12 C     0.755847110     0.591328690     0.524815130 
C13 C     0.725502260     0.801358120     0.586857870 
C14 C     0.565497750     0.904337680     0.609494710 
C15 C     0.567114090     1.102894740     0.667644590 
C16 C     0.727423600     1.197687400     0.702601430 
C17 C     0.887754270     1.094512070     0.679869610 
C18 C     0.886059900     0.896462330     0.621831900 
H1 H     0.864176570     0.102774040     0.432398990 
H2 H     0.884877350     0.371402120     0.366094370 
H3 H     1.302815780     0.607169420     0.461229540 
H4 H     1.306876430     0.347975720     0.531817380 
H5 H     1.559951680     0.167043090     0.417448520 
H6 H     1.556870630    -0.186877100     0.314221700 
H7 H     1.272617710    -0.354999970     0.252638200 
H8 H     0.987908430    -0.168311210     0.292688880 
H9 H     1.135499570     0.898780690     0.565875790 
H10 H     1.117225530     0.634640940     0.633818690 
H11 H     0.696481720     0.393854350     0.538126950 
H12 H     0.695808840     0.652827070     0.467557330 
H13 H     0.440691720     0.831625240     0.582247630 
H14 H     0.443207720     1.184552900     0.685738740 
H15 H     0.727175220     1.352451120     0.747665390 
H16 H     1.012201410     1.168417000     0.707168000 

#END
data_NPL2016_0K_CABTUV01 
# 2016 Nyman Polymorph Library
# 0 K crystal structure
loop_
_symmetry_equiv_pos_site_id
_symmetry_equiv_pos_as_xyz
1 +x,+y,+z
2 1/2-x,1/2+y,1/2-z
_cell_length_a 6.4178
_cell_length_b 6.1724
_cell_length_c 15.7653
_cell_angle_alpha 90.0
_cell_angle_beta 93.4218
_cell_angle_gamma 90.0
loop_
_atom_site_label
_atom_site_type_symbol
_atom_site_fract_x
_atom_site_fract_y
_atom_site_fract_z
C1 C     0.189141690     0.881531350     0.913676100 
C2 C     0.209219320     0.696902160     0.970933380 
C3 C     0.022850620     0.593361630     0.974669430 
C4 C    -0.139251240     0.705597750     0.915832530 
C5 C    -0.019029260     0.890345550     0.879519910 
C6 C    -0.082254150     1.051198210     0.822521490 
C7 C     0.063803880     1.205304540     0.799290680 
C8 C     0.269765180     1.196953740     0.832950240 
C9 C     0.334497460     1.035137130     0.890362800 
C10 C    -0.020926530     0.405534730     1.024416450 
C11 C    -0.206916600     0.301000150     1.027634400 
C12 C    -0.187495080     0.117965930     1.085697270 
C13 C     0.020577900     0.109351300     1.119975600 
C14 C     0.141284610     0.292921060     1.083082900 
C15 C     0.083288020    -0.050290050     1.177590970 
C16 C    -0.063211060    -0.203322290     1.201350850 
C17 C    -0.269062220    -0.195205520     1.167552460 
C18 C    -0.333234160    -0.034714110     1.109463190 
H1 H     0.352771620     0.651426780     1.005951950 
H2 H    -0.271835680     0.762751660     0.950361930 
H3 H    -0.202257690     0.595289420     0.866251200 
H4 H    -0.242088260     1.058655180     0.796100370 
H5 H     0.016589940     1.332369040     0.754750990 
H6 H     0.380605790     1.317785110     0.814170390 
H7 H     0.494702220     1.029188520     0.916319090 
H8 H    -0.350227830     0.345907280     0.992318160 
H9 H     0.206022040     0.403141640     1.132349720 
H10 H     0.272717380     0.234424070     1.048170110 
H11 H     0.243041400    -0.057573230     1.204115660 
H12 H    -0.016433310    -0.329346510     1.246417880 
H13 H    -0.380246510    -0.315203560     1.186743760 
H14 H    -0.493322720    -0.029022460     1.083361240 

#END
data_NPL2016_0K_CACBAK 
# 2016 Nyman Polymorph Library
# 0 K crystal structure
loop_
_symmetry_equiv_pos_site_id
_symmetry_equiv_pos_as_xyz
1 +x,+y,+z
2 1/2-x,-y,1/2+z
3 -x,1/2+y,1/2-z
4 1/2+x,1/2-y,-z
5 -x,-y,-z
6 1/2+x,+y,1/2-z
7 +x,1/2-y,1/2+z
8 1/2-x,1/2+y,+z
_cell_length_a 9.0461
_cell_length_b 9.5777
_cell_length_c 23.1158
_cell_angle_alpha 90.0
_cell_angle_beta 90.0
_cell_angle_gamma 90.0
loop_
_atom_site_label
_atom_site_type_symbol
_atom_site_fract_x
_atom_site_fract_y
_atom_site_fract_z
O1 O     0.163087700     0.416848500     0.025599520 
O2 O     0.177537930     0.258817600     0.112805670 
C1 C     0.359436020     0.424905690    -0.041787310 
C2 C     0.330999100     0.564115390    -0.133218310 
C3 C     0.372155310     0.278013950     0.046199620 
C4 C     0.247626450     0.669561450    -0.159978500 
C5 C     0.288469350     0.517887780    -0.075464300 
C6 C     0.297519220     0.372540170     0.011883370 
C7 C     0.303892080     0.222265810     0.097291850 
C8 C     0.283272660     0.717564360    -0.214980930 
C9 C     0.403283570     0.660863260    -0.244468900 
C10 C     0.451592250     0.507828940    -0.163661390 
C11 C     0.388052740     0.119273240     0.134255640 
C12 C     0.487131950     0.555699920    -0.218552950 
H1 H     0.184645840     0.559029270    -0.059201890 
H2 H     0.580215290     0.510783780    -0.241465290 
H3 H     0.431262680     0.697782910    -0.287404490 
H4 H     0.516975320     0.425220790    -0.144449540 
H5 H     0.481404930     0.244159320     0.033552530 
H6 H     0.217423440     0.799031100    -0.234834720 
H7 H     0.464928340     0.380607440    -0.054275550 
H8 H     0.154073960     0.713702970    -0.137048630 
H9 H     0.138381860     0.368764970     0.063109580 
H10 H     0.315637790     0.032127330     0.145364440 
H11 H     0.487597300     0.080271920     0.113110960 
H12 H     0.419428730     0.170644450     0.174700440 

#END
data_NPL2016_0K_CACBAK01 
# 2016 Nyman Polymorph Library
# 0 K crystal structure
loop_
_symmetry_equiv_pos_site_id
_symmetry_equiv_pos_as_xyz
1 +x,+y,+z
2 -x,1/2+y,1/2-z
3 -x,-y,-z
4 +x,1/2-y,1/2+z
_cell_length_a 13.7594
_cell_length_b 5.8604
_cell_length_c 25.3267
_cell_angle_alpha 90.0
_cell_angle_beta 100.3195
_cell_angle_gamma 90.0
loop_
_atom_site_label
_atom_site_type_symbol
_atom_site_fract_x
_atom_site_fract_y
_atom_site_fract_z
O1 O     0.361929620     0.868313680     0.982407930 
O2 O     0.360243450     0.699372310     1.074471070 
C1 C     0.380430620     1.267856290     0.968572340 
C2 C     0.372048190     1.061425480     1.003230710 
C3 C     0.375000420     1.094912010     1.059775360 
C4 C     0.369822340     0.911514760     1.093181090 
C5 C     0.375513730     0.938842240     1.150607680 
C6 C     0.362959200     0.763934410     1.183135020 
C7 C     0.373472480     0.769672300     1.241462510 
C8 C     0.412668700     0.957702530     1.272625310 
C9 C     0.421351470     0.954120960     1.328034500 
C10 C     0.391414390     0.762707470     1.353750230 
C11 C     0.353003050     0.574415290     1.323517150 
C12 C     0.344442180     0.577859580     1.268000800 
H1 H     0.356140410     0.713902630     1.034648280 
H2 H     0.385426410     1.212960490     0.928078000 
H3 H     0.445139860     1.370060630     0.985260730 
H4 H     0.315378810     1.376747490     0.967145700 
H5 H     0.383205360     1.264765780     1.076637680 
H6 H     0.390818980     1.110165440     1.165955930 
H7 H     0.344969600     0.599062910     1.164373100 
H8 H     0.437564080     1.106275150     1.253369400 
H9 H     0.452045140     1.100354400     1.351446910 
H10 H     0.398529770     0.760394760     1.397055780 
H11 H     0.329940680     0.424792510     1.343185260 
H12 H     0.314730770     0.430932230     1.244487820 
O3 O     0.155909930     0.379003120     0.011976470 
O4 O     0.156491190     0.200557950     0.102776740 
C13 C     0.108859820     0.764394440    -0.008043230 
C14 C     0.128806670     0.562860970     0.029552490 
C15 C     0.116013670     0.587173530     0.084294310 
C16 C     0.130843730     0.403557720     0.118925470 
C17 C     0.117759780     0.421465870     0.174341710 
C18 C     0.135940720     0.246935690     0.209238650 
C19 C     0.128809180     0.249166260     0.265996610 
C20 C     0.089703270     0.433674330     0.290843290 
C21 C     0.085212450     0.427258980     0.345093220 
C22 C     0.119433330     0.236519030     0.375909490 
C23 C     0.157880740     0.051755980     0.351880970 
C24 C     0.162207450     0.057994030     0.297486180 
H13 H     0.164918530     0.222544690     0.064435050 
H14 H     0.176249030     0.805868890    -0.023236780 
H15 H     0.083974170     0.914731240     0.011127840 
H16 H     0.052974460     0.716219050    -0.042551040 
H17 H     0.094059410     0.749294790     0.098731700 
H18 H     0.094676800     0.587267470     0.186447330 
H19 H     0.160587260     0.087841300     0.194072280 
H20 H     0.062145050     0.582396520     0.267480230 
H21 H     0.054707490     0.570967520     0.363564600 
H22 H     0.115760820     0.232157690     0.418280530 
H23 H     0.184329940    -0.097272900     0.375472780 
H24 H     0.192059270    -0.086118060     0.278787960 

#END
data_NPL2016_0K_CACDAM 
# 2016 Nyman Polymorph Library
# 0 K crystal structure
loop_
_symmetry_equiv_pos_site_id
_symmetry_equiv_pos_as_xyz
1 +x,+y,+z
2 -x,-y,-z
_cell_length_a 9.6323
_cell_length_b 10.2603
_cell_length_c 8.3293
_cell_angle_alpha 112.2713
_cell_angle_beta 113.78
_cell_angle_gamma 65.5762
loop_
_atom_site_label
_atom_site_type_symbol
_atom_site_fract_x
_atom_site_fract_y
_atom_site_fract_z
O1 O     0.015390810     0.522366320     0.298724790 
O2 O     0.199929550     0.434016450     0.533185880 
O3 O     0.497131830     0.313632200     0.533657990 
O4 O     0.714677790     0.246486610     0.370697590 
C1 C     0.283384360     0.422511460     0.293878960 
C2 C     0.443516190     0.351097110     0.375278580 
C3 C     0.560240770     0.315698820     0.291828070 
C4 C     0.516193550     0.350015670     0.129055760 
C5 C     0.356372460     0.420254400     0.047282570 
C6 C     0.240673380     0.456402220     0.128207120 
C7 C     0.166617640     0.458863880     0.386988450 
H1 H    -0.053060230     0.538434640     0.367705750 
H2 H     0.405372040     0.349619510     0.580325390 
H3 H     0.722958720     0.237888170     0.486033830 
H4 H     0.608262130     0.321321220     0.067449510 
H5 H     0.324091160     0.446230570    -0.080030690 
H6 H     0.116988800     0.510926170     0.066861200 
O5 O     0.149133350     0.108169950     0.685555670 
O6 O    -0.093589660     0.196653150     0.722931930 
O7 O    -0.120244480     0.231660310     1.037588390 
O8 O     0.020348080     0.180729970     1.366331030 
C8 C     0.130124710     0.108865620     0.960105660 
C9 C     0.037821250     0.158979920     1.078614820 
C10 C     0.109285820     0.130194880     1.251059710 
C11 C     0.270674290     0.055504700     1.304146230 
C12 C     0.363114690     0.007446400     1.186952670 
C13 C     0.294243050     0.033888620     1.016711180 
C14 C     0.050605920     0.141178260     0.782004820 
H7 H     0.085096890     0.137203180     0.573366310 
H8 H    -0.156843660     0.234037800     0.909941610 
H9 H    -0.090934880     0.210982430     1.298585730 
H10 H     0.322801010     0.035302730     1.437834370 
H11 H     0.489158510    -0.050742270     1.230755690 
H12 H     0.364050510    -0.002640360     0.924781800 

#END
data_NPL2016_0K_CACDAM01 
# 2016 Nyman Polymorph Library
# 0 K crystal structure
loop_
_symmetry_equiv_pos_site_id
_symmetry_equiv_pos_as_xyz
1 +x,+y,+z
2 1/2-x,1/2+y,1/2-z
3 -x,-y,-z
4 1/2+x,1/2-y,1/2+z
_cell_length_a 5.2659
_cell_length_b 5.6163
_cell_length_c 22.6222
_cell_angle_alpha 90.0
_cell_angle_beta 106.4211
_cell_angle_gamma 90.0
loop_
_atom_site_label
_atom_site_type_symbol
_atom_site_fract_x
_atom_site_fract_y
_atom_site_fract_z
O1 O     0.952998060     0.201993130     0.064782500 
O2 O     0.790920600    -0.149404350     0.024826010 
O3 O     0.443080380    -0.369240710     0.067447490 
O4 O     0.190571600    -0.395101730     0.154075230 
C1 C     0.661192070     0.000934510     0.110313000 
C2 C     0.392611980    -0.035360260     0.200134210 
C3 C     0.695164710     0.176442460     0.156320870 
C4 C     0.492089070    -0.192986750     0.109882310 
C5 C     0.355525300    -0.208703560     0.154970640 
C6 C     0.803147450     0.007252290     0.063276100 
C7 C     0.561594310     0.157679890     0.200618010 
H1 H     0.287133710    -0.052869510     0.234647660 
H2 H     0.587707290     0.291908570     0.236185180 
H3 H     0.826896180     0.323950550     0.156260360 
H4 H     0.565147410    -0.345765190     0.042122470 
H5 H     0.205364860    -0.504836160     0.122315070 
H6 H     1.035921870     0.186106830     0.031861610 

#END
data_NPL2016_0K_CARBTC 
# 2016 Nyman Polymorph Library
# 0 K crystal structure
loop_
_symmetry_equiv_pos_site_id
_symmetry_equiv_pos_as_xyz
1 +x,+y,+z
2 -x,1/2+y,1/2-z
3 -x,-y,-z
4 +x,1/2-y,1/2+z
_cell_length_a 9.3602
_cell_length_b 5.9998
_cell_length_c 9.4759
_cell_angle_alpha 90.0
_cell_angle_beta 103.9684
_cell_angle_gamma 90.0
loop_
_atom_site_label
_atom_site_type_symbol
_atom_site_fract_x
_atom_site_fract_y
_atom_site_fract_z
Cl1 Cl     0.407651910     0.060819140     0.305277560 
Cl2 Cl     0.099960530    -0.074381080     0.202331660 
Cl3 Cl     0.198954350     0.350930970     0.109278480 
Cl4 Cl     0.292761100    -0.067209340     0.001369900 
C1 C     0.249832510     0.067500540     0.154591920 

#END
data_NPL2016_0K_CARBTC07 
# 2016 Nyman Polymorph Library
# 0 K crystal structure
loop_
_symmetry_equiv_pos_site_id
_symmetry_equiv_pos_as_xyz
1 +x,+y,+z
2 -x,+y,1/2-z
3 1/2+x,1/2+y,+z
4 1/2-x,1/2+y,1/2-z
5 -x,-y,-z
6 +x,-y,1/2+z
7 1/2-x,1/2-y,-z
8 1/2+x,1/2-y,1/2+z
_cell_length_a 20.323
_cell_length_b 11.2996
_cell_length_c 19.8568
_cell_angle_alpha 90.0
_cell_angle_beta 112.3966
_cell_angle_gamma 90.0
loop_
_atom_site_label
_atom_site_type_symbol
_atom_site_fract_x
_atom_site_fract_y
_atom_site_fract_z
Cl1 Cl     0.339603130     0.791907660     0.797186250 
Cl2 Cl     0.264407610     0.762850840     0.895645100 
Cl3 Cl     0.418671440     0.732128040     0.950120230 
Cl4 Cl     0.325107020     0.556739370     0.851329220 
C1 C     0.336935830     0.710804670     0.873531920 
Cl5 Cl     0.459738850     0.843383240     0.642720310 
Cl6 Cl     0.386973770     1.016614880     0.699277650 
Cl7 Cl     0.305532080     0.830053440     0.600493150 
Cl8 Cl     0.367749640     1.022193480     0.545805160 
C2 C     0.379978080     0.927971990     0.622171490 
Cl9 Cl     0.207265980     0.597402240     0.645156730 
Cl10 Cl     0.129788770     0.765908830     0.699209280 
Cl11 Cl     0.052545460     0.580626210     0.596782840 
Cl12 Cl     0.116649860     0.776911430     0.547579270 
C3 C     0.126548590     0.680160330     0.622235360 
Cl13 Cl     0.098850200     1.038590150     0.801048600 
Cl14 Cl     0.172445450     0.982221020     0.955393860 
Cl15 Cl     0.018844980     1.022551640     0.895745430 
Cl16 Cl     0.077146310     0.808584550     0.856755450 
C4 C     0.091816160     0.962913250     0.877211680 

#END
data_NPL2016_0K_CARWID 
# 2016 Nyman Polymorph Library
# 0 K crystal structure
loop_
_symmetry_equiv_pos_site_id
_symmetry_equiv_pos_as_xyz
1 +x,+y,+z
2 1/2-x,1/2+y,1/2-z
3 -x,-y,-z
4 1/2+x,1/2-y,1/2+z
_cell_length_a 13.596
_cell_length_b 5.0747
_cell_length_c 16.7772
_cell_angle_alpha 90.0
_cell_angle_beta 102.3897
_cell_angle_gamma 90.0
loop_
_atom_site_label
_atom_site_type_symbol
_atom_site_fract_x
_atom_site_fract_y
_atom_site_fract_z
O1 O     0.988093550     0.715947910     0.575128290 
O2 O     0.534795080     0.441973540     0.397660040 
N1 N     0.849060280     0.527360810     0.496249050 
N2 N     0.684151660     0.651768090     0.497801510 
C1 C     0.896769360     0.707829450     0.555290620 
C2 C     0.825718200     0.874347700     0.586671240 
C3 C     0.860907260     1.066172800     0.645832640 
C4 C     0.793218800     1.223497800     0.674832220 
C5 C     0.689438990     1.189895060     0.644719900 
C6 C     0.653684870     1.000995650     0.586253980 
C7 C     0.721499240     0.839597910     0.556168510 
C8 C     0.746756570     0.501587540     0.469201950 
C9 C     0.707673120     0.301555580     0.407441340 
C10 C     0.602213150     0.283292640     0.374979770 
C11 C     0.565876480     0.092274800     0.315462120 
C12 C     0.630881760    -0.079123360     0.288766270 
C13 C     0.734668570    -0.065602260     0.320791680 
C14 C     0.771503360     0.122274200     0.379159200 
H1 H     0.573100370     0.556810480     0.441825290 
H2 H     0.895875310     0.415869240     0.471109040 
H3 H     0.941478480     1.086472670     0.667579620 
H4 H     0.820065630     1.372207920     0.720634290 
H5 H     0.636539840     1.313378660     0.667537550 
H6 H     0.573739340     0.973523220     0.562719980 
H7 H     0.485336860     0.084621790     0.291724640 
H8 H     0.601019770    -0.225453670     0.242884460 
H9 H     0.785675250    -0.200973310     0.300421440 
H10 H     0.852004570     0.126020170     0.403682680 

#END
data_NPL2016_0K_CARWID01 
# 2016 Nyman Polymorph Library
# 0 K crystal structure
loop_
_symmetry_equiv_pos_site_id
_symmetry_equiv_pos_as_xyz
1 +x,+y,+z
2 -x,+y,1/2-z
3 1/2+x,1/2+y,+z
4 1/2-x,1/2+y,1/2-z
5 -x,-y,-z
6 +x,-y,1/2+z
7 1/2-x,1/2-y,-z
8 1/2+x,1/2-y,1/2+z
_cell_length_a 30.4382
_cell_length_b 4.893
_cell_length_c 17.0647
_cell_angle_alpha 90.0
_cell_angle_beta 117.6046
_cell_angle_gamma 90.0
loop_
_atom_site_label
_atom_site_type_symbol
_atom_site_fract_x
_atom_site_fract_y
_atom_site_fract_z
O1 O     0.003665660     0.265410300     0.439643170 
O2 O    -0.227465190     0.119530130     0.317615770 
N1 N    -0.070314680     0.138632600     0.430939270 
N2 N    -0.146197260     0.337920110     0.335517820 
C1 C    -0.040901730     0.300168300     0.405827400 
C2 C    -0.069768120     0.499332330     0.337072150 
C3 C    -0.046190890     0.675847420     0.303897220 
C4 C    -0.073832230     0.861351450     0.238252470 
C5 C    -0.125472000     0.871450970     0.205146250 
C6 C    -0.149227630     0.698131230     0.237366330 
C7 C    -0.121668880     0.508569130     0.304096400 
C8 C    -0.120815820     0.160213240     0.397332920 
C9 C    -0.146440410    -0.024463230     0.430333730 
C10 C    -0.199090900    -0.040690740     0.385783230 
C11 C    -0.223027070    -0.229914440     0.414825290 
C12 C    -0.196169850    -0.396029500     0.486881690 
C13 C    -0.144412570    -0.378094550     0.532581100 
C14 C    -0.120341350    -0.194995470     0.503977300 
H1 H    -0.051707180    -0.009667040     0.475071720 
H2 H    -0.006307550     0.661825940     0.330937330 
H3 H    -0.055754030     0.998538350     0.212402690 
H4 H    -0.147057230     1.016965210     0.153707230 
H5 H    -0.189042470     0.704867210     0.212360440 
H6 H    -0.204771210     0.241844620     0.306595870 
H7 H    -0.263099910    -0.238549250     0.379165250 
H8 H    -0.215485450    -0.539698570     0.508398110 
H9 H    -0.123382210    -0.505389400     0.589779890 
H10 H    -0.080322890    -0.181261360     0.541189030 

#END
data_NPL2016_0K_CASHOT02 
# 2016 Nyman Polymorph Library
# 0 K crystal structure
loop_
_symmetry_equiv_pos_site_id
_symmetry_equiv_pos_as_xyz
1 +x,+y,+z
2 1/2-x,1/2+y,1/2-z
3 -x,-y,-z
4 1/2+x,1/2-y,1/2+z
_cell_length_a 13.6343
_cell_length_b 5.369
_cell_length_c 13.4715
_cell_angle_alpha 90.0
_cell_angle_beta 96.8253
_cell_angle_gamma 90.0
loop_
_atom_site_label
_atom_site_type_symbol
_atom_site_fract_x
_atom_site_fract_y
_atom_site_fract_z
S1 S     0.741231310     0.462940910     0.344455030 
S2 S     0.949217360     0.257064810     0.385822970 
N1 N     0.875751430     0.660101940     0.469379560 
C1 C     0.864337640     0.464579100     0.405789170 
C2 C     0.786919260     0.784255550     0.494520490 
C3 C     0.712193420     0.762917620     0.400753070 
H1 H     0.939462830     0.672042110     0.515707710 
H2 H     0.802883120     0.978425320     0.514300350 
H3 H     0.758899980     0.691275630     0.557990960 
H4 H     0.721883100     0.911503750     0.347635380 
H5 H     0.636292970     0.761741270     0.418211990 
S3 S     0.341621410     0.518832950     0.239916140 
S4 S     0.386879280     0.739417770     0.447500750 
N2 N     0.471400930     0.338073320     0.374168300 
C4 C     0.406006070     0.528091430     0.362798960 
C5 C     0.494133510     0.208282310     0.284711860 
C6 C     0.399537240     0.221265740     0.211317790 
H6 H     0.518439710     0.331983170     0.437924920 
H7 H     0.515339820     0.015948190     0.302591650 
H8 H     0.555185830     0.301014290     0.253287370 
H9 H     0.349059400     0.069967940     0.223660530 
H10 H     0.414695530     0.220207780     0.133817600 

#END
data_NPL2016_0K_CASHOT03 
# 2016 Nyman Polymorph Library
# 0 K crystal structure
loop_
_symmetry_equiv_pos_site_id
_symmetry_equiv_pos_as_xyz
1 +x,+y,+z
2 -x,-y,-z
_cell_length_a 5.5264
_cell_length_b 6.3882
_cell_length_c 7.8063
_cell_angle_alpha 81.2052
_cell_angle_beta 70.5892
_cell_angle_gamma 74.5822
loop_
_atom_site_label
_atom_site_type_symbol
_atom_site_fract_x
_atom_site_fract_y
_atom_site_fract_z
S1 S     0.639252860     0.275878950     0.387665730 
S2 S     1.168865500     0.055099610     0.140170190 
N1 N     0.841561520    -0.154186050     0.364796510 
C1 C     0.861253200     0.053607480     0.310162960 
C2 C     1.278577700    -0.243638700     0.160065290 
C3 C     1.026380080    -0.326732340     0.252838610 
H1 H     1.381465910    -0.303112720     0.025316420 
H2 H     1.411585890    -0.287896760     0.242904990 
H3 H     0.945798660    -0.357274210     0.150604950 
H4 H     1.063837070    -0.477029120     0.337334470 
H5 H     0.665436380    -0.177238040     0.448434390 

#END
data_NPL2016_0K_CAWDUZ 
# 2016 Nyman Polymorph Library
# 0 K crystal structure
loop_
_symmetry_equiv_pos_site_id
_symmetry_equiv_pos_as_xyz
1 +x,+y,+z
2 1/2-x,-y,1/2+z
3 1/2+x,1/2-y,-z
4 -x,1/2+y,1/2-z
_cell_length_a 15.7931
_cell_length_b 9.5406
_cell_length_c 6.6756
_cell_angle_alpha 90.0
_cell_angle_beta 90.0
_cell_angle_gamma 90.0
loop_
_atom_site_label
_atom_site_type_symbol
_atom_site_fract_x
_atom_site_fract_y
_atom_site_fract_z
O1 O     0.882890010     0.040539380     0.093097790 
O2 O     1.116780690    -0.042291070     0.904172230 
C1 C     0.844368490     0.053418170     0.288687380 
C2 C     0.797255000    -0.088045830     0.301627800 
C3 C     0.846393530    -0.179032930     0.205505810 
C4 C     0.923046410    -0.092913460     0.131320670 
C5 C     0.974893610    -0.054915000     0.318375490 
C6 C     1.053086120    -0.097149910     0.392317430 
C7 C     0.923487970     0.040235340     0.421180590 
C8 C     1.155498600    -0.053991410     0.708745980 
C9 C     1.203017420     0.087266210     0.698711700 
C10 C     1.153640530     0.177906190     0.794835880 
C11 C     1.076673980     0.091552330     0.866567690 
C12 C     1.025227950     0.054713590     0.678577670 
C13 C     0.947112660     0.097181090     0.604427690 
C14 C     1.076773660    -0.040004370     0.575399860 
H1 H     0.807288440     0.148946910     0.300566520 
H2 H     0.739882560    -0.106840300     0.385463720 
H3 H     0.839240160    -0.291079310     0.189887710 
H4 H     0.957078730    -0.130466840     0.000519780 
H5 H     1.093021050    -0.170853820     0.312426580 
H6 H     1.192520470    -0.149545830     0.695980070 
H7 H     1.260730490     0.106286830     0.616300330 
H8 H     1.160913270     0.289803160     0.812210760 
H9 H     1.042336750     0.128447130     0.997313650 
H10 H     0.907102840     0.170672510     0.684510070 

#END
data_NPL2016_0K_CAWDUZ01 
# 2016 Nyman Polymorph Library
# 0 K crystal structure
loop_
_symmetry_equiv_pos_site_id
_symmetry_equiv_pos_as_xyz
1 +x,+y,+z
2 -x,1/2+y,1/2-z
_cell_length_a 5.4688
_cell_length_b 7.4983
_cell_length_c 12.5824
_cell_angle_alpha 90.0
_cell_angle_beta 101.0366
_cell_angle_gamma 90.0
loop_
_atom_site_label
_atom_site_type_symbol
_atom_site_fract_x
_atom_site_fract_y
_atom_site_fract_z
O1 O     0.390164360     0.188572610     0.115600370 
O2 O    -0.388309830     0.811606460    -0.114054980 
C1 C     0.127363920     0.172597370     0.116902420 
C2 C     0.124768760     0.226530940     0.235099380 
C3 C     0.304282100     0.347546150     0.260034530 
C4 C     0.415341750     0.369071560     0.156759790 
C5 C     0.215801870     0.461667350     0.072238110 
C6 C     0.028121460     0.333670320     0.046258540 
C7 C     0.193996010     0.631055040     0.026580620 
C8 C    -0.125809290     0.827216370    -0.116288460 
C9 C    -0.126216970     0.773834930    -0.234845030 
C10 C    -0.305864580     0.652796660    -0.259221790 
C11 C    -0.414765020     0.631259990    -0.155436290 
C12 C    -0.214390380     0.538148470    -0.071565280 
C13 C    -0.026194530     0.665876920    -0.045977710 
C14 C    -0.192248050     0.368591160    -0.026179410 
H1 H     0.057029880     0.041450740     0.089983660 
H2 H    -0.008205580     0.180673070     0.282362650 
H3 H     0.354864060     0.426324700     0.332785240 
H4 H     0.606087290     0.416065480     0.165824740 
H5 H     0.339864490     0.730295430     0.046622560 
H6 H    -0.054671660     0.958184910    -0.089402590 
H7 H     0.005568000     0.819760960    -0.282681340 
H8 H    -0.358026550     0.574299740    -0.332001160 
H9 H    -0.605523640     0.584551520    -0.163881690 
H10 H    -0.338192430     0.269390170    -0.046150740 

#END
data_NPL2016_0K_CEBGOF01 
# 2016 Nyman Polymorph Library
# 0 K crystal structure
loop_
_symmetry_equiv_pos_site_id
_symmetry_equiv_pos_as_xyz
1 +x,+y,+z
2 +x,-y,1/2+z
3 1/2+x,1/2+y,+z
4 1/2+x,1/2-y,1/2+z
_cell_length_a 13.2749
_cell_length_b 17.2811
_cell_length_c 12.3791
_cell_angle_alpha 90.0
_cell_angle_beta 128.8472
_cell_angle_gamma 90.0
loop_
_atom_site_label
_atom_site_type_symbol
_atom_site_fract_x
_atom_site_fract_y
_atom_site_fract_z
O1 O     0.330202950     1.159271650     0.022422920 
O2 O     0.471564330     1.175962070     0.253961390 
O3 O     0.178176310     0.881151000     0.232215030 
C1 C     0.326762170     1.071076030     0.168598230 
C2 C     0.218604100     1.030930780     0.057142380 
C3 C     0.170120580     0.967643890     0.079722960 
C4 C     0.229579050     0.943610930     0.215470310 
C5 C     0.337540000     0.983273710     0.327516890 
C6 C     0.385522880     1.046711540     0.303930490 
C7 C     0.373604320     1.138588770     0.137649250 
C8 C     0.523005800     1.241492000     0.231644350 
H1 H     0.233016320     0.867161980     0.328874860 
H2 H     0.174099840     1.050403250    -0.047129470 
H3 H     0.086735290     0.936000970    -0.005448700 
H4 H     0.383431370     0.964513330     0.432796410 
H5 H     0.468791490     1.077709560     0.390299180 
H6 H     0.561320570     1.223886130     0.179052540 
H7 H     0.599754690     1.264107740     0.334407930 
H8 H     0.448073250     1.285020230     0.168689630 
O4 O     0.239467530     1.175108240     0.423234330 
O5 O     0.098074210     1.153480020     0.193089790 
O6 O     0.374507470     1.450696170     0.192378500 
C9 C     0.237701630     1.260545420     0.270413420 
C10 C     0.342175570     1.304355310     0.378698360 
C11 C     0.386690400     1.367707370     0.351302520 
C12 C     0.326997760     1.388055640     0.213850170 
C13 C     0.222676690     1.344729480     0.104930030 
C14 C     0.178565580     1.281309330     0.133340400 
C15 C     0.194743310     1.193334310     0.306513600 
C16 C     0.048144500     1.089292110     0.220191880 
H9 H     0.319304450     1.462438100     0.094776860 
H10 H     0.386964940     1.287668540     0.484352960 
H11 H     0.467130750     1.402196030     0.433968860 
H12 H     0.176600960     1.360647220    -0.001672510 
H13 H     0.098052760     1.247528270     0.049437600 
H14 H     0.124511950     1.047413970     0.288285980 
H15 H    -0.026592380     1.063753750     0.119398880 
H16 H     0.007458140     1.109128940     0.269310280 
O7 O     0.222830700     0.507980370     0.410993020 
O8 O     0.089671490     0.487807480     0.180194510 
O9 O     0.386918190     0.781690600     0.205984020 
C17 C     0.232934570     0.593548600     0.266545390 
C18 C     0.337198200     0.635627730     0.378676170 
C19 C     0.387470100     0.698333690     0.357112160 
C20 C     0.333912420     0.719738140     0.221764820 
C21 C     0.229858200     0.678136070     0.109048890 
C22 C     0.179954390     0.615353600     0.131602880 
C23 C     0.183903290     0.526805520     0.296485970 
C24 C     0.037491990     0.422223170     0.201402470 
H17 H     0.333658910     0.795190350     0.109184520 
H18 H     0.377163540     0.618157760     0.482612800 
H19 H     0.467794820     0.731508620     0.442792820 
H20 H     0.188602240     0.694848300     0.004096810 
H21 H     0.099689390     0.582867360     0.044752050 
H22 H     0.114740780     0.383271680     0.278653500 
H23 H    -0.026969460     0.393952540     0.100915200 
H24 H    -0.015956610     0.440995040     0.236856800 

#END
data_NPL2016_0K_CEBGOF03 
# 2016 Nyman Polymorph Library
# 0 K crystal structure
loop_
_symmetry_equiv_pos_site_id
_symmetry_equiv_pos_as_xyz
1 +x,+y,+z
2 -x,1/2+y,1/2-z
3 -x,-y,-z
4 +x,1/2-y,1/2+z
_cell_length_a 5.0164
_cell_length_b 15.071
_cell_length_c 9.9948
_cell_angle_alpha 90.0
_cell_angle_beta 101.6771
_cell_angle_gamma 90.0
loop_
_atom_site_label
_atom_site_type_symbol
_atom_site_fract_x
_atom_site_fract_y
_atom_site_fract_z
O1 O     0.186612490     0.439783530     0.633373200 
O2 O     0.693347980     0.094548910     0.427312270 
O3 O     0.002014220     0.337523700     0.751547710 
C1 C     0.145056370     0.355542880     0.671387270 
C2 C     0.294250550     0.289786040     0.604364100 
C3 C     0.261713610     0.199669150     0.631289810 
C4 C     0.599934090     0.250114740     0.455670810 
C5 C     0.464363990     0.314313430     0.515862140 
C6 C     0.566190390     0.160375410     0.483427440 
C7 C     0.057039070     0.507357840     0.698965990 
C8 C     0.395934870     0.135234950     0.571662030 
H1 H     0.129241910     0.181604490     0.699977790 
H2 H     0.732147330     0.269445800     0.387079530 
H3 H     0.489787410     0.383807660     0.494617170 
H4 H    -0.163585790     0.499137450     0.674799610 
H5 H     0.115123140     0.569992270     0.658954340 
H6 H     0.127087600     0.504332000     0.809567440 
H7 H     0.372591860     0.065355590     0.591566480 
H8 H     0.805495140     0.120539630     0.370075220 

#END
data_NPL2016_0K_CEBKEZ 
# 2016 Nyman Polymorph Library
# 0 K crystal structure
loop_
_symmetry_equiv_pos_site_id
_symmetry_equiv_pos_as_xyz
1 +x,+y,+z
2 1/2-x,-y,1/2+z
3 1/2+x,1/2-y,-z
4 -x,1/2+y,1/2-z
5 -x,-y,-z
6 1/2+x,+y,1/2-z
7 1/2-x,1/2+y,+z
8 +x,1/2-y,1/2+z
_cell_length_a 27.451
_cell_length_b 11.5582
_cell_length_c 8.0209
_cell_angle_alpha 90.0
_cell_angle_beta 90.0
_cell_angle_gamma 90.0
loop_
_atom_site_label
_atom_site_type_symbol
_atom_site_fract_x
_atom_site_fract_y
_atom_site_fract_z
O1 O     0.343689740     0.966714620     0.582966410 
N1 N     0.424078080     1.088255550     0.593479550 
N2 N     0.618934010     1.090035470     0.813523660 
C1 C     0.403605870     1.162119880     0.495571640 
C2 C     0.353579330     1.149413420     0.441479000 
C3 C     0.325849540     1.049861750     0.483988970 
C4 C     0.278279080     1.038889320     0.423179060 
C5 C     0.258336610     1.124278060     0.322804400 
C6 C     0.285206530     1.222828620     0.279968710 
C7 C     0.332351730     1.234081880     0.338773850 
C8 C     0.473023010     1.094332950     0.642738880 
C9 C     0.506757550     1.178082560     0.590733100 
C10 C     0.554319780     1.177255860     0.647733760 
C11 C     0.571026990     1.091660590     0.759931260 
C12 C     0.536863820     1.008295800     0.813096470 
C13 C     0.489383510     1.010052100     0.754861960 
C14 C     0.633403260     1.010576870     0.944634180 
C15 C     0.649027500     1.191958420     0.787823320 
H1 H     0.377713630     0.990150360     0.610103360 
H2 H     0.422828260     1.238359270     0.448366970 
H3 H     0.257812140     0.962368430     0.457269780 
H4 H     0.221402560     1.114246220     0.277174110 
H5 H     0.269360820     1.289079060     0.201436700 
H6 H     0.353880980     1.309491050     0.305976030 
H7 H     0.496179960     1.245250280     0.503807390 
H8 H     0.578903940     1.243528920     0.603558080 
H9 H     0.547194700     0.941960700     0.901126680 
H10 H     0.463631140     0.945412970     0.797387360 
H11 H     0.617357480     1.032101860     1.066474240 
H12 H     0.672921710     1.012650850     0.956873210 
H13 H     0.623147450     0.922011250     0.912929430 
H14 H     0.684255800     1.178231940     0.846957440 
H15 H     0.632719550     1.270357370     0.841622730 
H16 H     0.655437620     1.207613100     0.655111030 

#END
data_NPL2016_0K_CEBKEZ01 
# 2016 Nyman Polymorph Library
# 0 K crystal structure
loop_
_symmetry_equiv_pos_site_id
_symmetry_equiv_pos_as_xyz
1 +x,+y,+z
2 1/2+x,1/2-y,-z
3 -x,1/2+y,1/2-z
4 1/2-x,-y,1/2+z
_cell_length_a 24.9258
_cell_length_b 8.319
_cell_length_c 6.2192
_cell_angle_alpha 90.0
_cell_angle_beta 90.0
_cell_angle_gamma 90.0
loop_
_atom_site_label
_atom_site_type_symbol
_atom_site_fract_x
_atom_site_fract_y
_atom_site_fract_z
O1 O     0.398734650     0.057418570     0.568313030 
N1 N     0.321215090     0.126746930     0.300531670 
N2 N     0.128528950     0.473210790     0.199103080 
C1 C     0.419442390    -0.033119120     0.410880300 
C2 C     0.466901070    -0.118171420     0.450016590 
C3 C     0.489693280    -0.211974170     0.290018440 
C4 C     0.465749740    -0.224377930     0.087081090 
C5 C     0.418529480    -0.142059560     0.047698430 
C6 C     0.394261510    -0.046415420     0.206613190 
C7 C     0.344589180     0.036784900     0.160178450 
C8 C     0.273286680     0.210208800     0.262133810 
C9 C     0.252759630     0.302091530     0.431768670 
C10 C     0.205828950     0.389818580     0.411615750 
C11 C     0.176333800     0.389200360     0.218000150 
C12 C     0.197642450     0.298534270     0.045826860 
C13 C     0.244585410     0.211301730     0.068118650 
C14 C     0.115918090     0.594689800     0.359449140 
C15 C     0.104293190     0.494268440    -0.011376200 
H1 H     0.364602160     0.102778300     0.511119710 
H2 H     0.485123620    -0.107474120     0.607429750 
H3 H     0.526553210    -0.276538200     0.323275060 
H4 H     0.483896870    -0.297630000    -0.037090230 
H5 H     0.399215110    -0.150818960    -0.108281730 
H6 H     0.328254250     0.018568560    -0.001373870 
H7 H     0.274721310     0.303864330     0.582122360 
H8 H     0.192047330     0.458773360     0.548016000 
H9 H     0.177607640     0.296662920    -0.108177640 
H10 H     0.258964210     0.144469850    -0.069780900 
H11 H     0.147081420     0.687766940     0.371540050 
H12 H     0.078142590     0.652154440     0.316700420 
H13 H     0.110834140     0.540558740     0.518309740 
H14 H     0.100977230     0.379279040    -0.094504550 
H15 H     0.127130970     0.576723230    -0.115307820 
H16 H     0.063879980     0.541937670     0.008528810 

#END
data_NPL2016_0K_CELHIL 
# 2016 Nyman Polymorph Library
# 0 K crystal structure
loop_
_symmetry_equiv_pos_site_id
_symmetry_equiv_pos_as_xyz
1 +x,+y,+z
_cell_length_a 5.175
_cell_length_b 9.7002
_cell_length_c 10.2719
_cell_angle_alpha 93.9613
_cell_angle_beta 98.473
_cell_angle_gamma 102.0288
loop_
_atom_site_label
_atom_site_type_symbol
_atom_site_fract_x
_atom_site_fract_y
_atom_site_fract_z
O1 O     0.193790280     0.320910670     0.263296160 
O2 O     0.802196900     0.678754690    -0.260615770 
N1 N     0.633139320     0.308828670     0.295377250 
N2 N     0.361467040     0.687848350    -0.297285490 
C1 C     0.463358010     0.428593410     0.113055500 
C2 C     0.708705830     0.518583460     0.105515340 
C3 C     0.251650320     0.411210360     0.007670890 
C4 C     0.414800420     0.348789070     0.230586250 
C5 C     0.622471890     0.228249120     0.409410420 
C6 C     0.830405060     0.302519780     0.529612150 
C7 C     0.814900720     0.218218010     0.647343610 
C8 C     0.956137060     0.110883530     0.664294900 
C9 C     0.933213080     0.029034840     0.769868970 
C10 C     0.767569000     0.053321510     0.860207050 
C11 C     0.625312410     0.159773600     0.844175250 
C12 C     0.648754000     0.241293350     0.738411210 
C13 C     0.529514760     0.573133210    -0.110702740 
C14 C     0.284896700     0.482155740    -0.103650950 
C15 C     0.741886320     0.589555800    -0.005797110 
C16 C     0.579812880     0.650424320    -0.229513490 
C17 C     0.377764890     0.768668860    -0.411059880 
C18 C     0.172305330     0.695325490    -0.532468780 
C19 C     0.189258410     0.781302500    -0.649042280 
C20 C     0.046141950     0.887900360    -0.665686620 
C21 C     0.070212470     0.971282940    -0.770133160 
C22 C     0.238904560     0.949296840    -0.859633600 
C23 C     0.383031530     0.843590360    -0.843903650 
C24 C     0.358415510     0.760524690    -0.739268060 
H1 H     0.799930870     0.320579450     0.253787800 
H2 H     0.872968510     0.535710700     0.187831580 
H3 H     0.062710870     0.341569880     0.015026150 
H4 H     0.653386810     0.121937420     0.384283280 
H5 H     0.420331230     0.216289520     0.432076650 
H6 H     1.031451990     0.317548690     0.503506600 
H7 H     0.794843500     0.407876850     0.553393750 
H8 H     1.086427860     0.091866740     0.594529630 
H9 H     1.045099790    -0.053389000     0.781803480 
H10 H     0.749846640    -0.010072270     0.942618050 
H11 H     0.496269820     0.179491010     0.914157010 
H12 H     0.537338200     0.324006500     0.726250990 
H13 H     0.192046900     0.676014190    -0.257885730 
H14 H     0.121202130     0.464216160    -0.186313730 
H15 H     0.931302690     0.658494890    -0.013553360 
H16 H     0.347770330     0.875285020    -0.386385050 
H17 H     0.581002100     0.779834660    -0.431978320 
H18 H    -0.029605040     0.679377420    -0.507319970 
H19 H     0.208921680     0.590371690    -0.557050250 
H20 H    -0.086498980     0.905132640    -0.596572150 
H21 H    -0.043157380     1.053104480    -0.781850160 
H22 H     0.257533820     1.013889890    -0.941168330 
H23 H     0.514440990     0.825656480    -0.913243710 
H24 H     0.471258340     0.678381750    -0.727351360 

#END
data_NPL2016_0K_CELHIL01 
# 2016 Nyman Polymorph Library
# 0 K crystal structure
loop_
_symmetry_equiv_pos_site_id
_symmetry_equiv_pos_as_xyz
1 +x,+y,+z
2 -x,1/2+y,1/2-z
_cell_length_a 19.4426
_cell_length_b 5.1081
_cell_length_c 10.1617
_cell_angle_alpha 90.0
_cell_angle_beta 96.9416
_cell_angle_gamma 90.0
loop_
_atom_site_label
_atom_site_type_symbol
_atom_site_fract_x
_atom_site_fract_y
_atom_site_fract_z
N1 N     0.164131320     0.576238590     0.229598580 
N2 N    -0.163666290     0.427359420    -0.223817590 
O1 O     0.148507340     0.145035060     0.176860070 
O2 O    -0.148086750     0.857582960    -0.168956380 
C1 C     0.061473040     0.443094760     0.085322320 
C2 C     0.020569760     0.655838900     0.114346490 
C3 C     0.040229780     0.288223410    -0.025345690 
C4 C     0.128082070     0.371022760     0.168166190 
C5 C     0.233931310     0.544461830     0.297582500 
C6 C     0.244380960     0.697951140     0.428485870 
C7 C     0.313066330     0.633738410     0.507478770 
C8 C     0.372817190     0.774115190     0.488885310 
C9 C     0.436677810     0.708185230     0.558104020 
C10 C     0.441678570     0.499778840     0.647082900 
C11 C     0.382491220     0.357996990     0.666227040 
C12 C     0.318782190     0.424480080     0.596741820 
C13 C    -0.061984620     0.556773000    -0.076265190 
C14 C    -0.020779520     0.345410740    -0.105921530 
C15 C    -0.040409640     0.713139460     0.033683990 
C16 C    -0.127941320     0.631195410    -0.160607470 
C17 C    -0.232439020     0.461509300    -0.295934450 
C18 C    -0.240458180     0.312279360    -0.428141210 
C19 C    -0.309340720     0.369068020    -0.508167150 
C20 C    -0.367904440     0.219906320    -0.491436090 
C21 C    -0.432040540     0.278610190    -0.561608030 
C22 C    -0.438521030     0.488482420    -0.649706660 
C23 C    -0.380538000     0.638942610    -0.667006250 
C24 C    -0.316541430     0.579660250    -0.596551660 
H1 H     0.149377100     0.758366840     0.200163610 
H2 H     0.035530630     0.774062620     0.201706480 
H3 H     0.072281550     0.123790890    -0.046355840 
H4 H     0.272558820     0.604731010     0.233452470 
H5 H     0.241045850     0.335614790     0.316228790 
H6 H     0.201981710     0.648404140     0.485561550 
H7 H     0.240934360     0.908418170     0.408160040 
H8 H     0.369175960     0.937461990     0.420088470 
H9 H     0.482456360     0.819852950     0.542821230 
H10 H     0.491299340     0.448441190     0.701281660 
H11 H     0.385925910     0.195769030     0.735477150 
H12 H     0.272841350     0.313324040     0.611926730 
H13 H    -0.149198090     0.243484380    -0.197230500 
H14 H    -0.035540470     0.228019130    -0.193660190 
H15 H    -0.072279250     0.878417050     0.054229970 
H16 H    -0.272363190     0.398307900    -0.235316640 
H17 H    -0.239322740     0.670901730    -0.313037320 
H18 H    -0.198106370     0.370028260    -0.483654400 
H19 H    -0.235143200     0.101666470    -0.409285350 
H20 H    -0.363091120     0.055382570    -0.423351680 
H21 H    -0.476872290     0.160185300    -0.547778840 
H22 H    -0.488355920     0.534229890    -0.704653580 
H23 H    -0.385128430     0.802347150    -0.735566010 
H24 H    -0.271541150     0.697559430    -0.610312060 

#END
data_NPL2016_0K_CIDXUI 
# 2016 Nyman Polymorph Library
# 0 K crystal structure
loop_
_symmetry_equiv_pos_site_id
_symmetry_equiv_pos_as_xyz
1 +x,+y,+z
2 -x,1/2+y,1/2-z
3 -x,-y,-z
4 +x,1/2-y,1/2+z
_cell_length_a 9.0279
_cell_length_b 9.5655
_cell_length_c 15.1573
_cell_angle_alpha 90.0
_cell_angle_beta 119.1562
_cell_angle_gamma 90.0
loop_
_atom_site_label
_atom_site_type_symbol
_atom_site_fract_x
_atom_site_fract_y
_atom_site_fract_z
N1 N     0.537952350     0.407759930     0.632871680 
N2 N     0.373068360     0.199849940     0.568041480 
N3 N     1.064192820     0.412733470     0.923042150 
C1 C     0.406938520     0.334368230     0.563791450 
C2 C     0.480834830     0.133199160     0.653517700 
C3 C     0.733170450     0.127615150     0.832209080 
C4 C     0.919994510     0.173751070     0.879402410 
C5 C     1.127674440     0.668407700     0.915850220 
C6 C     1.056814050     0.790376780     0.861801720 
C7 C     0.891477920     0.791979140     0.779166140 
C8 C     0.792522550     0.671996580     0.748478410 
C9 C     0.860782310     0.547700550     0.801688410 
C10 C     0.798753770     0.406548280     0.792786490 
C11 C     0.646200270     0.339048340     0.717146350 
C12 C     0.618721710     0.197696250     0.732505890 
C13 C     0.926668630     0.328366240     0.868051160 
C14 C     1.028313400     0.548125080     0.884612810 
H1 H     0.318878410     0.390797930     0.496168970 
H2 H     0.453920690     0.023512220     0.658551050 
H3 H     0.723434140     0.014034440     0.823740900 
H4 H     0.687480620     0.155431690     0.885058000 
H5 H     0.981516590     0.121811200     0.841081800 
H6 H     0.989214160     0.142080620     0.958747480 
H7 H     1.177205580     0.379154350     0.978313170 
H8 H     1.255255530     0.667227090     0.979532660 
H9 H     1.130652540     0.885921060     0.883748080 
H10 H     0.840749910     0.889014830     0.738649330 
H11 H     0.665709680     0.671846590     0.684483110 

#END
data_NPL2016_0K_CIDXUI01 
# 2016 Nyman Polymorph Library
# 0 K crystal structure
loop_
_symmetry_equiv_pos_site_id
_symmetry_equiv_pos_as_xyz
1 +x,+y,+z
2 -x,+y,1/2-z
3 1/2+x,1/2+y,+z
4 1/2-x,1/2+y,1/2-z
5 -x,-y,-z
6 +x,-y,1/2+z
7 1/2-x,1/2-y,-z
8 1/2+x,1/2-y,1/2+z
_cell_length_a 13.019
_cell_length_b 11.9769
_cell_length_c 15.4524
_cell_angle_alpha 90.0
_cell_angle_beta 105.1018
_cell_angle_gamma 90.0
loop_
_atom_site_label
_atom_site_type_symbol
_atom_site_fract_x
_atom_site_fract_y
_atom_site_fract_z
N1 N     0.154161790     0.373427020     0.278146910 
N2 N     0.109535980     0.233003010     0.164723030 
N3 N     0.446912930     0.350053480     0.525953580 
C1 C     0.095870790     0.330759170     0.201238920 
C2 C     0.191138440     0.171224200     0.211717710 
C3 C     0.344368870     0.131679350     0.348902250 
C4 C     0.438074470     0.197588450     0.408545740 
C5 C     0.404264330     0.520177770     0.606822920 
C6 C     0.329051340     0.604247280     0.600237890 
C7 C     0.238622870     0.609597980     0.527053190 
C8 C     0.220697880     0.530946390     0.458771080 
C9 C     0.295061270     0.445150180     0.463898580 
C10 C     0.303021280     0.350384770     0.408399300 
C11 C     0.236029790     0.311029150     0.324066270 
C12 C     0.258629330     0.205587650     0.292052300 
C13 C     0.396098020     0.294970420     0.448908590 
C14 C     0.386300230     0.441694840     0.538035120 
H1 H     0.029710170     0.381563640     0.164466510 
H2 H     0.202542950     0.090560760     0.183174410 
H3 H     0.307984070     0.081997110     0.392745720 
H4 H     0.373253100     0.072777530     0.306649250 
H5 H     0.490497950     0.228163400     0.368361230 
H6 H     0.486211480     0.142689420     0.459960760 
H7 H     0.512264000     0.321954610     0.571012960 
H8 H     0.474148510     0.516296870     0.663165590 
H9 H     0.340575790     0.666962660     0.652433990 
H10 H     0.181944730     0.676681700     0.524060610 
H11 H     0.151634440     0.534572240     0.401966630 

#END
data_NPL2016_0K_CIKDIK 
# 2016 Nyman Polymorph Library
# 0 K crystal structure
loop_
_symmetry_equiv_pos_site_id
_symmetry_equiv_pos_as_xyz
1 +x,+y,+z
2 1/2-x,1/2+y,1/2-z
3 -x,-y,-z
4 1/2+x,1/2-y,1/2+z
_cell_length_a 5.0098
_cell_length_b 11.4692
_cell_length_c 26.5088
_cell_angle_alpha 90.0
_cell_angle_beta 92.5604
_cell_angle_gamma 90.0
loop_
_atom_site_label
_atom_site_type_symbol
_atom_site_fract_x
_atom_site_fract_y
_atom_site_fract_z
S1 S     0.629295310     0.060295860     0.089280460 
O1 O     0.190893570     0.109438300     0.015088880 
O2 O     0.291918260    -0.133989560     0.046072680 
C1 C     0.499723500     0.201347320     0.071938150 
C2 C     0.289448010     0.209333900     0.036425770 
C3 C     0.182814330     0.319144420     0.022033950 
C4 C     0.289104120     0.419388150     0.042522270 
C5 C     0.509341550     0.415635060     0.077836640 
C6 C     0.623765050     0.518968720     0.098621660 
C7 C     0.838603290     0.514513770     0.132526700 
C8 C     0.948358660     0.405459620     0.146934640 
C9 C     0.842231820     0.303584330     0.127564600 
C10 C     0.618941440     0.304825140     0.092651370 
C11 C     0.351157660    -0.006978470     0.118263080 
C12 C     0.232468930    -0.101205620     0.093168170 
C13 C     0.027388170    -0.165281570     0.115751450 
C14 C    -0.056841220    -0.134277320     0.162168130 
C15 C     0.057529630    -0.038046910     0.188968450 
C16 C    -0.030621550    -0.005165520     0.236927410 
C17 C     0.082476380     0.087570680     0.262765360 
C18 C     0.290623200     0.150795670     0.241326920 
C19 C     0.381130820     0.121022380     0.194844600 
C20 C     0.267831950     0.026386140     0.167025720 
H1 H     0.021432760     0.125129410    -0.002094570 
H2 H     0.434928350    -0.083245480     0.035691390 
H3 H     0.017019640     0.322859960    -0.005727680 
H4 H     0.206356760     0.503359710     0.031410030 
H5 H     0.537754370     0.602073020     0.087040990 
H6 H     0.924583400     0.594057450     0.148166470 
H7 H     1.118695480     0.402057740     0.173580080 
H8 H     0.928933060     0.220594970     0.138670570 
H9 H    -0.059748200    -0.237943090     0.094781890 
H10 H    -0.214420680    -0.183340760     0.179225790 
H11 H    -0.190113860    -0.055078770     0.252954880 
H12 H     0.013152140     0.112070280     0.299423980 
H13 H     0.380791270     0.223806160     0.261700700 
H14 H     0.540719010     0.170504770     0.179134580 

#END
data_NPL2016_0K_CIKDIK01 
# 2016 Nyman Polymorph Library
# 0 K crystal structure
loop_
_symmetry_equiv_pos_site_id
_symmetry_equiv_pos_as_xyz
1 +x,+y,+z
2 1/2-x,1/2+y,1/2-z
3 -x,-y,-z
4 1/2+x,1/2-y,1/2+z
_cell_length_a 13.4549
_cell_length_b 5.5015
_cell_length_c 21.0959
_cell_angle_alpha 90.0
_cell_angle_beta 106.2425
_cell_angle_gamma 90.0
loop_
_atom_site_label
_atom_site_type_symbol
_atom_site_fract_x
_atom_site_fract_y
_atom_site_fract_z
S1 S     0.700405990     0.385547570     0.947917480 
O1 O     0.924371810     0.311748990     0.960955010 
O2 O     0.872516620     0.673701290     1.039703830 
C1 C     0.758187460     0.153276710     0.909799570 
C2 C     0.864410520     0.142786390     0.920830310 
C3 C     0.910134720    -0.043315490     0.892182760 
C4 C     0.849772520    -0.212563210     0.851524950 
C5 C     0.740618120    -0.206111120     0.837526470 
C6 C     0.677283000    -0.379462210     0.795160990 
C7 C     0.571522990    -0.372293990     0.781924630 
C8 C     0.524843390    -0.189474530     0.810857580 
C9 C     0.583952810    -0.018721420     0.852185810 
C10 C     0.693614620    -0.020781910     0.867166020 
C11 C     0.756653780     0.334703910     1.034593400 
C12 C     0.834098520     0.491715040     1.068611590 
C13 C     0.878278150     0.464021630     1.137582560 
C14 C     0.846347710     0.280747830     1.170910770 
C15 C     0.768690840     0.113653670     1.137883070 
C16 C     0.736335470    -0.078492170     1.172088100 
C17 C     0.661569950    -0.240105880     1.139577000 
C18 C     0.616101200    -0.214114010     1.071061760 
C19 C     0.645573590    -0.028991840     1.036423450 
C20 C     0.722520300     0.140676990     1.068386990 
H1 H     0.994316060     0.298702870     0.958101940 
H2 H     0.836633190     0.665530590     0.992839800 
H3 H     0.993859640    -0.049400560     0.902812340 
H4 H     0.885322890    -0.354344250     0.829591240 
H5 H     0.714394420    -0.518574840     0.773299830 
H6 H     0.523825560    -0.505728850     0.749467580 
H7 H     0.441281450    -0.183662210     0.800341240 
H8 H     0.547080330     0.121008690     0.873710630 
H9 H     0.937940360     0.591422070     1.162218700 
H10 H     0.880757850     0.260034650     1.223632350 
H11 H     0.772097600    -0.095733320     1.224779850 
H12 H     0.637505650    -0.386806980     1.166224500 
H13 H     0.557195500    -0.341660900     1.045286640 
H14 H     0.609985350    -0.012030470     0.983958660 

#END
data_NPL2016_0K_CINMAC06 
# 2016 Nyman Polymorph Library
# 0 K crystal structure
loop_
_symmetry_equiv_pos_site_id
_symmetry_equiv_pos_as_xyz
1 +x,+y,+z
2 1/2-x,1/2+y,-z
3 -x,-y,-z
4 1/2+x,1/2-y,+z
_cell_length_a 28.9592
_cell_length_b 3.9326
_cell_length_c 6.6521
_cell_angle_alpha 90.0
_cell_angle_beta 85.1987
_cell_angle_gamma 90.0
loop_
_atom_site_label
_atom_site_type_symbol
_atom_site_fract_x
_atom_site_fract_y
_atom_site_fract_z
C1 C     0.462296850     0.107825300     0.779076510 
C2 C     0.436877860     0.202039800     0.604645170 
C3 C     0.394001560     0.081677980     0.589156960 
C4 C     0.364025750     0.144473340     0.427329340 
C5 C     0.378972750     0.318403720     0.249175980 
C6 C     0.349023220     0.371702180     0.100089020 
C7 C     0.303506650     0.252333650     0.125103910 
C8 C     0.288226010     0.078094960     0.300315010 
C9 C     0.318275730     0.024092760     0.449586360 
O1 O     0.504740140     0.256457400     0.768218720 
O2 O     0.448638540    -0.076999760     0.916734150 
H1 H     0.520272530     0.181111100     0.883512670 
H2 H     0.454526060     0.368822330     0.493872560 
H3 H     0.379802740    -0.080115830     0.711649050 
H4 H     0.414277510     0.410518460     0.227114060 
H5 H     0.361105240     0.505910360    -0.036594450 
H6 H     0.280233590     0.294334470     0.008180070 
H7 H     0.252982450    -0.016145670     0.320549190 
H8 H     0.306415340    -0.112124990     0.585969260 

#END
data_NPL2016_0K_CINMAC07 
# 2016 Nyman Polymorph Library
# 0 K crystal structure
loop_
_symmetry_equiv_pos_site_id
_symmetry_equiv_pos_as_xyz
1 +x,+y,+z
2 1/2-x,1/2+y,1/2-z
3 -x,-y,-z
4 1/2+x,1/2-y,1/2+z
_cell_length_a 5.5343
_cell_length_b 17.6323
_cell_length_c 7.8707
_cell_angle_alpha 90.0
_cell_angle_beta 98.2128
_cell_angle_gamma 90.0
loop_
_atom_site_label
_atom_site_type_symbol
_atom_site_fract_x
_atom_site_fract_y
_atom_site_fract_z
O1 O     0.272231970     0.056083670     0.592375940 
O2 O    -0.044461140     0.006892170     0.705408600 
C1 C     0.542447230     0.119888240     1.235144950 
C2 C     0.676347170     0.148159940     1.384080850 
C3 C     0.890786140     0.188964410     1.376799190 
C4 C     0.970446820     0.201175440     1.219127070 
C5 C     0.836350420     0.172764380     1.069850470 
C6 C     0.620149340     0.131814740     1.074944900 
C7 C     0.486703210     0.103513820     0.913854430 
C8 C     0.274039200     0.065760720     0.892713560 
C9 C     0.148762700     0.040071940     0.725399740 
H1 H     0.183959280     0.033381520     0.490123650 
H2 H     0.376737440     0.088238150     1.243092820 
H3 H     0.613957700     0.138428810     1.506646610 
H4 H     0.994766720     0.210945930     1.493512130 
H5 H     1.136821120     0.232734630     1.212405150 
H6 H     0.898528180     0.182242210     0.947011300 
H7 H     0.570293830     0.115038570     0.799894890 
H8 H     0.175947710     0.052114430     0.998262100 

#END
data_NPL2016_0K_CIZDUK01 
# 2016 Nyman Polymorph Library
# 0 K crystal structure
loop_
_symmetry_equiv_pos_site_id
_symmetry_equiv_pos_as_xyz
1 +x,+y,+z
2 -x,1/2+y,1/2-z
3 -x,-y,-z
4 +x,1/2-y,1/2+z
_cell_length_a 11.0293
_cell_length_b 8.4391
_cell_length_c 16.4224
_cell_angle_alpha 90.0
_cell_angle_beta 107.8093
_cell_angle_gamma 90.0
loop_
_atom_site_label
_atom_site_type_symbol
_atom_site_fract_x
_atom_site_fract_y
_atom_site_fract_z
N1 N     0.367807020     0.230692280     0.365220480 
N2 N     0.284467520     0.003274280     0.174225600 
N3 N     0.334033610    -0.085614610     0.125091960 
C1 C     0.292284440     0.152005720     0.297678010 
C2 C     0.158935160     0.154271940     0.277212980 
C3 C     0.103917010     0.242260150     0.327745540 
C4 C     0.182294470     0.324888020     0.397729240 
C5 C     0.313245160     0.314370550     0.413484700 
C6 C     0.356594590     0.060949750     0.245785870 
C7 C     0.497800410     0.044644270     0.276000770 
C8 C     0.570422090     0.092416390     0.223715950 
C9 C     0.702109250     0.072814230     0.250361360 
C10 C     0.762818370     0.004210320     0.329406120 
C11 C     0.691339680    -0.043548420     0.381914300 
C12 C     0.560015950    -0.023116100     0.355592930 
C13 C     0.256825770    -0.157829680     0.051074670 
C14 C     0.123804770    -0.154860860     0.029101430 
C15 C     0.051422500    -0.229979780    -0.045155780 
C16 C     0.109110780    -0.309669390    -0.097861690 
C17 C     0.241580280    -0.313224220    -0.075360810 
C18 C     0.315321800    -0.237910540    -0.001628700 
H1 H     0.429136250    -0.106764400     0.144239860 
H2 H     0.102088580     0.087890930     0.222579050 
H3 H     0.001229260     0.246145700     0.313194740 
H4 H     0.143151400     0.394828590     0.438987270 
H5 H     0.378000320     0.376158650     0.467466190 
H6 H     0.523704330     0.148377510     0.162739130 
H7 H     0.757093060     0.111910620     0.209538190 
H8 H     0.865269830    -0.011287510     0.350234780 
H9 H     0.738237210    -0.096202040     0.443744700 
H10 H     0.504871490    -0.058439980     0.396882390 
H11 H     0.079468650    -0.093292700     0.070218500 
H12 H    -0.051546470    -0.226713390    -0.061757030 
H13 H     0.051790100    -0.368183760    -0.155477950 
H14 H     0.288104180    -0.374723890    -0.115531570 
H15 H     0.418440280    -0.240458310     0.015441340 

#END
data_NPL2016_0K_CIZDUK02 
# 2016 Nyman Polymorph Library
# 0 K crystal structure
loop_
_symmetry_equiv_pos_site_id
_symmetry_equiv_pos_as_xyz
1 +x,+y,+z
2 1/2-x,1/2+y,1/2-z
3 -x,-y,-z
4 1/2+x,1/2-y,1/2+z
_cell_length_a 12.0397
_cell_length_b 8.0135
_cell_length_c 15.3214
_cell_angle_alpha 90.0
_cell_angle_beta 101.2424
_cell_angle_gamma 90.0
loop_
_atom_site_label
_atom_site_type_symbol
_atom_site_fract_x
_atom_site_fract_y
_atom_site_fract_z
N1 N     0.289283760     0.228672730     0.430058400 
N2 N     0.073163250     0.015364350     0.281514180 
N3 N     0.049948280    -0.066847660     0.204283720 
C1 C     0.190814070     0.148812630     0.402358890 
C2 C     0.106025140     0.144141170     0.453643850 
C3 C     0.124159660     0.226647050     0.534577680 
C4 C     0.226252030     0.310647350     0.563170870 
C5 C     0.305682100     0.306896220     0.508417410 
C6 C     0.175214270     0.064651070     0.314606940 
C7 C     0.272852550     0.049695000     0.268646530 
C8 C     0.262186000     0.095879190     0.179149770 
C9 C     0.352138440     0.075745860     0.135106860 
C10 C     0.453731480     0.007182870     0.179506660 
C11 C     0.465168240    -0.039647380     0.268442140 
C12 C     0.375802720    -0.018283720     0.312658370 
C13 C    -0.054992820    -0.143060510     0.175590600 
C14 C    -0.142251760    -0.131204850     0.223724180 
C15 C    -0.245317420    -0.208924060     0.191643480 
C16 C    -0.263157430    -0.299318030     0.112413890 
C17 C    -0.175847890    -0.311146190     0.064908870 
C18 C    -0.072467330    -0.233722170     0.095886600 
H1 H     0.114236240    -0.097929150     0.173271510 
H2 H     0.028560660     0.076602820     0.429081450 
H3 H     0.059910230     0.225078450     0.575269900 
H4 H     0.243960450     0.376393370     0.626109220 
H5 H     0.386619120     0.369858190     0.528109030 
H6 H     0.184200480     0.152604790     0.144583580 
H7 H     0.342758460     0.114258120     0.066243280 
H8 H     0.523716220    -0.009022640     0.145262670 
H9 H     0.544223380    -0.092467830     0.303545890 
H10 H     0.385500500    -0.053098780     0.381922490 
H11 H    -0.128117510    -0.060883450     0.285045790 
H12 H    -0.312466700    -0.198899420     0.229328820 
H13 H    -0.343741170    -0.359648160     0.088098240 
H14 H    -0.188130910    -0.381049740     0.003206360 
H15 H    -0.004809690    -0.243096260     0.058569460 

#END
data_NPL2016_0K_CLACET01 
# 2016 Nyman Polymorph Library
# 0 K crystal structure
loop_
_symmetry_equiv_pos_site_id
_symmetry_equiv_pos_as_xyz
1 +x,+y,+z
2 -x,1/2+y,1/2-z
3 -x,-y,-z
4 +x,1/2-y,1/2+z
_cell_length_a 5.3742
_cell_length_b 19.1832
_cell_length_c 7.9084
_cell_angle_alpha 90.0
_cell_angle_beta 110.6529
_cell_angle_gamma 90.0
loop_
_atom_site_label
_atom_site_type_symbol
_atom_site_fract_x
_atom_site_fract_y
_atom_site_fract_z
Cl1 Cl     0.971841190     0.666879060     1.000746090 
O1 O     1.339963520     0.660655720     0.649681040 
O2 O     1.092273760     0.578853410     0.721158390 
C1 C     1.184331820     0.636287780     0.738841860 
C2 C     1.143945980     0.694673080     0.856235120 
H1 H     1.335868710     0.716004820     0.939313430 
H2 H     1.028229180     0.735860650     0.768633610 
H3 H     1.344756440     0.625943430     0.562015070 
Cl2 Cl     0.333385280     0.338823350     0.672210680 
O3 O     0.708166750     0.512324980     0.839097670 
O4 O     0.716467620     0.445825610     0.606245820 
C3 C     0.617826820     0.461052340     0.715248760 
C4 C     0.370014890     0.429147140     0.733853000 
H4 H     0.375555260     0.433917500     0.872014380 
H5 H     0.196680630     0.456785710     0.643700190 
H6 H     0.852934240     0.535892460     0.816689220 

#END
data_NPL2016_0K_CLACET02 
# 2016 Nyman Polymorph Library
# 0 K crystal structure
loop_
_symmetry_equiv_pos_site_id
_symmetry_equiv_pos_as_xyz
1 +x,+y,+z
2 -x,1/2+y,1/2-z
3 -x,-y,-z
4 +x,1/2-y,1/2+z
_cell_length_a 4.5759
_cell_length_b 13.4888
_cell_length_c 6.4122
_cell_angle_alpha 90.0
_cell_angle_beta 107.0786
_cell_angle_gamma 90.0
loop_
_atom_site_label
_atom_site_type_symbol
_atom_site_fract_x
_atom_site_fract_y
_atom_site_fract_z
Cl1 Cl     0.178751960     0.337112490     0.146951110 
O1 O    -0.285181140     0.405180460    -0.456031450 
O2 O     0.169030070     0.462865440    -0.247267870 
C1 C    -0.054124990     0.413166470    -0.268178820 
C2 C    -0.135503850     0.352051050    -0.094276800 
H1 H    -0.320093850     0.389224150    -0.049820030 
H2 H    -0.214478540     0.279021530    -0.158731160 
H3 H    -0.245605620     0.451556570    -0.559827480 

#END
data_NPL2016_0K_CLPHOL12 
# 2016 Nyman Polymorph Library
# 0 K crystal structure
loop_
_symmetry_equiv_pos_site_id
_symmetry_equiv_pos_as_xyz
1 +x,+y,+z
2 -x,1/2+y,1/2-z
3 -x,-y,-z
4 +x,1/2-y,1/2+z
_cell_length_a 8.6763
_cell_length_b 15.7668
_cell_length_c 8.8005
_cell_angle_alpha 90.0
_cell_angle_beta 93.4856
_cell_angle_gamma 90.0
loop_
_atom_site_label
_atom_site_type_symbol
_atom_site_fract_x
_atom_site_fract_y
_atom_site_fract_z
C1 C     0.063589570     0.868086880     0.166145030 
C2 C     0.168388840     0.859487540     0.052935320 
C3 C     0.248920310     0.929685790     0.004831510 
C4 C     0.225581660     1.008387940     0.071158780 
C5 C     0.122427060     1.017672000     0.184568940 
C6 C     0.041087690     0.947316010     0.231841070 
O1 O    -0.013436900     0.796979180     0.207959350 
Cl1 Cl     0.328363220     1.097261830     0.010738930 
H1 H    -0.057490260     0.808336480     0.303681680 
H2 H     0.185357940     0.797521040     0.003696500 
H3 H     0.330128260     0.923356290    -0.083028480 
H4 H     0.105289830     1.079180380     0.235339130 
H5 H    -0.040579750     0.954501020     0.319606690 
C7 C     0.691530310     0.671517310     0.012961260 
C8 C     0.618227160     0.710567200     0.131194400 
C9 C     0.464253950     0.692663730     0.154125890 
C10 C     0.384151790     0.635939010     0.058026270 
C11 C     0.455955180     0.596857480    -0.060572860 
C12 C     0.609621140     0.614655810    -0.082998350 
O2 O     0.841908240     0.686944450    -0.015420410 
Cl2 Cl     0.189354240     0.613161450     0.086453780 
H6 H     0.886199620     0.723334000     0.063508150 
H7 H     0.680966250     0.755116950     0.205892810 
H8 H     0.407194850     0.722756770     0.245844160 
H9 H     0.392076480     0.552793360    -0.134610720 
H10 H     0.667902840     0.584932400    -0.174396730 

#END
data_NPL2016_0K_CLPHOL13 
# 2016 Nyman Polymorph Library
# 0 K crystal structure
loop_
_symmetry_equiv_pos_site_id
_symmetry_equiv_pos_as_xyz
1 +x,+y,+z
2 -x,1/2+y,1/2-z
3 -x,-y,-z
4 +x,1/2-y,1/2+z
_cell_length_a 4.804
_cell_length_b 11.9829
_cell_length_c 21.0127
_cell_angle_alpha 90.0
_cell_angle_beta 98.3083
_cell_angle_gamma 90.0
loop_
_atom_site_label
_atom_site_type_symbol
_atom_site_fract_x
_atom_site_fract_y
_atom_site_fract_z
C1 C    -0.023530210     0.577502330     0.361300700 
C2 C    -0.061962130     0.692799560     0.363245620 
C3 C     0.065356560     0.762374390     0.322898230 
C4 C     0.232264880     0.716143490     0.281051270 
C5 C     0.273289020     0.601330530     0.278961690 
C6 C     0.145235720     0.532075380     0.319075740 
O1 O    -0.140908130     0.505364400     0.400124150 
Cl1 Cl     0.394154840     0.803804840     0.230013680 
H1 H    -0.270822220     0.545962920     0.422273380 
H2 H    -0.191350760     0.728780790     0.396262180 
H3 H     0.035417140     0.851779190     0.324197700 
H4 H     0.404039840     0.566472080     0.246121420 
H5 H     0.173736150     0.442507530     0.318208000 
C7 C     0.667919730     0.710913760     0.538486130 
C8 C     0.430960250     0.762921720     0.504953740 
C9 C     0.335287220     0.863001370     0.527087260 
C10 C     0.476116900     0.910860230     0.582980230 
C11 C     0.711452950     0.859815390     0.616862430 
C12 C     0.807489110     0.759650630     0.594469970 
O2 O     0.752793660     0.612885300     0.514255010 
Cl2 Cl     0.354158650     1.037620800     0.611086100 
H6 H     0.902725600     0.582706660     0.544767180 
H7 H     0.324308770     0.723999280     0.461692850 
H8 H     0.151843420     0.903638810     0.501236500 
H9 H     0.819250160     0.897763190     0.660267240 
H10 H     0.992089950     0.719789400     0.620767190 

#END
data_NPL2016_0K_COBBIE04 
# 2016 Nyman Polymorph Library
# 0 K crystal structure
loop_
_symmetry_equiv_pos_site_id
_symmetry_equiv_pos_as_xyz
1 +x,+y,+z
2 -x,1/2-y,1/2+z
3 -x,-y,-z
4 +x,1/2+y,1/2-z
_cell_length_a 8.079
_cell_length_b 19.9103
_cell_length_c 6.0767
_cell_angle_alpha 90.0
_cell_angle_beta 90.0
_cell_angle_gamma 98.1712
loop_
_atom_site_label
_atom_site_type_symbol
_atom_site_fract_x
_atom_site_fract_y
_atom_site_fract_z
O1 O     0.364414720     0.900959730     0.470875730 
O2 O     0.008379570     0.851405710    -0.273395590 
C1 C     0.295927010     1.172599120    -0.251754140 
C2 C     0.090223590     0.864805990    -0.106448130 
C3 C     0.284806500     0.891890050     0.300317010 
C4 C     0.111528950     0.810915950     0.055262630 
C5 C     0.267176200     0.947770170     0.143241640 
C6 C     0.200265380     0.823269860     0.240757290 
C7 C     0.172736170     0.934620830    -0.054170430 
C8 C     0.342848100     1.012535990     0.189662150 
C9 C     0.157393390     0.986724210    -0.198022950 
C10 C     0.328874430     1.066919280     0.044365110 
C11 C     0.234013290     1.053722370    -0.153949150 
C12 C     0.405737830     1.134025040     0.088794230 
C13 C     0.219773640     1.108131870    -0.299931310 
C14 C     0.389588730     1.185661100    -0.056015220 
H1 H     0.413959730     1.021265950     0.340724220 
H2 H     0.477451840     1.143854570     0.239021100 
H3 H     0.448769930     1.236834120    -0.020783760 
H4 H     0.284495080     1.213945210    -0.364136820 
H5 H     0.147889520     1.097962180    -0.449860390 
H6 H     0.084980960     0.975476760    -0.346988160 
H7 H     0.050023950     0.760600940     0.012741400 
H8 H     0.215326940     0.783612400     0.358294720 

#END
data_NPL2016_0K_COBBIE05 
# 2016 Nyman Polymorph Library
# 0 K crystal structure
loop_
_symmetry_equiv_pos_site_id
_symmetry_equiv_pos_as_xyz
1 +x,+y,+z
2 1/2-x,1/2+y,1/2-z
3 -x,-y,-z
4 1/2+x,1/2-y,1/2+z
_cell_length_a 7.3651
_cell_length_b 9.7065
_cell_length_c 14.3844
_cell_angle_alpha 90.0
_cell_angle_beta 109.5577
_cell_angle_gamma 90.0
loop_
_atom_site_label
_atom_site_type_symbol
_atom_site_fract_x
_atom_site_fract_y
_atom_site_fract_z
O1 O     0.142907620     0.335699220     0.085170130 
O2 O     0.161985140     0.114867550    -0.254130530 
C1 C     0.148976400     0.281636410     0.009726570 
C2 C     0.102945690     0.362059130    -0.082944960 
C3 C     0.107714970     0.307023160    -0.167512370 
C4 C     0.159401840     0.160940490    -0.175701940 
C5 C     0.206830930     0.075813090    -0.084642760 
C6 C     0.255870070    -0.060450500    -0.087703880 
C7 C     0.301820710    -0.144495080    -0.002660730 
C8 C     0.352733780    -0.285092170    -0.004051810 
C9 C     0.396558200    -0.363829380     0.079937180 
C10 C     0.391527520    -0.305710030     0.169182670 
C11 C     0.342748710    -0.169755980     0.173025540 
C12 C     0.296727390    -0.085629670     0.087742590 
C13 C     0.245907550     0.054656520     0.089047280 
C14 C     0.201773630     0.134397410     0.005357450 
H1 H     0.065013110     0.468965890    -0.077480610 
H2 H     0.073894540     0.366431900    -0.235026620 
H3 H     0.258728630    -0.102672750    -0.156949560 
H4 H     0.356458900    -0.329337010    -0.072586620 
H5 H     0.435323200    -0.471241530     0.078162130 
H6 H     0.426496960    -0.369248210     0.234768740 
H7 H     0.338744600    -0.124863080     0.241316850 
H8 H     0.241041440     0.101535150     0.156554070 

#END
data_NPL2016_0K_CORDCP 
# 2016 Nyman Polymorph Library
# 0 K crystal structure
loop_
_symmetry_equiv_pos_site_id
_symmetry_equiv_pos_as_xyz
1 +x,+y,+z
2 -x,1/2+y,-z
_cell_length_a 4.8316
_cell_length_b 7.758
_cell_length_c 15.7993
_cell_angle_alpha 90.0
_cell_angle_beta 87.0579
_cell_angle_gamma 90.0
loop_
_atom_site_label
_atom_site_type_symbol
_atom_site_fract_x
_atom_site_fract_y
_atom_site_fract_z
N1 N     0.319912190     0.766608440     0.443223210 
N2 N     0.637016500     0.837213400     0.325552090 
N3 N     0.019858430     0.964195910     0.509052960 
N4 N     0.260743880     1.224132220     0.377329980 
N5 N     0.600988040     1.138877080     0.283799390 
C1 C     0.519183500     0.731473430     0.383590000 
C2 C     0.531633040     0.996343430     0.332481320 
C3 C     0.322640400     1.052286800     0.390360600 
C4 C     0.217063750     0.927435990     0.448117210 
C5 C     0.427639760     1.270240530     0.313283540 
C6 C     0.790350070     1.133892770     0.208664600 
C7 C     0.641179340     1.080668900     0.128386800 
C8 C     0.546269160     1.254602140     0.096322840 
C9 C     0.795816650     1.367560270     0.114547390 
C10 C     0.738164430     1.560535540     0.120742270 
O1 O     0.895960620     1.300894090     0.192863260 
O2 O     0.832577870     1.011125270     0.066218630 
O3 O     0.966401440     1.665846320     0.093603130 
H1 H     0.593467980     0.599403500     0.382444530 
H2 H    -0.080675840     1.077699530     0.510601620 
H3 H    -0.057299750     0.867926600     0.545856630 
H4 H     0.442369110     1.397747760     0.286442950 
H5 H     0.956238760     1.044306530     0.222495160 
H6 H     0.471654710     0.990875770     0.144056080 
H7 H     0.359890580     1.297738080     0.132359870 
H8 H     0.504106510     1.250259380     0.029275580 
H9 H     0.958405170     1.345394320     0.064657900 
H10 H     0.891882720     0.900901610     0.086670290 
H11 H     0.685269200     1.594893850     0.186583850 
H12 H     0.557968930     1.589513050     0.083319500 
H13 H     1.040073870     1.617507870     0.041071360 

#END
data_NPL2016_0K_CORDCP01 
# 2016 Nyman Polymorph Library
# 0 K crystal structure
loop_
_symmetry_equiv_pos_site_id
_symmetry_equiv_pos_as_xyz
1 +x,+y,+z
2 -x,-y,+z
3 1/2+x,1/2-y,-z
4 1/2-x,1/2+y,-z
_cell_length_a 10.1884
_cell_length_b 23.2132
_cell_length_c 4.9487
_cell_angle_alpha 90.0
_cell_angle_beta 90.0
_cell_angle_gamma 90.0
loop_
_atom_site_label
_atom_site_type_symbol
_atom_site_fract_x
_atom_site_fract_y
_atom_site_fract_z
N1 N     0.265064410     0.844360770     0.371246890 
N2 N     0.376390850     0.902572030     0.039289880 
N3 N     0.350640210     0.759698880     0.548031320 
N4 N     0.584486120     0.781094470     0.165856420 
N5 N     0.585356870     0.860098230    -0.098702200 
C1 C     0.278028690     0.890038250     0.207594040 
C2 C     0.469835380     0.862089060     0.045784190 
C3 C     0.471211800     0.812726970     0.207566400 
C4 C     0.361396390     0.804888140     0.376084040 
C5 C     0.649822110     0.810682940    -0.015536680 
C6 C     0.633063210     0.905129930    -0.282631120 
C7 C     0.671380220     0.959981590    -0.127794180 
C8 C     0.814244250     0.946827640    -0.055995300 
C9 C     0.861504540     0.916757060    -0.313140900 
C10 C     0.974844610     0.875664820    -0.269047010 
O1 O     0.662625380     1.006466800    -0.315093480 
O2 O     0.747717840     0.885284570    -0.409990450 
O3 O     1.002364510     0.845837420    -0.513245080 
H1 H     0.197664220     0.920718200     0.213188690 
H2 H     0.410464560     0.725487120     0.527981390 
H3 H     0.262234580     0.754332410     0.635632550 
H4 H     0.742245530     0.798631970    -0.104718500 
H5 H     0.556670790     0.914201070    -0.430841430 
H6 H     0.607179750     0.966686920     0.045798280 
H7 H     0.647653790     1.040985940    -0.212635330 
H8 H     0.869488570     0.985819430    -0.009499990 
H9 H     0.819281830     0.917619600     0.117240760 
H10 H     0.887871560     0.948089870    -0.468857240 
H11 H     0.949505020     0.845251570    -0.106866480 
H12 H     1.059104410     0.901312570    -0.200516540 
H13 H     1.094230730     0.836603610    -0.513559800 

#END
data_NPL2016_0K_COXDHN 
# 2016 Nyman Polymorph Library
# 0 K crystal structure
loop_
_symmetry_equiv_pos_site_id
_symmetry_equiv_pos_as_xyz
1 +x,+y,+z
2 -x,1/2+y,1/2-z
3 -x,-y,-z
4 +x,1/2-y,1/2+z
_cell_length_a 11.8091
_cell_length_b 9.9729
_cell_length_c 9.4717
_cell_angle_alpha 90.0
_cell_angle_beta 103.4497
_cell_angle_gamma 90.0
loop_
_atom_site_label
_atom_site_type_symbol
_atom_site_fract_x
_atom_site_fract_y
_atom_site_fract_z
C1 C     0.111481880     0.603474420     0.932268580 
C2 C     0.158282460     0.726837910     1.015156700 
C3 C     0.257898950     0.727119100     1.118598690 
C4 C     0.331905260     0.603388230     1.157045920 
C5 C     0.343247110     0.355934400     1.112871820 
C6 C     0.300103030     0.238947810     1.040939810 
C7 C     0.195864060     0.240603620     0.934704370 
C8 C     0.135434080     0.359751240     0.901571420 
C9 C     0.177780350     0.477971950     0.974927310 
C10 C     0.282475840     0.476378920     1.080214310 
Cl1 Cl     0.075401380     0.869558930     0.968113330 
Cl2 Cl     0.310817650     0.871805100     1.211180510 
Cl3 Cl     0.473338240     0.636564840     1.115989410 
Cl4 Cl     0.356359040     0.576228340     1.352820480 
O1 O     0.023530600     0.607202240     0.836220820 
H1 H     0.424405640     0.354488250     1.194359020 
H2 H     0.348068910     0.146179100     1.067343670 
H3 H     0.162690280     0.149214970     0.878197610 
H4 H     0.054762060     0.365133510     0.819433600 

#END
data_NPL2016_0K_COXDHN01 
# 2016 Nyman Polymorph Library
# 0 K crystal structure
loop_
_symmetry_equiv_pos_site_id
_symmetry_equiv_pos_as_xyz
1 +x,+y,+z
2 1/2-x,-y,1/2+z
3 -x,-y,-z
4 1/2+x,+y,1/2-z
_cell_length_a 22.9942
_cell_length_b 6.6856
_cell_length_c 13.9601
_cell_angle_alpha 90.0
_cell_angle_beta 90.0
_cell_angle_gamma 90.0
loop_
_atom_site_label
_atom_site_type_symbol
_atom_site_fract_x
_atom_site_fract_y
_atom_site_fract_z
C1 C     0.342022480     0.249999350     0.222372380 
C2 C     0.289862840     0.249999480     0.158504230 
C3 C     0.235192340     0.249999680     0.192660840 
C4 C     0.222007490     0.249999800     0.298384220 
C5 C     0.266049110     0.249999780     0.463027180 
C6 C     0.313603750     0.249999660     0.524135900 
C7 C     0.370063160     0.250000450     0.487158390 
C8 C     0.378412570     0.249999350     0.388975610 
C9 C     0.330602070     0.249999470     0.326835420 
C10 C     0.274199380     0.249999680     0.363896570 
O1 O     0.390789290     0.249999160     0.189480950 
Cl1 Cl     0.304819870     0.250000340     0.037329380 
Cl2 Cl     0.175686440     0.249999820     0.117020250 
Cl3 Cl     0.177955890     0.471171920     0.324895850 
Cl4 Cl     0.177955790     0.028827010     0.324894920 
H1 H     0.222390370     0.249999940     0.491912630 
H2 H     0.306671940     0.249999740     0.600886020 
H3 H     0.407115770     0.250000360     0.535056680 
H4 H     0.421459700     0.250000180     0.357660560 
C11 C     0.375465880     0.749999820     0.186605950 
C12 C     0.385162190     0.749999580     0.292460170 
C13 C     0.438570330     0.749999550     0.331665150 
C14 C     0.493148600     0.749999750     0.271938490 
C15 C     0.532318970     0.749999180     0.103987700 
C16 C     0.524710130     0.749999410     0.005435290 
C17 C     0.468826830     0.750000450    -0.033842570 
C18 C     0.420904470     0.750001260     0.026143920 
C19 C     0.428254070     0.750000020     0.125725160 
C20 C     0.484132660     0.749999990     0.164878690 
O2 O     0.326789610     0.750000860     0.153353290 
Cl5 Cl     0.322716330     0.749999360     0.361095380 
Cl6 Cl     0.448442950     0.750000250     0.454398100 
Cl7 Cl     0.535750210     0.528827750     0.304245250 
Cl8 Cl     0.535750150     0.971172670     0.304245480 
H5 H     0.575657060     0.749998160     0.134155090 
H6 H     0.562459540     0.749999570    -0.040986050 
H7 H     0.463020230     0.750001630    -0.110832660 
H8 H     0.376961070     0.750001280    -0.001588440 

#END
data_NPL2016_0K_COYMOS 
# 2016 Nyman Polymorph Library
# 0 K crystal structure
loop_
_symmetry_equiv_pos_site_id
_symmetry_equiv_pos_as_xyz
1 +x,+y,+z
2 1/2-x,1/2+y,1/2-z
3 -x,-y,-z
4 1/2+x,1/2-y,1/2+z
_cell_length_a 6.1675
_cell_length_b 28.2354
_cell_length_c 6.1178
_cell_angle_alpha 90.0
_cell_angle_beta 104.5916
_cell_angle_gamma 90.0
loop_
_atom_site_label
_atom_site_type_symbol
_atom_site_fract_x
_atom_site_fract_y
_atom_site_fract_z
O1 O     0.412689040     0.058850050     0.119863540 
O2 O    -0.140503400     0.013496630    -0.338644740 
N1 N     0.353571910     0.036072690    -0.246373080 
N2 N    -0.233509010     0.088237270    -0.471465610 
N3 N     0.043044730     0.130032580    -0.108110660 
C1 C     0.289329110     0.055494500    -0.068462250 
C2 C    -0.117783050     0.056393740    -0.321411180 
C3 C    -0.015775350     0.100565970     0.062526310 
C4 C     0.057748850     0.078225100    -0.128642760 
C5 C     0.236698420     0.159190640    -0.057488340 
C6 C     0.371243880     0.161567690    -0.209883170 
C7 C     0.552818430     0.192344220    -0.169323580 
C8 C     0.600952980     0.221217810     0.021638530 
C9 C     0.465824880     0.218893950     0.172507650 
C10 C     0.284390610     0.187983760     0.133922160 
H1 H     0.497088430     0.017132990    -0.205495890 
H2 H     0.239505540     0.023786680    -0.383092650 
H3 H    -0.202415410     0.122978690    -0.439218990 
H4 H    -0.360804330     0.077372140    -0.599386290 
H5 H    -0.191849860     0.099904370     0.061331510 
H6 H     0.104846550     0.097932130     0.225343010 
H7 H     0.334202260     0.138880620    -0.357423160 
H8 H     0.657464460     0.193714410    -0.287409080 
H9 H     0.742648210     0.245166230     0.052691440 
H10 H     0.502032510     0.241079920     0.321901150 
H11 H     0.179574360     0.186080650     0.251599290 

#END
data_NPL2016_0K_COYMOS01 
# 2016 Nyman Polymorph Library
# 0 K crystal structure
loop_
_symmetry_equiv_pos_site_id
_symmetry_equiv_pos_as_xyz
1 +x,+y,+z
2 1/2+x,1/2-y,-z
3 -x,1/2+y,1/2-z
4 1/2-x,-y,1/2+z
_cell_length_a 7.4344
_cell_length_b 8.5906
_cell_length_c 15.8908
_cell_angle_alpha 90.0
_cell_angle_beta 90.0
_cell_angle_gamma 90.0
loop_
_atom_site_label
_atom_site_type_symbol
_atom_site_fract_x
_atom_site_fract_y
_atom_site_fract_z
O1 O     0.692190440     0.982199280     0.067858090 
O2 O     1.225815750     0.953072540     0.007630030 
N1 N     0.911580990     0.799761900     0.083941800 
N2 N     1.306064120     1.091660420     0.123921370 
N3 N     0.968199000     1.188731740     0.156081010 
C1 C     0.849801720     0.948891130     0.076596810 
C2 C     1.186299710     1.034556250     0.067942540 
C3 C     0.929707760     1.238222350     0.070863410 
C4 C     0.992175950     1.075187910     0.087133830 
C5 C     0.829161700     1.170758550     0.216653660 
C6 C     0.844480390     1.051550570     0.276035340 
C7 C     0.717328890     1.037410880     0.339623380 
C8 C     0.575418110     1.142978870     0.345370090 
C9 C     0.561649050     1.262525300     0.286601780 
C10 C     0.687720030     1.276720390     0.222293580 
H1 H     0.830082650     0.716771580     0.059865120 
H2 H     1.042716510     0.780452170     0.070518060 
H3 H     1.261832420     1.151557180     0.174433840 
H4 H     1.438101520     1.071424650     0.115042590 
H5 H     1.023268150     1.321304520     0.043973170 
H6 H     0.789696450     1.247634310     0.052293500 
H7 H     0.676443970     1.369603190     0.176525520 
H8 H     0.451727850     1.345104450     0.290396900 
H9 H     0.476570270     1.131907170     0.395094660 
H10 H     0.729234090     0.943703370     0.384954500 
H11 H     0.954999510     0.969753880     0.271195360 

#END
data_NPL2016_0K_CUCKOA 
# 2016 Nyman Polymorph Library
# 0 K crystal structure
loop_
_symmetry_equiv_pos_site_id
_symmetry_equiv_pos_as_xyz
1 +x,+y,+z
2 -x,1/2+y,1/2-z
3 -x,-y,-z
4 +x,1/2-y,1/2+z
_cell_length_a 8.9525
_cell_length_b 13.5155
_cell_length_c 8.7773
_cell_angle_alpha 90.0
_cell_angle_beta 90.7683
_cell_angle_gamma 90.0
loop_
_atom_site_label
_atom_site_type_symbol
_atom_site_fract_x
_atom_site_fract_y
_atom_site_fract_z
C1 C     0.245051610     0.471209420     0.200328340 
C2 C     0.416051070     0.464321160     0.228851020 
C3 C     0.462197640     0.372205130     0.318903780 
C4 C     0.410212130     0.278306510     0.236170400 
C5 C     0.240244300     0.278675640     0.219028420 
C6 C     0.180402560     0.372033560     0.143099930 
C7 C     0.217371200     0.470963470    -0.064210320 
C8 C     0.240979250     0.635258550     0.062757510 
C9 C     0.156021000     0.681829810     0.194750090 
C10 C     0.188866180     0.628891160     0.346600720 
C11 C     0.162192180     0.516655010     0.334991000 
N1 N     0.213726130     0.529590430     0.063295030 
O1 O     0.184440740     0.198099310     0.131185760 
O2 O     0.212499440     0.373983750    -0.017879530 
O3 O     0.223240070     0.496237010    -0.195256770 
H1 H     0.470743350     0.462117110     0.118166460 
H2 H     0.455765200     0.531146650     0.286351830 
H3 H     0.414923030     0.374283510     0.433541500 
H4 H     0.583524070     0.371373500     0.334617530 
H5 H     0.458487220     0.274467900     0.122496640 
H6 H     0.445465220     0.211916320     0.298416710 
H7 H     0.191811300     0.278046100     0.333853760 
H8 H     0.200050470     0.138613140     0.189382300 
H9 H     0.058613280     0.372793100     0.153224350 
H10 H     0.361116410     0.651097860     0.073593440 
H11 H     0.203323640     0.663851750    -0.047329720 
H12 H     0.184564260     0.760279870     0.203976270 
H13 H     0.036206820     0.677185260     0.168843060 
H14 H     0.118840250     0.659565060     0.436056050 
H15 H     0.304714650     0.643334540     0.381727890 
H16 H     0.196045690     0.480222580     0.441228530 
H17 H     0.042518880     0.503068990     0.318499110 

#END
data_NPL2016_0K_CUCKOA01 
# 2016 Nyman Polymorph Library
# 0 K crystal structure
loop_
_symmetry_equiv_pos_site_id
_symmetry_equiv_pos_as_xyz
1 +x,+y,+z
2 1/2-x,-y,1/2+z
3 -x,1/2+y,1/2-z
4 1/2+x,1/2-y,-z
_cell_length_a 9.1425
_cell_length_b 9.6153
_cell_length_c 12.7934
_cell_angle_alpha 90.0
_cell_angle_beta 90.0
_cell_angle_gamma 90.0
loop_
_atom_site_label
_atom_site_type_symbol
_atom_site_fract_x
_atom_site_fract_y
_atom_site_fract_z
O1 O     0.023666890     0.427165940     0.992565740 
O2 O    -0.045768000     0.116021420     0.681810360 
O3 O     0.000407890     0.262509700     0.866034630 
N1 N    -0.019626260     0.195486950     1.031529440 
C1 C    -0.006071920     0.199690400     1.144385580 
C2 C    -0.106773850     0.088576830     1.190654730 
C3 C    -0.079883950    -0.053931410     1.140038880 
C4 C    -0.096779890    -0.048159750     1.020537460 
C5 C    -0.000066980     0.065715440     0.973009630 
C6 C     0.164302640     0.024915070     0.970977950 
C7 C     0.208772590    -0.059432830     0.874556720 
C8 C     0.166143660     0.016245970     0.773729900 
C9 C     0.001345240     0.040698160     0.771287150 
C10 C    -0.051811480     0.120677170     0.866181630 
C11 C     0.003769490     0.308085890     0.967822070 
H1 H    -0.035447580     0.304183050     1.169833830 
H2 H     0.107708600     0.180924770     1.168453650 
H3 H    -0.220468010     0.119850980     1.177422230 
H4 H    -0.090139860     0.082416950     1.275162680 
H5 H    -0.156186620    -0.130536970     1.171867270 
H6 H     0.029963580    -0.090337520     1.160585780 
H7 H    -0.069978980    -0.148938140     0.985829890 
H8 H    -0.211045140    -0.025597860     1.001375780 
H9 H     0.228559530     0.120884880     0.971816820 
H10 H     0.192311160    -0.031358230     1.042351470 
H11 H     0.156496180    -0.162140110     0.876233800 
H12 H     0.326637300    -0.078280620     0.876430970 
H13 H     0.220936300     0.117144380     0.768782200 
H14 H     0.198596210    -0.044269530     0.705043100 
H15 H    -0.054187190    -0.060977930     0.775033990 
H16 H    -0.171479070     0.124827600     0.864550680 
H17 H    -0.034037830     0.056393480     0.622049250 

#END
data_NPL2016_0K_CUKCAM01 
# 2016 Nyman Polymorph Library
# 0 K crystal structure
loop_
_symmetry_equiv_pos_site_id
_symmetry_equiv_pos_as_xyz
1 +x,+y,+z
2 -x,1/2+y,1/2-z
3 -x,-y,-z
4 +x,1/2-y,1/2+z
_cell_length_a 10.5855
_cell_length_b 8.7706
_cell_length_c 9.2357
_cell_angle_alpha 90.0
_cell_angle_beta 96.6942
_cell_angle_gamma 90.0
loop_
_atom_site_label
_atom_site_type_symbol
_atom_site_fract_x
_atom_site_fract_y
_atom_site_fract_z
O1 O     0.464895710     0.828596220     0.934803010 
O2 O     0.382637050     0.934447990     1.125172520 
O3 O     0.196878730     0.184499560     0.921069340 
O4 O     0.353954660     0.290407270     0.827053020 
O5 O    -0.037174630     0.479708740     1.248959600 
O6 O     0.071312460     0.658157430     1.370588600 
N1 N     0.269015350     0.290351940     0.905734500 
N2 N     0.051781500     0.568700850     1.269136180 
C1 C     0.311281010     0.688949430     1.050585450 
C2 C     0.327342140     0.556924400     0.970389650 
C3 C     0.251634520     0.431411020     0.989900730 
C4 C     0.159364140     0.432578690     1.085005920 
C5 C     0.146236720     0.565501460     1.162942150 
C6 C     0.221497150     0.693131290     1.149719150 
C7 C     0.394614130     0.822165280     1.028122330 
H1 H     0.435102240     1.019461490     1.102171550 
H2 H     0.397700340     0.552903310     0.894563750 
H3 H     0.099898480     0.334390890     1.096837980 
H4 H     0.210161180     0.792879600     1.215521750 

#END
data_NPL2016_0K_CUKCAM02 
# 2016 Nyman Polymorph Library
# 0 K crystal structure
loop_
_symmetry_equiv_pos_site_id
_symmetry_equiv_pos_as_xyz
1 +x,+y,+z
2 -x,+y,1/2-z
3 1/2+x,1/2+y,+z
4 1/2-x,1/2+y,1/2-z
5 -x,-y,-z
6 +x,-y,1/2+z
7 1/2-x,1/2-y,-z
8 1/2+x,1/2-y,1/2+z
_cell_length_a 21.4949
_cell_length_b 8.689
_cell_length_c 9.4607
_cell_angle_alpha 90.0
_cell_angle_beta 108.7812
_cell_angle_gamma 90.0
loop_
_atom_site_label
_atom_site_type_symbol
_atom_site_fract_x
_atom_site_fract_y
_atom_site_fract_z
O1 O     0.229303840     1.081861450     0.545568130 
O2 O     0.189744450     1.180250200     0.313604110 
O3 O     0.106439930     0.414671510     0.422762710 
O4 O     0.176777020     0.537401710     0.605075540 
O5 O    -0.016150890     0.694980160    -0.023493310 
O6 O     0.030688820     0.897267800    -0.079351820 
N1 N     0.137649480     0.528988030     0.479030000 
N2 N     0.024939870     0.797293590     0.006300550 
C1 C     0.154383660     0.932081400     0.353954100 
C2 C     0.163851310     0.800337350     0.442745020 
C3 C     0.127183400     0.670006580     0.385795350 
C4 C     0.080994380     0.665896350     0.244203600 
C5 C     0.072846040     0.798858410     0.159264270 
C6 C     0.109158920     0.931430370     0.210074040 
C7 C     0.195067180     1.070308520     0.417308960 
H1 H     0.216168670     1.267423300     0.361753720 
H2 H     0.199092630     0.800295540     0.553984970 
H3 H     0.052483860     0.563634280     0.202354230 
H4 H     0.102215120     1.031176880     0.138582210 

#END
data_NPL2016_0K_CUMMIG01 
# 2016 Nyman Polymorph Library
# 0 K crystal structure
loop_
_symmetry_equiv_pos_site_id
_symmetry_equiv_pos_as_xyz
1 +x,+y,+z
2 1/2-x,1/2+y,1/2-z
_cell_length_a 4.9606
_cell_length_b 12.5631
_cell_length_c 4.1619
_cell_angle_alpha 90.0
_cell_angle_beta 96.2257
_cell_angle_gamma 90.0
loop_
_atom_site_label
_atom_site_type_symbol
_atom_site_fract_x
_atom_site_fract_y
_atom_site_fract_z
C1 C     0.452408390     0.042099710     0.566493100 
C2 C     0.502743450     0.148620820     0.704771710 
C3 C     0.219211480     0.097417240     0.678040420 
C4 C     0.547530850    -0.042119320     0.433859510 
C5 C     0.497206700    -0.148654160     0.295679660 
C6 C     0.780620570    -0.097367210     0.321799880 
H1 H     0.612722090     0.155733240     0.944011320 
H2 H     0.534516280     0.214369640     0.543745170 
H3 H     0.064677970     0.129534260     0.499478660 
H4 H     0.143324420     0.070971290     0.899795140 
H5 H     0.386887560    -0.155795840     0.056635490 
H6 H     0.465826690    -0.214409790     0.456835590 
H7 H     0.935439710    -0.129452280     0.500071830 
H8 H     0.856135190    -0.070874330     0.099877970 

#END
data_NPL2016_0K_CUMMIG02 
# 2016 Nyman Polymorph Library
# 0 K crystal structure
loop_
_symmetry_equiv_pos_site_id
_symmetry_equiv_pos_as_xyz
1 +x,+y,+z
2 1/2-x,1/2+y,-z
_cell_length_a 9.2148
_cell_length_b 4.2524
_cell_length_c 7.1281
_cell_angle_alpha 90.0
_cell_angle_beta 109.2918
_cell_angle_gamma 90.0
loop_
_atom_site_label
_atom_site_type_symbol
_atom_site_fract_x
_atom_site_fract_y
_atom_site_fract_z
C1 C     0.054085020     0.024278710     0.084893760 
C2 C     0.212131080     0.125318430     0.191871800 
C3 C     0.104447630     0.009123730     0.302672320 
C4 C    -0.054131100    -0.024300680    -0.084812840 
C5 C    -0.212265220    -0.124762310    -0.191826250 
C6 C    -0.104349620    -0.009749000    -0.302600880 
H1 H     0.238932070     0.374627140     0.199032320 
H2 H     0.306534460    -0.026701510     0.190784570 
H3 H     0.127994200    -0.219417800     0.374313120 
H4 H     0.060789410     0.182237990     0.382543580 
H5 H    -0.239460640    -0.373877850    -0.198849760 
H6 H    -0.306445710     0.028028310    -0.190900590 
H7 H    -0.127642690     0.218529970    -0.374624360 
H8 H    -0.060747910    -0.183572900    -0.382085990 

#END
data_NPL2016_0K_CUNKAY 
# 2016 Nyman Polymorph Library
# 0 K crystal structure
loop_
_symmetry_equiv_pos_site_id
_symmetry_equiv_pos_as_xyz
1 +x,+y,+z
2 1/2-x,1/2+y,1/2-z
3 -x,-y,-z
4 1/2+x,1/2-y,1/2+z
_cell_length_a 14.618
_cell_length_b 9.0627
_cell_length_c 21.5741
_cell_angle_alpha 90.0
_cell_angle_beta 104.1066
_cell_angle_gamma 90.0
loop_
_atom_site_label
_atom_site_type_symbol
_atom_site_fract_x
_atom_site_fract_y
_atom_site_fract_z
N1 N     0.338442300     0.507607420     0.396548760 
N2 N     0.237968920     0.312905300     0.361641910 
C1 C     0.251037670     0.450318690     0.386695230 
C2 C     0.175510590     0.530867740     0.402384020 
C3 C     0.194964390     0.672466130     0.427800410 
C4 C     0.284691990     0.731241850     0.436794190 
C5 C     0.353479950     0.642703910     0.420538440 
C6 C     0.082077500     0.464363190     0.394586800 
C7 C     0.311038150     0.221891770     0.348575880 
C8 C     0.326613660     0.221874940     0.287128340 
C9 C     0.395421400     0.127856130     0.274546720 
C10 C     0.448803330     0.036047150     0.321622960 
C11 C     0.432087140     0.039814110     0.382558260 
C12 C     0.363864100     0.132211270     0.397039670 
C13 C     0.270991640     0.323139700     0.236389100 
C14 C     0.524526180    -0.061995430     0.307370530 
C15 C     0.347922570     0.137842560     0.463353830 
O1 O     0.023393070     0.545312040     0.420865000 
O2 O     0.056192030     0.347488090     0.367994870 
H1 H     0.138718430     0.734376620     0.440233570 
H2 H     0.301558390     0.840834580     0.456050110 
H3 H     0.425220710     0.683361070     0.427320530 
H4 H    -0.038276490     0.499885600     0.409284110 
H5 H     0.171475800     0.272043790     0.352760290 
H6 H     0.407860390     0.126892910     0.226954110 
H7 H     0.473198500    -0.030564250     0.419804350 
H8 H     0.195525100     0.298300000     0.225527350 
H9 H     0.294399910     0.313110800     0.192260650 
H10 H     0.279626570     0.437984230     0.252213030 
H11 H     0.505962490    -0.099650160     0.257779500 
H12 H     0.536359860    -0.159042390     0.338312310 
H13 H     0.591675920    -0.002803550     0.314975730 
H14 H     0.392286300     0.057580440     0.494565740 
H15 H     0.274292710     0.115653780     0.463020110 
H16 H     0.364866830     0.247493550     0.484183640 
N3 N     0.159809310     0.589755380     0.602719340 
N4 N     0.244723480     0.374532440     0.605140490 
C16 C     0.241798740     0.523999350     0.601117150 
C17 C     0.322520880     0.608171120     0.596164780 
C18 C     0.313020040     0.761515220     0.591361120 
C19 C     0.228066060     0.827779480     0.592333300 
C20 C     0.154157270     0.735595800     0.598352370 
C21 C     0.412275630     0.536128340     0.596256420 
C22 C     0.176477370     0.288036100     0.626631380 
C23 C     0.174834270     0.292047640     0.691367230 
C24 C     0.109737030     0.203951930     0.711748540 
C25 C     0.046995260     0.112417310     0.669666430 
C26 C     0.050410850     0.110903100     0.605717460 
C27 C     0.114243970     0.197891530     0.583175130 
C28 C     0.241617620     0.390033580     0.737770120 
C29 C    -0.022247530     0.016358310     0.692740390 
C30 C     0.113923390     0.194146980     0.513255720 
O3 O     0.480822260     0.631701390     0.590535430 
O4 O     0.428046800     0.403979960     0.602051130 
H17 H     0.373335770     0.826576030     0.587338880 
H18 H     0.218849640     0.946169060     0.588863990 
H19 H     0.086240840     0.782458430     0.599809340 
H20 H     0.540129110     0.579393950     0.598185600 
H21 H     0.308447540     0.329341010     0.605646800 
H22 H     0.108075200     0.206752190     0.761757430 
H23 H     0.001830960     0.040928710     0.572166600 
H24 H     0.314804260     0.370797230     0.736054710 
H25 H     0.235908900     0.369898620     0.786542740 
H26 H     0.226035160     0.506419240     0.726706710 
H27 H    -0.023182450     0.042603130     0.741961010 
H28 H    -0.004126120    -0.100522970     0.691011990 
H29 H    -0.093813680     0.030341610     0.662954800 
H30 H     0.126629350     0.082237740     0.498280550 
H31 H     0.167744880     0.266508190     0.502892350 
H32 H     0.045407670     0.229596820     0.484012100 

#END
data_NPL2016_0K_CUNKAY02 
# 2016 Nyman Polymorph Library
# 0 K crystal structure
loop_
_symmetry_equiv_pos_site_id
_symmetry_equiv_pos_as_xyz
1 +x,+y,+z
2 1/2-x,1/2+y,1/2-z
3 -x,-y,-z
4 1/2+x,1/2-y,1/2+z
_cell_length_a 9.4282
_cell_length_b 14.3232
_cell_length_c 10.5604
_cell_angle_alpha 90.0
_cell_angle_beta 100.4809
_cell_angle_gamma 90.0
loop_
_atom_site_label
_atom_site_type_symbol
_atom_site_fract_x
_atom_site_fract_y
_atom_site_fract_z
N1 N     0.811835830     0.125834400     0.315597560 
N2 N     0.598796230     0.042172400     0.281749540 
C1 C     0.743260190     0.044226440     0.284877760 
C2 C     0.820029410    -0.037633230     0.258402610 
C3 C     0.968741790    -0.030024040     0.263651530 
C4 C     1.037738200     0.054547500     0.293849310 
C5 C     0.953049560     0.129840490     0.319124580 
C6 C     0.745308370    -0.126652310     0.227297800 
C7 C     0.517852500     0.113268740     0.330715270 
C8 C     0.545168590     0.136828900     0.461843590 
C9 C     0.459536060     0.205228910     0.504293820 
C10 C     0.348092970     0.249623920     0.421044930 
C11 C     0.322273680     0.223575660     0.291699410 
C12 C     0.406034850     0.156153740     0.244803370 
C13 C     0.662483660     0.089722730     0.555752930 
C14 C     0.259261110     0.324479680     0.469927620 
C15 C     0.378079690     0.130127720     0.104186570 
O1 O     0.835432310    -0.198712750     0.217854010 
O2 O     0.615110890    -0.138671390     0.211321690 
H1 H     1.028100620    -0.091328110     0.243918890 
H2 H     1.152619800     0.062465840     0.298247450 
H3 H     1.002313990     0.197636420     0.343715260 
H4 H     0.778457300    -0.254363410     0.195239070 
H5 H     0.550552070    -0.019147180     0.250900940 
H6 H     0.479811490     0.223579950     0.605748600 
H7 H     0.235500120     0.256814570     0.225384940 
H8 H     0.670636050     0.015716460     0.533223660 
H9 H     0.642255030     0.096018730     0.653896310 
H10 H     0.767156830     0.121337710     0.551862620 
H11 H     0.230987300     0.304908370     0.562259650 
H12 H     0.159404400     0.337708710     0.401931260 
H13 H     0.318930570     0.390363160     0.484558610 
H14 H     0.282874600     0.166156550     0.052672510 
H15 H     0.360177900     0.055110370     0.089998940 
H16 H     0.470364080     0.148253220     0.059493110 

#END
data_NPL2016_0K_CYVTPA 
# 2016 Nyman Polymorph Library
# 0 K crystal structure
loop_
_symmetry_equiv_pos_site_id
_symmetry_equiv_pos_as_xyz
1 +x,+y,+z
2 -x,1/2-y,+z
3 1/2+x,+y,1/2+z
4 1/2-x,1/2-y,1/2+z
5 -x,-y,-z
6 +x,1/2+y,-z
7 1/2-x,-y,1/2-z
8 1/2+x,1/2+y,1/2-z
_cell_length_a 15.8012
_cell_length_b 26.982
_cell_length_c 8.8377
_cell_angle_alpha 90.0
_cell_angle_beta 90.0
_cell_angle_gamma 99.7404
loop_
_atom_site_label
_atom_site_type_symbol
_atom_site_fract_x
_atom_site_fract_y
_atom_site_fract_z
N1 N     0.194226980     0.353354350     0.772132100 
N2 N     0.210142090     0.595959400     1.105916850 
N3 N     0.419455010     0.630376050     1.327105960 
N4 N     0.516043470     0.496286670     1.185374570 
C1 C     0.257029580     0.567484580     1.103864230 
C2 C     0.315315690     0.532073630     1.101322480 
C3 C     0.391610520     0.546903440     1.178413080 
C4 C     0.406982390     0.592994240     1.260504440 
C5 C     0.460222460     0.518991070     1.182241120 
C6 C     0.285905450     0.485613400     1.020218740 
C7 C     0.326140370     0.442770750     1.029289910 
C8 C     0.295842180     0.399687230     0.949148830 
C9 C     0.222936560     0.396511030     0.854835250 
C10 C     0.182335750     0.439139370     0.844975050 
C11 C     0.212852660     0.482024330     0.925877360 
C12 C     0.109765510     0.342770780     0.709897780 
C13 C     0.098176530     0.324295370     0.562337840 
C14 C     0.015888120     0.312215960     0.502491740 
C15 C    -0.055368010     0.318393290     0.588757760 
C16 C    -0.043781950     0.336341740     0.736436340 
C17 C     0.038219640     0.348081030     0.797658270 
C18 C     0.249681070     0.317589730     0.743301590 
C19 C     0.328865720     0.332634660     0.672676290 
C20 C     0.381871680     0.297461930     0.644046120 
C21 C     0.355711100     0.247241370     0.683893670 
C22 C     0.276254100     0.232291770     0.753111260 
C23 C     0.223291510     0.267343880     0.783391180 
H1 H     0.380835930     0.442521510     1.102059990 
H2 H     0.327596350     0.367433540     0.960946940 
H3 H     0.127482130     0.438472780     0.771584000 
H4 H     0.180440980     0.514098120     0.914213440 
H5 H     0.153620810     0.319511230     0.495459310 
H6 H     0.007563620     0.298103180     0.387731580 
H7 H    -0.119374260     0.309056500     0.541690790 
H8 H    -0.098832820     0.340654140     0.805226240 
H9 H     0.047048060     0.361122060     0.913346310 
H10 H     0.348407680     0.371670900     0.641038160 
H11 H     0.443369520     0.309275200     0.589464510 
H12 H     0.396982770     0.219900670     0.660956370 
H13 H     0.255637660     0.193305650     0.784530830 
H14 H     0.161476770     0.256138880     0.837327150 

#END
data_NPL2016_0K_CYVTPA01 
# 2016 Nyman Polymorph Library
# 0 K crystal structure
loop_
_symmetry_equiv_pos_site_id
_symmetry_equiv_pos_as_xyz
1 +x,+y,+z
2 1/2-x,-y,1/2+z
3 1/2+x,1/2-y,-z
4 -x,1/2+y,1/2-z
5 -x,-y,-z
6 1/2+x,+y,1/2-z
7 1/2-x,1/2+y,+z
8 +x,1/2-y,1/2+z
_cell_length_a 11.3003
_cell_length_b 14.6087
_cell_length_c 21.5176
_cell_angle_alpha 90.0
_cell_angle_beta 90.0
_cell_angle_gamma 90.0
loop_
_atom_site_label
_atom_site_type_symbol
_atom_site_fract_x
_atom_site_fract_y
_atom_site_fract_z
N1 N     0.067068790     0.395570880     0.267473730 
N2 N    -0.264691870     0.683351140     0.064213100 
N3 N    -0.076645870     0.750636980    -0.074464220 
N4 N     0.224261690     0.587853110    -0.016193020 
C1 C    -0.170545390     0.652922510     0.061902440 
C2 C    -0.053406370     0.615044200     0.059023520 
C3 C     0.011019200     0.640208390     0.007032420 
C4 C    -0.037390430     0.701189610    -0.037964610 
C5 C     0.128587950     0.611345570    -0.005767070 
C6 C    -0.018839710     0.558328090     0.111321610 
C7 C     0.090574960     0.511774400     0.115573270 
C8 C     0.118402200     0.458731720     0.166355560 
C9 C     0.038572650     0.448737590     0.216402210 
C10 C    -0.070909060     0.494749270     0.212642600 
C11 C    -0.098297570     0.547374360     0.161575220 
C12 C     0.153742780     0.324604860     0.264019050 
C13 C     0.149042790     0.259240470     0.216698570 
C14 C     0.233202750     0.189859600     0.214461560 
C15 C     0.321184410     0.184450100     0.259687210 
C16 C     0.324762780     0.249117630     0.307245200 
C17 C     0.241667920     0.319253300     0.309444030 
C18 C     0.007420460     0.407498960     0.325510880 
C19 C    -0.047186500     0.332755430     0.353931150 
C20 C    -0.103823510     0.343979700     0.410811100 
C21 C    -0.107065480     0.429635650     0.439247260 
C22 C    -0.052577640     0.504166780     0.410696220 
C23 C     0.005252240     0.493265970     0.354117560 
H1 H     0.155594430     0.517313740     0.079124910 
H2 H     0.203457080     0.425001290     0.168202270 
H3 H    -0.134475870     0.487822920     0.249871050 
H4 H    -0.183825270     0.580636790     0.160065480 
H5 H     0.079707260     0.263130840     0.182061340 
H6 H     0.229237520     0.139415870     0.177607500 
H7 H     0.386289770     0.130093720     0.257946470 
H8 H     0.392911480     0.245375020     0.342573000 
H9 H     0.244021950     0.369842060     0.346200270 
H10 H    -0.044421490     0.266490840     0.331422090 
H11 H    -0.146153130     0.285798070     0.432740590 
H12 H    -0.151585530     0.438243880     0.483444530 
H13 H    -0.054120200     0.570832320     0.432745790 
H14 H     0.048659480     0.550653800     0.331851920 

#END
data_NPL2016_0K_DADDER 
# 2016 Nyman Polymorph Library
# 0 K crystal structure
loop_
_symmetry_equiv_pos_site_id
_symmetry_equiv_pos_as_xyz
1 +x,+y,+z
2 1/2-x,1/2+y,1/2-z
3 -x,-y,-z
4 1/2+x,1/2-y,1/2+z
_cell_length_a 14.9795
_cell_length_b 8.0164
_cell_length_c 19.3846
_cell_angle_alpha 90.0
_cell_angle_beta 105.4169
_cell_angle_gamma 90.0
loop_
_atom_site_label
_atom_site_type_symbol
_atom_site_fract_x
_atom_site_fract_y
_atom_site_fract_z
C1 C     0.182428500     0.378953120     0.250817940 
C2 C     0.259089620     0.445450960     0.301904050 
C3 C     0.270818480     0.419983300     0.374610570 
C4 C     0.205868190     0.327386860     0.398108040 
C5 C     0.129360110     0.260937980     0.348174780 
C6 C     0.117273780     0.285900730     0.275383930 
C7 C     0.175587400     0.409630550     0.175620670 
C8 C     0.114300890     0.351452750     0.116685550 
C9 C    -0.009793100     0.204430200     0.049821510 
C10 C     0.038523610     0.281077330     0.000941280 
C11 C     0.018301310     0.272600570    -0.073211900 
C12 C     0.076299480     0.357856620    -0.106392570 
C13 C     0.152311890     0.448556090    -0.065695940 
C14 C     0.172243500     0.456405990     0.008521030 
C15 C     0.114091050     0.370868590     0.041864190 
O1 O     0.039641040     0.251631100     0.119060000 
O2 O    -0.077111090     0.118215630     0.039369810 
H1 H     0.309849500     0.517658920     0.283865360 
H2 H     0.330527490     0.472318300     0.412935690 
H3 H     0.214713590     0.307222110     0.454809680 
H4 H     0.078528570     0.188939770     0.366123360 
H5 H     0.057745260     0.233767000     0.237263710 
H6 H     0.230341730     0.485772250     0.164997340 
H7 H    -0.040743020     0.201705550    -0.103431880 
H8 H     0.063023620     0.354612310    -0.164096270 
H9 H     0.196484740     0.513966750    -0.092832310 
H10 H     0.231198260     0.527015850     0.039073890 
C16 C     0.833879390     0.451934350     0.401899310 
C17 C     0.754425630     0.551448290     0.377239440 
C18 C     0.734167590     0.626505480     0.310326610 
C19 C     0.792962110     0.603586480     0.266222350 
C20 C     0.871899650     0.505000040     0.289786320 
C21 C     0.892540010     0.429621640     0.356657370 
C22 C     0.850774820     0.379004700     0.472930100 
C23 C     0.923414330     0.290142530     0.510938780 
C24 C     1.064165780     0.158755720     0.536819040 
C25 C     1.029277140     0.153436800     0.600910410 
C26 C     1.069472660     0.084883310     0.667809860 
C27 C     1.020894650     0.097813210     0.719516070 
C28 C     0.934475500     0.177774470     0.703891690 
C29 C     0.894671540     0.246346980     0.636852250 
C30 C     0.943372560     0.233455440     0.584935050 
O3 O     0.996943360     0.243430600     0.484356350 
O4 O     1.133567600     0.106903960     0.525293910 
H11 H     0.708424950     0.569654770     0.411389630 
H12 H     0.672581760     0.702779330     0.292558280 
H13 H     0.777423090     0.661894180     0.213939850 
H14 H     0.917864840     0.486540120     0.255688840 
H15 H     0.953854600     0.353529910     0.374260210 
H16 H     0.798881690     0.406086680     0.501177730 
H17 H     1.136275120     0.023891750     0.678574040 
H18 H     1.049682360     0.046002360     0.772364920 
H19 H     0.897976030     0.186226780     0.745119900 
H20 H     0.827925340     0.307638280     0.625742470 

#END
data_NPL2016_0K_DADDER01 
# 2016 Nyman Polymorph Library
# 0 K crystal structure
loop_
_symmetry_equiv_pos_site_id
_symmetry_equiv_pos_as_xyz
1 +x,+y,+z
2 -x,-y,-z
_cell_length_a 7.1238
_cell_length_b 8.7907
_cell_length_c 8.9144
_cell_angle_alpha 93.1935
_cell_angle_beta 96.3798
_cell_angle_gamma 94.2451
loop_
_atom_site_label
_atom_site_type_symbol
_atom_site_fract_x
_atom_site_fract_y
_atom_site_fract_z
O1 O     0.095697220     0.873724860     0.172655920 
O2 O     0.398012850     0.916041440     0.285923080 
C1 C     0.238892420     0.952106560     0.274789040 
C2 C     0.148976610     1.074212860     0.352858780 
C3 C     0.227795150     1.184003070     0.464836620 
C4 C     0.108893000     1.287165270     0.519437520 
C5 C    -0.083537290     1.279164500     0.462383970 
C6 C    -0.161601950     1.168935300     0.350357350 
C7 C    -0.042401000     1.065395020     0.295493820 
C8 C    -0.075005190     0.937841740     0.181535170 
C9 C    -0.237007980     0.884276940     0.097115290 
C10 C    -0.274432480     0.752911110    -0.011695160 
C11 C    -0.464327140     0.706211260    -0.065155910 
C12 C    -0.510869640     0.580510870    -0.167361690 
C13 C    -0.368215350     0.498449030    -0.219035340 
C14 C    -0.179233020     0.543455390    -0.167368570 
C15 C    -0.131829200     0.668838940    -0.064858500 
H1 H     0.376725700     1.187821220     0.507044100 
H2 H     0.164561530     1.374634030     0.606688450 
H3 H    -0.173273760     1.360923870     0.506794630 
H4 H    -0.310424100     1.164475440     0.307639140 
H5 H    -0.359287210     0.945462040     0.118096040 
H6 H    -0.575878140     0.769821430    -0.025297350 
H7 H    -0.658245520     0.546539500    -0.206738060 
H8 H    -0.403896470     0.400337980    -0.298910150 
H9 H    -0.067592010     0.480177820    -0.207271720 
H10 H     0.014994090     0.702202240    -0.025237350 

#END
data_NPL2016_0K_DAFBIV 
# 2016 Nyman Polymorph Library
# 0 K crystal structure
loop_
_symmetry_equiv_pos_site_id
_symmetry_equiv_pos_as_xyz
1 +x,+y,+z
2 -x,+y,1/2-z
3 1/2+x,1/2+y,+z
4 1/2-x,1/2+y,1/2-z
5 -x,-y,-z
6 +x,-y,1/2+z
7 1/2-x,1/2-y,-z
8 1/2+x,1/2-y,1/2+z
_cell_length_a 9.0158
_cell_length_b 10.9271
_cell_length_c 13.132
_cell_angle_alpha 90.0
_cell_angle_beta 94.6013
_cell_angle_gamma 90.0
loop_
_atom_site_label
_atom_site_type_symbol
_atom_site_fract_x
_atom_site_fract_y
_atom_site_fract_z
S1 S     0.403912220     0.608410440     0.556450220 
C1 C     0.364603610     0.723924640     0.643855210 
C2 C     0.497576600     0.839173980     0.525944270 
C3 C     0.540822940     0.708704320     0.499667340 
C4 C     0.276393000     0.710600220     0.722616720 
N1 N     0.437628600     0.830231500     0.625633050 
N2 N     0.215458580     0.596452570     0.747416630 
O1 O     0.229753290     0.508604520     0.689007800 
O2 O     0.149975250     0.590517990     0.826040820 
H1 H     0.404515500     0.907758180     0.658900730 
H2 H     0.414392110     0.875178600     0.467958490 
H3 H     0.593796530     0.900170370     0.530773850 
H4 H     0.535331550     0.692831400     0.417651770 
H5 H     0.651510030     0.685601380     0.533752320 
H6 H     0.255644500     0.783207760     0.775230770 

#END
data_NPL2016_0K_DAFBIV01 
# 2016 Nyman Polymorph Library
# 0 K crystal structure
loop_
_symmetry_equiv_pos_site_id
_symmetry_equiv_pos_as_xyz
1 +x,+y,+z
2 1/2-x,1/2+y,1/2-z
3 -x,-y,-z
4 1/2+x,1/2-y,1/2+z
_cell_length_a 9.7996
_cell_length_b 5.2531
_cell_length_c 24.0698
_cell_angle_alpha 90.0
_cell_angle_beta 91.4964
_cell_angle_gamma 90.0
loop_
_atom_site_label
_atom_site_type_symbol
_atom_site_fract_x
_atom_site_fract_y
_atom_site_fract_z
S1 S     0.427829450     0.224285530     0.032513430 
C1 C     0.259346220     0.133532650     0.001666590 
C2 C     0.166863290     0.360471530     0.012126880 
C3 C     0.349687410     0.446514880     0.076293110 
C4 C     0.415364450     0.594114160     0.114984850 
N1 N     0.211232650     0.453167010     0.066979700 
N2 N     0.557786470     0.578420640     0.124933850 
O1 O     0.607511390     0.710745630     0.162513000 
O2 O     0.625261590     0.433437340     0.095554590 
H1 H     0.223317010    -0.036916670     0.022555480 
H2 H     0.271151670     0.094997820    -0.042366680 
H3 H     0.059499950     0.305621460     0.012719980 
H4 H     0.180089760     0.506887330    -0.019833270 
H5 H     0.161123230     0.604461920     0.082452670 
H6 H     0.364152990     0.729194140     0.140956270 
S2 S     0.107234750     0.362946700     0.234035620 
C5 C     0.049081870     0.652771510     0.270494280 
C6 C    -0.097622140     0.703962740     0.250264360 
C7 C    -0.028817460     0.385150300     0.185161670 
C8 C    -0.050104930     0.225528380     0.141155020 
N3 N    -0.109807700     0.590302410     0.195007100 
N4 N     0.041601910     0.027565170     0.128951230 
O3 O     0.018750280    -0.097252010     0.086408830 
O4 O     0.139967550    -0.011349990     0.161458020 
H7 H     0.116744760     0.809001810     0.259845080 
H8 H     0.055962660     0.619299010     0.315085060 
H9 H    -0.119070680     0.907584730     0.247808350 
H10 H    -0.170214650     0.616353750     0.278483020 
H11 H    -0.201098000     0.600568970     0.174717530 
H12 H    -0.134051120     0.245437120     0.111624340 

#END
data_NPL2016_0K_DAKFUQ 
# 2016 Nyman Polymorph Library
# 0 K crystal structure
loop_
_symmetry_equiv_pos_site_id
_symmetry_equiv_pos_as_xyz
1 +x,+y,+z
2 1/2-x,1/2+y,1/2-z
3 -x,-y,-z
4 1/2+x,1/2-y,1/2+z
_cell_length_a 10.9935
_cell_length_b 13.3102
_cell_length_c 7.2004
_cell_angle_alpha 90.0
_cell_angle_beta 103.1523
_cell_angle_gamma 90.0
loop_
_atom_site_label
_atom_site_type_symbol
_atom_site_fract_x
_atom_site_fract_y
_atom_site_fract_z
S1 S     0.008753040     0.373044700     0.231129860 
S2 S     0.224928590     0.237812560     0.353677780 
S3 S     0.217925730     0.078787000     0.357940910 
C1 C     0.062437400     0.256637120     0.267688450 
C2 C    -0.005806850     0.164643380     0.240872480 
C3 C     0.054003870     0.074411030     0.276131360 
C4 C    -0.004970550    -0.024771190     0.248953050 
C5 C    -0.131188680    -0.035438520     0.153215130 
C6 C    -0.187853050    -0.128455350     0.129240380 
C7 C    -0.120586270    -0.215031570     0.200882030 
C8 C     0.004681790    -0.206181120     0.296668420 
C9 C     0.060527950    -0.112005150     0.319896680 
C10 C    -0.117866090    -0.394040150     0.220587650 
O1 O    -0.184493130    -0.302583410     0.170406980 
H1 H    -0.106157150     0.169526050     0.192894660 
H2 H    -0.185032020     0.029721380     0.093833780 
H3 H    -0.284548290    -0.136746540     0.054461670 
H4 H     0.058760360    -0.271380970     0.354649200 
H5 H     0.157126050    -0.106923240     0.397514800 
H6 H    -0.084674290    -0.400931460     0.375385840 
H7 H    -0.039012490    -0.400030770     0.151902290 
H8 H    -0.184567820    -0.453769660     0.169089640 

#END
data_NPL2016_0K_DAKFUQ01 
# 2016 Nyman Polymorph Library
# 0 K crystal structure
loop_
_symmetry_equiv_pos_site_id
_symmetry_equiv_pos_as_xyz
1 +x,+y,+z
2 -x,+y,1/2-z
3 1/2+x,1/2+y,+z
4 1/2-x,1/2+y,1/2-z
5 -x,-y,-z
6 +x,-y,1/2+z
7 1/2-x,1/2-y,-z
8 1/2+x,1/2-y,1/2+z
_cell_length_a 14.8093
_cell_length_b 11.2793
_cell_length_c 15.331
_cell_angle_alpha 90.0
_cell_angle_beta 126.4839
_cell_angle_gamma 90.0
loop_
_atom_site_label
_atom_site_type_symbol
_atom_site_fract_x
_atom_site_fract_y
_atom_site_fract_z
S1 S     0.231910410     0.458534810     0.211043040 
S2 S     0.287525530     0.467310770     0.111903910 
S3 S     0.248255040     0.651149600     0.350104920 
C1 C     0.332570900     0.615963650     0.146602350 
C2 C     0.319722770     0.668078350     0.218974660 
C3 C     0.271256430     0.604746290     0.262285610 
C4 C     0.378380810     0.672398800     0.094583720 
C5 C     0.395873950     0.608576210     0.027501590 
C6 C     0.438683720     0.661670950    -0.022585930 
C7 C     0.465437370     0.782333410    -0.006214120 
C8 C     0.448146600     0.847906840     0.060417530 
C9 C     0.405458140     0.794030430     0.109510200 
C10 C     0.529383470     0.781152360    -0.117075770 
O1 O     0.506839650     0.843510520    -0.051171450 
H1 H     0.346013190     0.758239300     0.246228640 
H2 H     0.376574760     0.514731960     0.014006480 
H3 H     0.451196830     0.608555760    -0.073243580 
H4 H     0.468675680     0.941390700     0.071736920 
H5 H     0.392199590     0.847440090     0.159573980 
H6 H     0.595811400     0.715256660    -0.069577680 
H7 H     0.557841670     0.847920680    -0.146924570 
H8 H     0.453735150     0.738220300    -0.185926770 

#END
data_NPL2016_0K_DAMPEO 
# 2016 Nyman Polymorph Library
# 0 K crystal structure
loop_
_symmetry_equiv_pos_site_id
_symmetry_equiv_pos_as_xyz
1 +x,+y,+z
2 1/2-x,1/2+y,1/2-z
3 -x,-y,-z
4 1/2+x,1/2-y,1/2+z
_cell_length_a 11.4105
_cell_length_b 9.4583
_cell_length_c 11.185
_cell_angle_alpha 90.0
_cell_angle_beta 99.519
_cell_angle_gamma 90.0
loop_
_atom_site_label
_atom_site_type_symbol
_atom_site_fract_x
_atom_site_fract_y
_atom_site_fract_z
O1 O     0.278015940     0.183847120     0.920068360 
O2 O     0.184803810     0.392616410     0.892641150 
C1 C     0.187732540     0.267512970     0.866881090 
C2 C     0.001240450     0.265171720     0.709965340 
C3 C     0.098093250     0.191832700     0.781596290 
C4 C     0.107079810     0.046216100     0.763815100 
C5 C    -0.110747770     0.487925200     0.663640200 
C6 C    -0.066618400     0.058720030     0.614414250 
C7 C    -0.178133900     0.686465020     0.534710180 
C8 C    -0.296509560     0.656546750     0.542787000 
C9 C     0.023752810    -0.023033900     0.680043390 
C10 C    -0.086203350     0.602539310     0.593285100 
C11 C    -0.319761750     0.539828450     0.611802100 
C12 C    -0.395716330     0.748729890     0.479806990 
C13 C    -0.228391640     0.456282020     0.671942340 
N1 N    -0.015248280     0.405730500     0.725261110 
N2 N    -0.078607270     0.196938760     0.628073920 
H1 H     0.180096040    -0.010448490     0.816836870 
H2 H    -0.133407970     0.009547550     0.546526180 
H3 H    -0.157630920     0.775626250     0.480717640 
H4 H     0.028287820    -0.135715850     0.664956400 
H5 H     0.005195150     0.625039180     0.584764230 
H6 H    -0.411000180     0.513921790     0.618771320 
H7 H    -0.482148740     0.698578110     0.478035950 
H8 H    -0.384984180     0.770929450     0.386301470 
H9 H    -0.397611740     0.850540600     0.526058290 
H10 H    -0.247667910     0.365841170     0.724622980 
H11 H     0.049464240     0.455407260     0.783286910 
H12 H     0.318077980     0.232196300     0.991398930 

#END
data_NPL2016_0K_DAMPEO01 
# 2016 Nyman Polymorph Library
# 0 K crystal structure
loop_
_symmetry_equiv_pos_site_id
_symmetry_equiv_pos_as_xyz
1 +x,+y,+z
2 1/2+x,1/2-y,-z
3 -x,1/2+y,1/2-z
4 1/2-x,-y,1/2+z
5 -x,-y,-z
6 1/2-x,1/2+y,+z
7 +x,1/2-y,1/2+z
8 1/2+x,+y,1/2-z
_cell_length_a 14.6731
_cell_length_b 10.7757
_cell_length_c 14.8941
_cell_angle_alpha 90.0
_cell_angle_beta 90.0
_cell_angle_gamma 90.0
loop_
_atom_site_label
_atom_site_type_symbol
_atom_site_fract_x
_atom_site_fract_y
_atom_site_fract_z
C1 C     0.160994540     0.804052150     0.014807000 
C2 C     0.079997790     0.748808530    -0.020961480 
C3 C    -0.127696050     0.487110340    -0.230563670 
C4 C    -0.009607030     0.876487040     0.065578920 
C5 C     0.251601760     0.763248330    -0.014212030 
C6 C     0.010829780     0.602753550    -0.129779060 
C7 C     0.150911010     0.898357590     0.078418230 
C8 C    -0.122971720     0.616443330    -0.223206610 
C9 C    -0.054548040     0.674146700    -0.174306610 
C10 C    -0.061003320     0.417098670    -0.187082470 
C11 C     0.007339630     0.473835350    -0.136935780 
C12 C     0.064822790     0.935793510     0.105168820 
C13 C    -0.203326900     0.425976650    -0.282907800 
O1 O     0.320037050     0.835077850     0.017639140 
O2 O     0.267657750     0.672906720    -0.060945500 
N1 N     0.085065430     0.657590570    -0.083814560 
N2 N    -0.003253590     0.786954630     0.004797690 
H1 H    -0.078620510     0.902749720     0.084162170 
H2 H     0.211517330     0.940909660     0.106000930 
H3 H    -0.173457730     0.673088630    -0.257190550 
H4 H    -0.051745320     0.774180210    -0.169626820 
H5 H    -0.062528050     0.316681910    -0.192031020 
H6 H     0.058302970     0.418257840    -0.102857230 
H7 H     0.055071490     1.008238430     0.154508440 
H8 H    -0.266440740     0.423038370    -0.243697770 
H9 H    -0.185836540     0.330639250    -0.300789690 
H10 H    -0.218053510     0.476575500    -0.344833180 
H11 H     0.148668690     0.623731690    -0.094502890 
H12 H     0.376920160     0.791523200     0.008818130 

#END
data_NPL2016_0K_DAVVUR 
# 2016 Nyman Polymorph Library
# 0 K crystal structure
loop_
_symmetry_equiv_pos_site_id
_symmetry_equiv_pos_as_xyz
1 +x,+y,+z
_cell_length_a 10.5612
_cell_length_b 8.0717
_cell_length_c 6.4393
_cell_angle_alpha 101.9058
_cell_angle_beta 104.7547
_cell_angle_gamma 92.2521
loop_
_atom_site_label
_atom_site_type_symbol
_atom_site_fract_x
_atom_site_fract_y
_atom_site_fract_z
C1 C     0.900789110     0.936970230     0.697645410 
C2 C     0.883654990     0.811306210     0.502338720 
C3 C     0.794382220     0.824690980     0.309293290 
C4 C     0.773370010     0.687651350     0.101982330 
C5 C     0.720580920     0.965380430     0.309713050 
C6 C     0.733955080     1.095357790     0.495457920 
C7 C     0.652344590     1.248946480     0.491090360 
C8 C     0.743806130     1.414159790     0.537477560 
C9 C     0.553655430     1.232329390     0.264448100 
C10 C     0.572413600     1.261681450     0.663229640 
C11 C     0.826852400     1.077248330     0.687253730 
C12 C     0.940319830     1.220254000     1.063647280 
C13 C     0.991422040     0.933798860     0.908880430 
C14 C     1.100130820     1.063703580     1.301518180 
C15 C     1.117087640     1.189495230     1.496660400 
C16 C     1.205252520     1.175406970     1.690433560 
C17 C     1.225771230     1.312167130     1.897881160 
C18 C     1.278337880     1.034063690     1.690784210 
C19 C     1.265734920     0.904516130     1.504882990 
C20 C     1.345746660     0.749544380     1.510813990 
C21 C     1.252712530     0.585052430     1.459303190 
C22 C     1.441637690     0.763926840     1.739420510 
C23 C     1.428500060     0.736908780     1.342733800 
C24 C     1.173720830     0.923164030     1.312391470 
C25 C     1.062231470     0.781441490     0.934511650 
C26 C     1.010229260     1.067295320     1.089837390 
O1 O     0.845976080     1.207179660     0.869449970 
O2 O     0.957492660     1.354413520     1.195018110 
O3 O     1.155716640     0.794078250     1.129603420 
O4 O     1.046187980     0.647839510     0.802307250 
H1 H     0.939852840     0.702937530     0.505985600 
H2 H     0.751936450     0.741030310    -0.044534540 
H3 H     0.690045520     0.595830800     0.084248610 
H4 H     0.859803070     0.617583640     0.104214560 
H5 H     0.650840420     0.972430020     0.157140630 
H6 H     0.817384270     1.434672420     0.695491360 
H7 H     0.794682020     1.409305100     0.408479230 
H8 H     0.685649280     1.523318430     0.538602080 
H9 H     0.602622420     1.225378700     0.132889370 
H10 H     0.482640820     1.120333590     0.222378920 
H11 H     0.498733100     1.344264730     0.268154420 
H12 H     0.510720000     1.142977270     0.635506020 
H13 H     0.635774600     1.289088860     0.830816380 
H14 H     0.508031110     1.363865050     0.648080640 
H15 H     1.061407110     1.298301190     1.492461650 
H16 H     1.243717880     1.258110710     2.043773630 
H17 H     1.311083840     1.401832800     1.919183280 
H18 H     1.140454570     1.384731980     1.892956860 
H19 H     1.347059560     1.026300330     1.844035120 
H20 H     1.181195760     0.565801670     1.299383950 
H21 H     1.199381190     0.589699510     1.585068190 
H22 H     1.310122020     0.475236400     1.459746400 
H23 H     1.390454670     0.770836750     1.868165600 
H24 H     1.513760900     0.875088680     1.784966940 
H25 H     1.495522530     0.651102580     1.736580620 
H26 H     1.491920180     0.854773620     1.374451320 
H27 H     1.366909970     0.711938240     1.173996620 
H28 H     1.491315070     0.633140060     1.357980580 

#END
data_NPL2016_0K_DAVVUR01 
# 2016 Nyman Polymorph Library
# 0 K crystal structure
loop_
_symmetry_equiv_pos_site_id
_symmetry_equiv_pos_as_xyz
1 +x,+y,+z
_cell_length_a 10.7012
_cell_length_b 6.9544
_cell_length_c 7.4148
_cell_angle_alpha 104.994
_cell_angle_beta 90.5862
_cell_angle_gamma 105.6093
loop_
_atom_site_label
_atom_site_type_symbol
_atom_site_fract_x
_atom_site_fract_y
_atom_site_fract_z
C1 C     0.001221890     0.726914280     0.862744850 
C2 C    -0.081094470     0.525930260     0.780688880 
C3 C    -0.029902410     0.364932730     0.697767140 
C4 C    -0.118305940     0.151220110     0.605616660 
C5 C     0.105578800     0.403729100     0.696464600 
C6 C     0.192584540     0.597444270     0.777170840 
C7 C     0.340947150     0.633897660     0.778132410 
C8 C     0.375948490     0.433304650     0.681978120 
C9 C     0.404392540     0.708118260     0.981613100 
C10 C     0.399210310     0.796457480     0.671477140 
C11 C     0.136171540     0.755842340     0.861383810 
C12 C     0.183970300     1.111677460     1.053698440 
C13 C    -0.043141760     0.906549890     0.951743870 
C14 C     0.043082800     1.095017870     1.043211740 
C15 C    -0.184278740     0.888531710     0.945275100 
C16 C    -0.001251510     1.274128030     1.133852090 
C17 C     0.081166270     1.474785710     1.216912880 
C18 C    -0.136128260     1.244744230     1.136993020 
C19 C     0.030075950     1.635288330     1.301636420 
C20 C    -0.192451970     1.402710220     1.222857040 
C21 C     0.118427580     1.848680840     1.394959980 
C22 C    -0.105394440     1.596258810     1.303878860 
C23 C    -0.340778580     1.365787820     1.223651160 
C24 C    -0.375724260     1.566061870     1.321062610 
C25 C    -0.405226290     1.291834820     1.020762160 
C26 C    -0.398034450     1.202786490     1.330303210 
O1 O     0.219814860     0.946180280     0.946940370 
O2 O     0.270055920     1.255045670     1.145777590 
O3 O    -0.219769220     1.053996030     1.052789990 
O4 O    -0.271108260     0.742413890     0.858795930 
H1 H    -0.184969150     0.499594180     0.781260520 
H2 H    -0.136060510     0.129053870     0.454923770 
H3 H    -0.075584240     0.030486840     0.623316220 
H4 H    -0.212671080     0.127261240     0.664039320 
H5 H     0.143297010     0.275441530     0.630839350 
H6 H     0.340992950     0.312671330     0.753866040 
H7 H     0.337071570     0.371804220     0.535192600 
H8 H     0.481822850     0.466806310     0.685181170 
H9 H     0.388442670     0.854167320     1.058652480 
H10 H     0.365078800     0.591887740     1.056792000 
H11 H     0.509367240     0.729419210     0.979991160 
H12 H     0.358978490     0.741307310     0.525178150 
H13 H     0.380591440     0.944676850     0.734795250 
H14 H     0.504697570     0.822230390     0.673034260 
H15 H     0.185029270     1.501284280     1.215655450 
H16 H     0.134504500     1.870731100     1.545918610 
H17 H     0.076556430     1.969796740     1.375871490 
H18 H     0.213489840     1.872160980     1.338594610 
H19 H    -0.143031320     1.724206470     1.370856120 
H20 H    -0.341511780     1.686985190     1.249273460 
H21 H    -0.336113510     1.627309690     1.467531520 
H22 H    -0.481571780     1.532251400     1.319083760 
H23 H    -0.389786530     1.145541590     0.943293380 
H24 H    -0.366286300     1.407947160     0.945322040 
H25 H    -0.510115520     1.270936530     1.023552850 
H26 H    -0.357185630     1.257829440     1.476309900 
H27 H    -0.379317340     1.054809870     1.266299400 
H28 H    -0.503520310     1.176610170     1.329779210 

#END
data_NPL2016_0K_DAWBEI 
# 2016 Nyman Polymorph Library
# 0 K crystal structure
loop_
_symmetry_equiv_pos_site_id
_symmetry_equiv_pos_as_xyz
1 +x,+y,+z
2 1/2-x,1/2+y,1/2-z
_cell_length_a 6.8243
_cell_length_b 15.8488
_cell_length_c 10.4793
_cell_angle_alpha 90.0
_cell_angle_beta 98.7331
_cell_angle_gamma 90.0
loop_
_atom_site_label
_atom_site_type_symbol
_atom_site_fract_x
_atom_site_fract_y
_atom_site_fract_z
C1 C     0.728425230     0.065643500     0.453807850 
C2 C     0.844465010     0.031648450     0.366489370 
C3 C     1.003480840     0.078853890     0.337464840 
C4 C     1.084396850    -0.025428050     0.189801040 
C5 C     1.048919490     0.158077960     0.393902660 
C6 C     0.938313580     0.194003510     0.481427440 
C7 C     0.987787600     0.280106190     0.544803810 
C8 C     1.178929880     0.317237410     0.507100850 
C9 C     0.814956110     0.341516400     0.501310140 
C10 C     1.019002440     0.270861450     0.693285380 
C11 C     0.780022300     0.144974320     0.507979620 
C12 C     0.512984260     0.108056480     0.596153870 
C13 C     0.554896130     0.036847080     0.508310700 
C14 C     0.441163360    -0.035143840     0.491798770 
C15 C     0.271553590    -0.065101020     0.549451150 
C16 C     0.475647610    -0.104125920     0.398210330 
C17 C     0.165512150    -0.034138110     0.644459500 
C18 C     0.216270080    -0.143328960     0.492576880 
C19 C     0.011427610    -0.082826120     0.677343970 
C20 C     0.062435390    -0.193704860     0.522665500 
C21 C    -0.038931610    -0.160565010     0.617274940 
C22 C     0.008543580    -0.278462340     0.456059180 
C23 C    -0.048810050     0.014618460     0.840535320 
C24 C    -0.175139690    -0.317998460     0.500636370 
C25 C     0.184847000    -0.339787280     0.488535910 
C26 C    -0.038071430    -0.265495760     0.308454950 
O1 O     1.127567400     0.052636290     0.254976840 
O2 O     0.651682240     0.170184580     0.591205880 
O3 O     0.386567510     0.117595370     0.662706870 
O4 O     0.336734320    -0.166175900     0.403171820 
O5 O     0.595080920    -0.111617090     0.326114680 
O6 O    -0.104425630    -0.059064570     0.766307130 
H1 H     0.808028920    -0.028810700     0.323446400 
H2 H     1.083667990    -0.077748610     0.257952470 
H3 H     0.940628470    -0.023225490     0.127108130 
H4 H     1.201763410    -0.034944230     0.131638530 
H5 H     1.175351080     0.190623470     0.366663120 
H6 H     1.306041470     0.275794240     0.535510640 
H7 H     1.165486730     0.328996290     0.403355340 
H8 H     1.210522780     0.377563290     0.556365720 
H9 H     0.790516680     0.348340070     0.396290970 
H10 H     0.677706730     0.319378840     0.531314650 
H11 H     0.849219330     0.403768390     0.543950050 
H12 H     0.889992980     0.243684520     0.727456220 
H13 H     1.146645120     0.230334750     0.725460520 
H14 H     1.048169310     0.332746710     0.738287310 
H15 H     0.204331940     0.025599540     0.689283610 
H16 H    -0.161606300    -0.194242900     0.647522160 
H17 H    -0.048546990     0.070563440     0.779287220 
H18 H     0.098418990     0.007374590     0.897831000 
H19 H    -0.159251430     0.022042680     0.904463410 
H20 H    -0.305059130    -0.277201240     0.479150470 
H21 H    -0.150884460    -0.331672240     0.604064850 
H22 H    -0.209313780    -0.377594840     0.449723350 
H23 H     0.218718460    -0.349916940     0.592742130 
H24 H     0.317387100    -0.315678890     0.454613400 
H25 H     0.148063350    -0.400837530     0.442398320 
H26 H     0.085707250    -0.236907130     0.269958960 
H27 H    -0.167566450    -0.224692610     0.284144490 
H28 H    -0.071367660    -0.326272570     0.260683030 

#END
data_NPL2016_0K_DAWBEI01 
# 2016 Nyman Polymorph Library
# 0 K crystal structure
loop_
_symmetry_equiv_pos_site_id
_symmetry_equiv_pos_as_xyz
1 +x,+y,+z
2 -x,1/2-y,1/2+z
3 1/2+x,-y,1/2-z
4 1/2-x,1/2+y,-z
_cell_length_a 10.1972
_cell_length_b 12.4322
_cell_length_c 18.1014
_cell_angle_alpha 90.0
_cell_angle_beta 90.0
_cell_angle_gamma 90.0
loop_
_atom_site_label
_atom_site_type_symbol
_atom_site_fract_x
_atom_site_fract_y
_atom_site_fract_z
C1 C     0.460326270     0.157573160     0.478993280 
C2 C     0.383228300     0.218118450     0.528098640 
C3 C     0.358197090     0.325017730     0.510752330 
C4 C     0.226163590     0.347968670     0.618365920 
C5 C     0.407990130     0.371956910     0.446130300 
C6 C     0.485383020     0.314995590     0.396069260 
C7 C     0.539406170     0.365048180     0.324915390 
C8 C     0.487601860     0.479884230     0.313367920 
C9 C     0.690477580     0.368429040     0.329272850 
C10 C     0.496216240     0.297316450     0.257599100 
C11 C     0.508335780     0.208163310     0.415258140 
C12 C     0.590799580     0.041286050     0.408162210 
C13 C     0.509363430     0.046930760     0.477786500 
C14 C     0.541134410    -0.150439900     0.522821990 
C15 C     0.624591160    -0.209249020     0.476065170 
C16 C     0.648927780    -0.316335770     0.493190800 
C17 C     0.788962210    -0.337036250     0.388602660 
C18 C     0.592590910    -0.365100290     0.555438400 
C19 C     0.510353050    -0.309444150     0.603688090 
C20 C     0.446679540    -0.361706120     0.671463240 
C21 C     0.492666900    -0.478510310     0.681501660 
C22 C     0.296293430    -0.361442530     0.661830910 
C23 C     0.484724870    -0.298451030     0.741722080 
C24 C     0.487589750    -0.202584820     0.584522200 
C25 C     0.406259440    -0.035395220     0.591987570 
C26 C     0.492093330    -0.039798620     0.524002820 
O1 O     0.285437520     0.392092080     0.554020180 
O2 O     0.585333350     0.139346470     0.373524940 
O3 O     0.653573660    -0.030060610     0.381110910 
O4 O     0.727167400    -0.381924840     0.451933000 
O5 O     0.407459900    -0.134695040     0.625068270 
O6 O     0.342569900     0.035707210     0.618654430 
H1 H     0.345334950     0.181488890     0.577285650 
H2 H     0.299971810     0.319314200     0.657659430 
H3 H     0.160045640     0.281589790     0.604465780 
H4 H     0.170468670     0.413315150     0.643181290 
H5 H     0.383475570     0.455302500     0.436471870 
H6 H     0.527021560     0.511861780     0.261731680 
H7 H     0.517927530     0.534067980     0.357744440 
H8 H     0.380667860     0.481538990     0.309571290 
H9 H     0.730632880     0.403523810     0.278696230 
H10 H     0.731435400     0.287946260     0.335634570 
H11 H     0.722501170     0.417554850     0.375993520 
H12 H     0.533778860     0.333937060     0.206910970 
H13 H     0.389273320     0.294421180     0.253854110 
H14 H     0.533134250     0.215284110     0.260575280 
H15 H     0.667309430    -0.171278460     0.428645520 
H16 H     0.716821980    -0.306156570     0.349138290 
H17 H     0.856009780    -0.271908830     0.403887460 
H18 H     0.844095840    -0.402444600     0.363480580 
H19 H     0.616413870    -0.448634370     0.564869170 
H20 H     0.444297330    -0.513042450     0.729837950 
H21 H     0.467240570    -0.528616120     0.634002400 
H22 H     0.598540670    -0.483394480     0.690259730 
H23 H     0.249864840    -0.399614820     0.709570950 
H24 H     0.258127590    -0.279859680     0.657004430 
H25 H     0.268174130    -0.406437390     0.612423420 
H26 H     0.444999590    -0.338889250     0.790480360 
H27 H     0.591347880    -0.295080380     0.747646240 
H28 H     0.447106040    -0.216499840     0.740503410 

#END
data_NPL2016_0K_DAXSOM 
# 2016 Nyman Polymorph Library
# 0 K crystal structure
loop_
_symmetry_equiv_pos_site_id
_symmetry_equiv_pos_as_xyz
1 +x,+y,+z
2 1/2-x,1/2+y,1/2-z
3 -x,-y,-z
4 1/2+x,1/2-y,1/2+z
_cell_length_a 9.1166
_cell_length_b 16.2077
_cell_length_c 17.4052
_cell_angle_alpha 90.0
_cell_angle_beta 97.1797
_cell_angle_gamma 90.0
loop_
_atom_site_label
_atom_site_type_symbol
_atom_site_fract_x
_atom_site_fract_y
_atom_site_fract_z
C1 C     0.249107630     0.177692380     0.815048980 
C2 C     0.331617910     0.193915190     0.892720110 
C3 C     0.326536840     0.137415020     0.949627920 
C4 C     0.247028130     0.060288670     0.938835570 
C5 C     0.162479180     0.047020320     0.863908310 
C6 C     0.159248680     0.101100100     0.804432260 
C7 C     0.244821210     0.004878620     0.999266540 
C8 C     0.296451290     0.029438620     1.080043920 
C9 C     0.245238450     0.101937730     1.111863300 
C10 C     0.292502720     0.123981550     1.187974780 
C11 C     0.392986930     0.074939860     1.235187580 
C12 C     0.443004260     0.002414680     1.203698040 
C13 C     0.394651180    -0.020519850     1.127830670 
C14 C     0.194280290    -0.081099430     0.988158170 
C15 C     0.214312410    -0.126740200     0.921606630 
C16 C     0.160680630    -0.206671680     0.911413290 
C17 C     0.084157160    -0.244414720     0.966653260 
C18 C     0.064284460    -0.199296540     1.033116680 
C19 C     0.118571670    -0.119691860     1.043982440 
C20 C     0.421265860     0.273765260     0.905702930 
C21 C     0.543356560     0.275961220     0.851655520 
C22 C     0.317578290     0.348862360     0.889190810 
C23 C     0.496271760     0.281048120     0.989621260 
C24 C     0.063523540     0.086594580     0.726791550 
C25 C     0.163730880     0.079502640     0.661714860 
C26 C    -0.046781070     0.158503500     0.709236460 
C27 C    -0.026283270     0.006297650     0.727340100 
C28 C     0.444619030     0.099904140     1.317517260 
C29 C     0.027982330    -0.331574970     0.956157520 
O1 O     0.254197400     0.226631260     0.761121850 
H1 H     0.390189030     0.147321770     1.005355480 
H2 H     0.093010300    -0.006980000     0.857636550 
H3 H     0.166336570     0.140325700     1.076489880 
H4 H     0.250374320     0.180044450     1.211318610 
H5 H     0.520819050    -0.036697590     1.239150230 
H6 H     0.434469280    -0.077194560     1.104742790 
H7 H     0.276816710    -0.100109900     0.878863360 
H8 H     0.179337400    -0.240577280     0.859786820 
H9 H     0.004699720    -0.226962900     1.076787550 
H10 H     0.100428060    -0.085926530     1.095620330 
H11 H     0.617905610     0.223281330     0.863079020 
H12 H     0.608682280     0.332410280     0.861964110 
H13 H     0.495715360     0.274375660     0.791167280 
H14 H     0.269091060     0.350060490     0.828851340 
H15 H     0.380133510     0.405879990     0.902043300 
H16 H     0.228609340     0.347076090     0.925909160 
H17 H     0.415601580     0.283051310     1.031112190 
H18 H     0.559572680     0.338430620     0.995777860 
H19 H     0.573186460     0.230344710     1.005509260 
H20 H     0.242989890     0.029074620     0.673907250 
H21 H     0.224584290     0.136475620     0.656159130 
H22 H     0.096259020     0.066428660     0.606558910 
H23 H    -0.118649280     0.146191670     0.655287160 
H24 H     0.010827740     0.216511780     0.703477700 
H25 H    -0.116864590     0.164721670     0.755548100 
H26 H     0.044912260    -0.047883400     0.737754800 
H27 H    -0.092083520    -0.001666940     0.670920240 
H28 H    -0.102501610     0.007497490     0.771108360 
H29 H     0.502954440     0.159013400     1.319535690 
H30 H     0.519460120     0.054082620     1.346847540 
H31 H     0.351192260     0.107211560     1.350728890 
H32 H     0.102943040    -0.374844510     0.989680340 
H33 H     0.018695330    -0.350496390     0.895560340 
H34 H    -0.080476000    -0.338283280     0.975983980 

#END
data_NPL2016_0K_DAXSOM01 
# 2016 Nyman Polymorph Library
# 0 K crystal structure
loop_
_symmetry_equiv_pos_site_id
_symmetry_equiv_pos_as_xyz
1 +x,+y,+z
2 1/2-x,-y,1/2+z
3 -x,1/2+y,1/2-z
4 1/2+x,1/2-y,-z
5 -x,-y,-z
6 1/2+x,+y,1/2-z
7 +x,1/2-y,1/2+z
8 1/2-x,1/2+y,+z
_cell_length_a 16.5354
_cell_length_b 16.8112
_cell_length_c 18.2806
_cell_angle_alpha 90.0
_cell_angle_beta 90.0
_cell_angle_gamma 90.0
loop_
_atom_site_label
_atom_site_type_symbol
_atom_site_fract_x
_atom_site_fract_y
_atom_site_fract_z
C1 C     0.029721740     0.183052070     0.299429170 
C2 C     0.023250730     0.196850630     0.379555820 
C3 C     0.055745670     0.142973620     0.426097520 
C4 C     0.095826020     0.071175470     0.402140970 
C5 C     0.102682230     0.059140430     0.324118490 
C6 C     0.073256180     0.110815050     0.273939060 
C7 C     0.127553490     0.017330000     0.451648000 
C8 C     0.140683650     0.038209960     0.529198850 
C9 C     0.176760760     0.110571280     0.549464960 
C10 C     0.189707770     0.129074620     0.622489580 
C11 C     0.167147460     0.076446170     0.678179280 
C12 C     0.131957590     0.004116530     0.658016600 
C13 C     0.119673640    -0.015174290     0.584973710 
C14 C     0.150723350    -0.064107860     0.430120120 
C15 C     0.101842350    -0.110251830     0.383888480 
C16 C     0.124598250    -0.186783010     0.363968400 
C17 C     0.196829890    -0.220167730     0.389101520 
C18 C     0.245385960    -0.174392800     0.435589990 
C19 C     0.222606700    -0.098274400     0.456348310 
C20 C    -0.021599560     0.270829930     0.406959560 
C21 C    -0.110197400     0.269522310     0.380103900 
C22 C     0.021236760     0.346313720     0.378126670 
C23 C    -0.022601170     0.275218470     0.490976900 
C24 C     0.085306690     0.098036220     0.191651060 
C25 C     0.127819920     0.170659610     0.156970790 
C26 C     0.001811450     0.085943430     0.155180910 
C27 C     0.137001260     0.024019120     0.175766380 
C28 C     0.181686850     0.097106930     0.757284330 
C29 C     0.220875300    -0.303631370     0.368478690 
O1 O    -0.000644800     0.229976610     0.255379650 
H1 H     0.048800230     0.150854260     0.484309000 
H2 H     0.136667980     0.007910050     0.306342470 
H3 H     0.195727710     0.151660690     0.507200640 
H4 H     0.218188170     0.185154730     0.636609250 
H5 H     0.113978600    -0.037702710     0.700168630 
H6 H     0.092517600    -0.071696950     0.570638430 
H7 H     0.045011790    -0.086073380     0.364634170 
H8 H     0.085421440    -0.221326400     0.328530610 
H9 H     0.301889470    -0.198880550     0.455666050 
H10 H     0.261150690    -0.063950820     0.492377550 
H11 H    -0.140732290     0.215484870     0.398782440 
H12 H    -0.113046140     0.271617940     0.320693270 
H13 H    -0.142785800     0.320774060     0.402268600 
H14 H    -0.009278930     0.399335570     0.399184370 
H15 H     0.020400760     0.348163270     0.318657610 
H16 H     0.084099360     0.347966440     0.396732070 
H17 H    -0.052757850     0.223801780     0.515421070 
H18 H    -0.055431690     0.328492710     0.507967200 
H19 H     0.038467920     0.278930690     0.513716030 
H20 H     0.091128490     0.223994110     0.162269880 
H21 H     0.138613790     0.159248010     0.098860630 
H22 H     0.186402020     0.181163620     0.183070000 
H23 H    -0.029189150     0.034580560     0.178921410 
H24 H     0.009530360     0.075052800     0.096582030 
H25 H    -0.036056500     0.138301690     0.162424750 
H26 H     0.197709370     0.029171590     0.199025630 
H27 H     0.143458780     0.017153670     0.116621630 
H28 H     0.109192600    -0.030364410     0.196828290 
H29 H     0.154700510     0.053103710     0.793748000 
H30 H     0.156100970     0.155273490     0.770753890 
H31 H     0.246480390     0.099848760     0.769283260 
H32 H     0.190699430    -0.322827890     0.318390770 
H33 H     0.204511290    -0.345722200     0.411752090 
H34 H     0.286124880    -0.308340120     0.360156180 

#END
data_NPL2016_0K_DAXTIH01 
# 2016 Nyman Polymorph Library
# 0 K crystal structure
loop_
_symmetry_equiv_pos_site_id
_symmetry_equiv_pos_as_xyz
1 +x,+y,+z
2 -x,-y,-z
_cell_length_a 7.7604
_cell_length_b 8.1157
_cell_length_c 15.3187
_cell_angle_alpha 99.0355
_cell_angle_beta 101.3671
_cell_angle_gamma 100.3181
loop_
_atom_site_label
_atom_site_type_symbol
_atom_site_fract_x
_atom_site_fract_y
_atom_site_fract_z
O1 O     0.222517090     0.137682210     0.412674850 
C1 C     0.277282190    -0.086817170     0.734954270 
C2 C     0.221276920     0.133688320     0.645298390 
C3 C     0.233431440     0.086697810     0.484684310 
C4 C     0.209296450     0.192994160     0.567106080 
C5 C     0.261921290    -0.031547260     0.653543930 
C6 C     0.328120240     0.063676820     0.896695610 
C7 C     0.304074440    -0.338001520     0.808229520 
C8 C     0.545643080    -0.488297060     0.799239420 
C9 C     0.367842830    -0.226031890     0.754679090 
C10 C     0.212434100    -0.000038960     0.810609910 
C11 C     0.035025230     0.022219130     0.798019890 
C12 C     0.284727860    -0.135505220     0.572260410 
C13 C     0.270414000    -0.083604300     0.491977730 
C14 C     0.390194230    -0.467230120     0.829097150 
C15 C    -0.024487630     0.105143110     0.869167210 
C16 C     0.091258730     0.170656310     0.954658910 
C17 C     0.525526520    -0.245479320     0.726194780 
C18 C     0.268628510     0.148479550     0.967052750 
C19 C     0.178501040     0.367796580     0.559357530 
C20 C     0.637269410    -0.630147090     0.821557610 
C21 C     0.028402460     0.265087830     1.031012490 
C22 C     0.612149940    -0.374278300     0.748137070 
C23 C     0.284844160    -0.193332460     0.406523810 
H1 H     0.207678040     0.214652180     0.705751050 
H2 H     0.465562860     0.046731810     0.907771860 
H3 H     0.184665290    -0.323467210     0.832558040 
H4 H    -0.056541970    -0.027770110     0.732131670 
H5 H     0.305858800    -0.262852350     0.575788420 
H6 H     0.336741570    -0.553126370     0.869622940 
H7 H    -0.163130010     0.119057460     0.858113200 
H8 H     0.582541940    -0.156024050     0.688583660 
H9 H     0.361024360     0.198238680     1.032869810 
H10 H     0.146214870     0.430518950     0.620633790 
H11 H     0.069073520     0.360119510     0.500748410 
H12 H     0.297682220     0.447759640     0.547517990 
H13 H     0.649891290    -0.639112870     0.892906790 
H14 H     0.771713930    -0.610893200     0.808173370 
H15 H     0.559832350    -0.753787610     0.780615680 
H16 H     0.064583740     0.403371600     1.035238170 
H17 H     0.090181410     0.239371800     1.096553350 
H18 H    -0.117609240     0.229172490     1.021063250 
H19 H     0.734754130    -0.385262470     0.725979600 
H20 H     0.325449630    -0.310696640     0.419842680 
H21 H     0.382119780    -0.123485470     0.375292630 
H22 H     0.156306460    -0.226582530     0.356194660 

#END
data_NPL2016_0K_DAXTIH02 
# 2016 Nyman Polymorph Library
# 0 K crystal structure
loop_
_symmetry_equiv_pos_site_id
_symmetry_equiv_pos_as_xyz
1 +x,+y,+z
2 -x,1/2+y,1/2-z
3 -x,-y,-z
4 +x,1/2-y,1/2+z
_cell_length_a 12.8803
_cell_length_b 17.2576
_cell_length_c 8.2361
_cell_angle_alpha 90.0
_cell_angle_beta 98.3044
_cell_angle_gamma 90.0
loop_
_atom_site_label
_atom_site_type_symbol
_atom_site_fract_x
_atom_site_fract_y
_atom_site_fract_z
C1 C     0.497172800     0.143122950     0.373532180 
C2 C     0.508619980     0.222683390     0.439257080 
C3 C     0.602886300     0.258695760     0.455001430 
C4 C     0.696951620     0.221411380     0.415894680 
C5 C     0.685451290     0.142845910     0.354056130 
C6 C     0.592282570     0.105218560     0.330663340 
C7 C     0.793276300     0.259047600     0.438573230 
C8 C     0.799722270     0.344373090     0.442333170 
C9 C     0.728593740     0.390129000     0.338393980 
C10 C     0.733703850     0.470516780     0.344768780 
C11 C     0.809078910     0.508499120     0.455654540 
C12 C     0.879902290     0.463019080     0.560102630 
C13 C     0.875783390     0.382824780     0.553455180 
C14 C     0.893287920     0.216294390     0.460208780 
C15 C     0.903788070     0.143836820     0.539251140 
C16 C     0.997433410     0.103086920     0.554479860 
C17 C     1.084536030     0.132138860     0.490432790 
C18 C     1.074443450     0.203978540     0.411489400 
C19 C     0.981085640     0.245321280     0.396658990 
C20 C     0.412393400     0.259289770     0.488676190 
C21 C     0.578803680     0.025612440     0.257815120 
C22 C     0.815310820     0.595618320     0.462438610 
C23 C     1.185547710     0.086964740     0.506530350 
O1 O     0.411733840     0.109774330     0.354879480 
H1 H     0.610457290     0.316269700     0.507663020 
H2 H     0.753536490     0.115262990     0.316084820 
H3 H     0.670575340     0.362080670     0.249404110 
H4 H     0.678404270     0.504338300     0.261591510 
H5 H     0.938693250     0.491080840     0.648368780 
H6 H     0.930771200     0.348996110     0.636713630 
H7 H     0.838593550     0.120915930     0.593631920 
H8 H     1.003464390     0.047892600     0.618235140 
H9 H     1.140562020     0.227686210     0.360036600 
H10 H     0.975123170     0.300330280     0.332843880 
H11 H     0.426550050     0.319658320     0.524789040 
H12 H     0.386347380     0.227605540     0.590577220 
H13 H     0.347385640     0.256482320     0.387632880 
H14 H     0.649331080     0.006714680     0.209829520 
H15 H     0.512320470     0.024369130     0.159107910 
H16 H     0.560501710    -0.016262670     0.349402590 
H17 H     0.814986530     0.616736770     0.587561020 
H18 H     0.749445610     0.622201700     0.383840340 
H19 H     0.887757170     0.616368830     0.422196660 
H20 H     1.175097410     0.032679330     0.437378380 
H21 H     1.212737100     0.071820500     0.634561180 
H22 H     1.247503420     0.119934890     0.460631610 

#END
data_NPL2016_0K_DBXZCP 
# 2016 Nyman Polymorph Library
# 0 K crystal structure
loop_
_symmetry_equiv_pos_site_id
_symmetry_equiv_pos_as_xyz
1 +x,+y,+z
2 1/2-x,1/2+y,1/2-z
3 -x,-y,-z
4 1/2+x,1/2-y,1/2+z
_cell_length_a 24.7802
_cell_length_b 14.3812
_cell_length_c 4.8259
_cell_angle_alpha 90.0
_cell_angle_beta 109.5421
_cell_angle_gamma 90.0
loop_
_atom_site_label
_atom_site_type_symbol
_atom_site_fract_x
_atom_site_fract_y
_atom_site_fract_z
O1 O     0.249886000     0.704599990     0.847123500 
O2 O     0.339486010     0.825426090     0.979271080 
N1 N     0.321060050     0.478011110     1.300958740 
N2 N     0.448421040     0.635539180     1.488520310 
C1 C     0.217843950     0.664663150     0.995874000 
C2 C     0.165711030     0.700350140     0.999236720 
C3 C     0.135633080     0.653665600     1.154438920 
C4 C     0.157040970     0.571775000     1.305585510 
C5 C     0.208993280     0.536641010     1.301693790 
C6 C     0.240123280     0.582022860     1.148302730 
C7 C     0.295988070     0.547550960     1.149350250 
C8 C     0.377753840     0.456560670     1.291921480 
C9 C     0.423875440     0.475621660     1.590386650 
C10 C     0.428188090     0.578236520     1.681966680 
C11 C     0.416497080     0.702172860     1.355130020 
C12 C     0.434511270     0.768050720     1.169250770 
C13 C     0.491755550     0.772885670     1.182943530 
C14 C     0.509034330     0.834525180     1.007799120 
C15 C     0.468873290     0.893248460     0.815990800 
C16 C     0.411858740     0.890800110     0.801405970 
C17 C     0.394755240     0.829201480     0.979432010 
C18 C     0.294297720     0.831787200     0.704465960 
C19 C     0.240269010     0.798512700     0.753319600 
H1 H     0.148293730     0.763367090     0.880564920 
H2 H     0.095111690     0.681662390     1.155795870 
H3 H     0.133368620     0.535841700     1.425497090 
H4 H     0.227148090     0.473594190     1.418554900 
H5 H     0.315434840     0.586576650     1.012491860 
H6 H     0.379428480     0.382954970     1.237619560 
H7 H     0.387600530     0.496999380     1.121107340 
H8 H     0.414510600     0.434341980     1.759276310 
H9 H     0.465303000     0.452901710     1.580238620 
H10 H     0.459652860     0.584129400     1.903422620 
H11 H     0.386803770     0.602439360     1.692243860 
H12 H     0.374376170     0.714885220     1.374916450 
H13 H     0.287981730     0.903597200     0.623447930 
H14 H     0.304057160     0.788147870     0.541387520 
H15 H     0.203720990     0.804463390     0.548918530 
H16 H     0.232070530     0.840991440     0.923344240 
H17 H     0.521753770     0.725794740     1.332313060 
H18 H     0.553483580     0.837096210     1.020414220 
H19 H     0.481907300     0.941623830     0.678119420 
H20 H     0.380949970     0.937237750     0.654547860 

#END
data_NPL2016_0K_DBXZCP01 
# 2016 Nyman Polymorph Library
# 0 K crystal structure
loop_
_symmetry_equiv_pos_site_id
_symmetry_equiv_pos_as_xyz
1 +x,+y,+z
2 -x,1/2+y,-z
_cell_length_a 4.8186
_cell_length_b 15.3757
_cell_length_c 11.085
_cell_angle_alpha 90.0
_cell_angle_beta 94.8414
_cell_angle_gamma 90.0
loop_
_atom_site_label
_atom_site_type_symbol
_atom_site_fract_x
_atom_site_fract_y
_atom_site_fract_z
O1 O     0.167079740     0.386604170     0.951687960 
O2 O     0.150747730     0.274811260     1.136031050 
N1 N     0.505235160     0.448580900     1.373669650 
N2 N     0.504707910     0.598029360     1.108469240 
C1 C     0.346433220     0.428090230     0.882639810 
C2 C     0.081029450     0.299898070     0.925875750 
C3 C    -0.054678730     0.268841610     1.036321380 
C4 C     0.066794340     0.269866450     1.250788480 
C5 C    -0.141691000     0.213218290     1.281857490 
C6 C    -0.219055030     0.212016710     1.400006490 
C7 C    -0.090395080     0.267394660     1.487272020 
C8 C     0.116138730     0.323930610     1.455780810 
C9 C     0.197380920     0.326606910     1.337619300 
C10 C     0.416021970     0.386945260     1.304393990 
C11 C     0.726948340     0.503046100     1.333495310 
C12 C     0.639764870     0.598937640     1.327279760 
C13 C     0.409656800     0.617945120     1.226464420 
C14 C     0.380343180     0.536361210     1.049738470 
C15 C     0.459670830     0.506323730     0.931512100 
C16 C     0.647849920     0.552255000     0.866611100 
C17 C     0.722809520     0.522051610     0.755743550 
C18 C     0.608810650     0.444697860     0.708631220 
C19 C     0.420850760     0.397348940     0.771498440 
H1 H     0.261532330     0.259130770     0.911139890 
H2 H    -0.068026110     0.296764310     0.845549320 
H3 H    -0.233191470     0.309983910     1.052637780 
H4 H    -0.127007020     0.201765950     1.021455070 
H5 H    -0.242190230     0.170064000     1.214461290 
H6 H    -0.380380930     0.167563070     1.423686070 
H7 H    -0.151058260     0.266255940     1.579155920 
H8 H     0.219008920     0.368145840     1.521160550 
H9 H     0.496176020     0.375611950     1.216217060 
H10 H     0.789373630     0.481920650     1.244990360 
H11 H     0.907233690     0.496298640     1.399884970 
H12 H     0.822464820     0.638373640     1.311924070 
H13 H     0.567121090     0.618157130     1.414252350 
H14 H     0.220830140     0.581214960     1.243415240 
H15 H     0.358700390     0.687295020     1.228504610 
H16 H     0.207919410     0.501199870     1.085680430 
H17 H     0.733524140     0.611880940     0.906187440 
H18 H     0.868768230     0.558419670     0.706279530 
H19 H     0.665742650     0.420624150     0.622185190 
H20 H     0.333859910     0.337383470     0.733833540 

#END
data_NPL2016_0K_DCDHNQ 
# 2016 Nyman Polymorph Library
# 0 K crystal structure
loop_
_symmetry_equiv_pos_site_id
_symmetry_equiv_pos_as_xyz
1 +x,+y,+z
2 -x,1/2+y,1/2-z
3 -x,-y,-z
4 +x,1/2-y,1/2+z
_cell_length_a 11.7204
_cell_length_b 5.3795
_cell_length_c 15.3412
_cell_angle_alpha 90.0
_cell_angle_beta 92.7438
_cell_angle_gamma 90.0
loop_
_atom_site_label
_atom_site_type_symbol
_atom_site_fract_x
_atom_site_fract_y
_atom_site_fract_z
Cl1 Cl     0.257217540     0.571378810     0.671904210 
Cl2 Cl     0.462051150     0.966595510     0.669853360 
C1 C     0.265604660     0.795387890     0.592231610 
C2 C     0.171387210     0.794310670     0.523550360 
C3 C     0.175086300     0.981659560     0.455272570 
C4 C     0.087801060     0.986873290     0.389404230 
C5 C     0.091424130     1.168902520     0.322855460 
C6 C     0.351923160     0.962046580     0.591391890 
C7 C     0.357708160     1.153739300     0.521668040 
C8 C     0.265359600     1.158001180     0.454738160 
C9 C     0.267408200     1.336512760     0.388132350 
C10 C     0.178428700     1.338601000     0.322300460 
O1 O     0.094233160     0.638731790     0.525846050 
O2 O     0.000270680     0.828738330     0.386072790 
O3 O     0.438626030     1.300402990     0.521956260 
O4 O     0.347808910     1.510653820     0.384556940 
H1 H     0.010972100     0.714193640     0.436099140 
H2 H     0.023126350     1.169117410     0.272778790 
H3 H     0.406026670     1.476992180     0.431653310 
H4 H     0.181696340     1.478685220     0.271814270 

#END
data_NPL2016_0K_DCDHNQ01 
# 2016 Nyman Polymorph Library
# 0 K crystal structure
loop_
_symmetry_equiv_pos_site_id
_symmetry_equiv_pos_as_xyz
1 +x,+y,+z
2 1/2-x,1/2+y,1/2-z
3 -x,-y,-z
4 1/2+x,1/2-y,1/2+z
_cell_length_a 14.0315
_cell_length_b 7.1653
_cell_length_c 9.8377
_cell_angle_alpha 90.0
_cell_angle_beta 102.6752
_cell_angle_gamma 90.0
loop_
_atom_site_label
_atom_site_type_symbol
_atom_site_fract_x
_atom_site_fract_y
_atom_site_fract_z
C1 C     0.035883550     0.184784700     0.219360630 
C2 C     0.004595170     0.246993760     0.071846360 
C3 C     0.072329500     0.216591090    -0.018824140 
C4 C     0.045392900     0.272814090    -0.158643260 
C5 C     0.111385620     0.243575550    -0.246896730 
C6 C     0.200487710     0.162161800    -0.197358610 
C7 C     0.229281070     0.104857410    -0.056429220 
C8 C     0.164862270     0.132036250     0.032623020 
C9 C     0.194111970     0.071933800     0.177076710 
C10 C     0.123758980     0.103640560     0.268162190 
O1 O    -0.075933080     0.321213970     0.030620380 
O2 O    -0.040213560     0.351850020    -0.214136610 
O3 O     0.317044020     0.026683990    -0.015528720 
O4 O     0.273672310    -0.002850590     0.224652960 
Cl1 Cl    -0.046760670     0.223089410     0.322532790 
Cl2 Cl     0.161672790     0.030483040     0.438232190 
H1 H     0.088831900     0.287673370    -0.354426160 
H2 H     0.251327220     0.139347770    -0.264092230 
H3 H    -0.076371630     0.364177500    -0.139010360 
H4 H     0.324480190    -0.006417240     0.083803960 

#END
data_NPL2016_0K_DCHXCS01 
# 2016 Nyman Polymorph Library
# 0 K crystal structure
loop_
_symmetry_equiv_pos_site_id
_symmetry_equiv_pos_as_xyz
1 +x,+y,+z
2 1/2-x,1/2+y,1/2-z
_cell_length_a 8.2515
_cell_length_b 12.4635
_cell_length_c 10.2919
_cell_angle_alpha 90.0
_cell_angle_beta 106.474
_cell_angle_gamma 90.0
loop_
_atom_site_label
_atom_site_type_symbol
_atom_site_fract_x
_atom_site_fract_y
_atom_site_fract_z
O1 O     0.042354120     0.591796940     0.831839370 
O2 O     0.226973200     0.520533720     0.642357130 
O3 O     0.258058770     0.336665830     0.381953150 
O4 O    -0.044379780     0.408090620     0.168231170 
O5 O    -0.219549450     0.481445620     0.358577570 
O6 O    -0.257486560     0.664982430     0.617368030 
C1 C     0.207493010     0.623090420     0.832043360 
C2 C     0.291350530     0.528906130     0.784642450 
C3 C     0.295786190     0.434430310     0.585157260 
C4 C     0.175377170     0.411332520     0.446446600 
C5 C     0.152689500     0.266490070     0.285299000 
C6 C    -0.065166650     0.676593740     0.849360050 
C7 C    -0.195587880     0.628997580     0.912240640 
C8 C    -0.314690110     0.716375030     0.936623830 
C9 C    -0.399420420     0.777538250     0.805735750 
C10 C     0.266851150     0.177506130     0.258163250 
C11 C    -0.207783150     0.374645560     0.169896200 
C12 C    -0.294924940     0.466639300     0.218406130 
C13 C    -0.293354660     0.564935420     0.416049340 
C14 C    -0.173910860     0.589500140     0.554652560 
C15 C    -0.152370590     0.734426850     0.715367680 
C16 C     0.064382140     0.323807140     0.151180630 
C17 C     0.194167400     0.371220750     0.087530100 
C18 C     0.313207550     0.283976270     0.062719850 
C19 C     0.398541750     0.222818820     0.193523330 
C20 C    -0.267336450     0.823267400     0.741763050 
H1 H     0.281001800     0.646470850     0.935013160 
H2 H     0.205534680     0.691202280     0.764128050 
H3 H     0.429019520     0.541775590     0.813786000 
H4 H     0.265902980     0.455424010     0.834460360 
H5 H     0.309609220     0.362522800     0.649100510 
H6 H     0.421321100     0.455386400     0.575626000 
H7 H     0.144373840     0.485357080     0.387946190 
H8 H     0.056541330     0.378713560     0.456535120 
H9 H     0.056863860     0.232041830     0.328662750 
H10 H     0.010631110     0.736711500     0.919264840 
H11 H    -0.129520450     0.588511510     1.006588040 
H12 H    -0.267552190     0.568178150     0.842938900 
H13 H    -0.410265900     0.680540820     0.978244120 
H14 H    -0.242594030     0.772857730     1.013227530 
H15 H    -0.478340670     0.842358720     0.825982720 
H16 H    -0.482298770     0.723233390     0.733062980 
H17 H     0.188141270     0.117602750     0.191084450 
H18 H     0.328424620     0.137510560     0.353945420 
H19 H    -0.282340880     0.350608670     0.067462370 
H20 H    -0.201916420     0.306074470     0.237933710 
H21 H    -0.430213350     0.447721430     0.198049520 
H22 H    -0.283399610     0.539759670     0.161976910 
H23 H    -0.311569950     0.637154050     0.352284780 
H24 H    -0.417514560     0.540567840     0.425677690 
H25 H    -0.142920540     0.516102790     0.614416830 
H26 H    -0.055075640     0.622007870     0.544343230 
H27 H    -0.055630620     0.768981460     0.673065440 
H28 H    -0.010959730     0.263209880     0.081761100 
H29 H     0.127501210     0.411521290    -0.006805490 
H30 H     0.266368510     0.432225240     0.156384420 
H31 H     0.408136380     0.319891030     0.020456290 
H32 H     0.240804900     0.227426040    -0.013659600 
H33 H     0.477495270     0.157927800     0.173522380 
H34 H     0.481633750     0.277236970     0.265905600 
H35 H    -0.189088760     0.883063640     0.809377660 
H36 H    -0.328270260     0.863278000     0.645884360 

#END
data_NPL2016_0K_DCHXCS02 
# 2016 Nyman Polymorph Library
# 0 K crystal structure
loop_
_symmetry_equiv_pos_site_id
_symmetry_equiv_pos_as_xyz
1 +x,+y,+z
2 1/2-x,1/2-y,+z
3 -x,1/2+y,1/2-z
4 1/2+x,-y,1/2-z
_cell_length_a 9.6876
_cell_length_b 28.8065
_cell_length_c 7.1568
_cell_angle_alpha 90.0
_cell_angle_beta 90.0
_cell_angle_gamma 90.0
loop_
_atom_site_label
_atom_site_type_symbol
_atom_site_fract_x
_atom_site_fract_y
_atom_site_fract_z
O1 O     0.393021440     0.388530080     0.371481570 
O2 O     0.428194120     0.483617300     0.251424350 
O3 O     0.401864440     0.606118870     0.319085800 
O4 O     0.603176030     0.611205940     0.628742170 
O5 O     0.569644960     0.516919560     0.748349170 
O6 O     0.596169600     0.394365970     0.681263730 
C1 C     0.438680200     0.402691530     0.192321330 
C2 C     0.366862280     0.447833950     0.145256540 
C3 C     0.362369400     0.527321250     0.234236510 
C4 C     0.430145010     0.559577090     0.374938800 
C5 C     0.394208090     0.639375910     0.465758150 
C6 C     0.461434000     0.349364370     0.449642510 
C7 C     0.365395890     0.328965540     0.597258120 
C8 C     0.428711470     0.285787100     0.689039570 
C9 C     0.572531780     0.296115650     0.768282170 
C10 C     0.332228720     0.683423920     0.380371340 
C11 C     0.558226480     0.597664420     0.808889970 
C12 C     0.629462340     0.552504050     0.857186670 
C13 C     0.634041570     0.473041420     0.767233150 
C14 C     0.566769120     0.440842510     0.625845460 
C15 C     0.603576080     0.361093750     0.534757120 
C16 C     0.536675060     0.650782840     0.550790160 
C17 C     0.633518440     0.670757720     0.403370010 
C18 C     0.571552730     0.714103610     0.311439620 
C19 C     0.427675070     0.704292290     0.231599950 
C20 C     0.666825180     0.317102100     0.618490970 
H1 H     0.412378400     0.376143540     0.087582960 
H2 H     0.550650630     0.408208600     0.188347250 
H3 H     0.377265510     0.455014460    -0.005237210 
H4 H     0.256479890     0.444587850     0.178056410 
H5 H     0.250947580     0.524213550     0.260216030 
H6 H     0.376473820     0.541536290     0.092868380 
H7 H     0.391126770     0.552768870     0.515548520 
H8 H     0.540969230     0.552901320     0.377978100 
H9 H     0.325670730     0.625970210     0.575666110 
H10 H     0.478909980     0.323377950     0.338952650 
H11 H     0.266240070     0.320949600     0.531991070 
H12 H     0.346894530     0.355745510     0.702660650 
H13 H     0.360359940     0.273013680     0.799278880 
H14 H     0.436547060     0.257898640     0.585041320 
H15 H     0.618911300     0.264423470     0.824494140 
H16 H     0.563704820     0.320775220     0.883813710 
H17 H     0.231737750     0.674779160     0.320352180 
H18 H     0.314302330     0.708719570     0.492233120 
H19 H     0.585507060     0.624412980     0.912353300 
H20 H     0.446145990     0.592400890     0.814022100 
H21 H     0.616760650     0.545141580     1.007207850 
H22 H     0.740320510     0.555756510     0.827422550 
H23 H     0.745779340     0.475742530     0.743003370 
H24 H     0.618280840     0.458978900     0.908532070 
H25 H     0.605819460     0.447876020     0.485415500 
H26 H     0.455791930     0.447250780     0.622811930 
H27 H     0.671543160     0.374683040     0.424479620 
H28 H     0.520135800     0.676812650     0.661570360 
H29 H     0.732820640     0.678454740     0.468851790 
H30 H     0.651315500     0.643885860     0.298139520 
H31 H     0.640355690     0.726628200     0.201241700 
H32 H     0.564448460     0.742034860     0.415360520 
H33 H     0.382194600     0.736137720     0.175468600 
H34 H     0.436222640     0.679696200     0.115800650 
H35 H     0.768211600     0.325413790     0.676434320 
H36 H     0.683303870     0.291895230     0.505873060 

#END
data_NPL2016_0K_DCLANT01 
# 2016 Nyman Polymorph Library
# 0 K crystal structure
loop_
_symmetry_equiv_pos_site_id
_symmetry_equiv_pos_as_xyz
1 +x,+y,+z
_cell_length_a 8.3848
_cell_length_b 16.653
_cell_length_c 3.9936
_cell_angle_alpha 103.8306
_cell_angle_beta 90.0529
_cell_angle_gamma 81.4389
loop_
_atom_site_label
_atom_site_type_symbol
_atom_site_fract_x
_atom_site_fract_y
_atom_site_fract_z
Cl1 Cl     0.670186770     0.123011370     0.076208650 
Cl2 Cl     1.329865940    -0.123017720    -0.076186070 
C1 C     1.128418950     0.179896810    -0.278637990 
C2 C     0.991084980     0.157949780    -0.166919280 
C3 C     0.992541820     0.079317350    -0.081916160 
C4 C     0.854404340     0.054306170     0.033631090 
C5 C     1.143660040     0.022960500    -0.116829740 
C6 C     1.283947350     0.048745720    -0.234606160 
C7 C     1.276774530     0.124586330    -0.312921670 
C8 C     0.871500590    -0.179892980     0.278653770 
C9 C     1.008829160    -0.157943070     0.166964600 
C10 C     1.007514390    -0.079327810     0.081899620 
C11 C     1.145649440    -0.054318350    -0.033637130 
C12 C     0.856386700    -0.022966780     0.116812080 
C13 C     0.716069600    -0.048736710     0.234572080 
C14 C     0.723167280    -0.124566250     0.312914340 
H1 H     1.124315210     0.239925670    -0.341635470 
H2 H     0.878371490     0.200209350    -0.141108820 
H3 H     1.397051860     0.006780030    -0.260952220 
H4 H     1.384930120     0.142754370    -0.401858480 
H5 H     0.875597870    -0.239924640     0.341618080 
H6 H     1.121521460    -0.200223590     0.141193080 
H7 H     0.602989550    -0.006753900     0.260890810 
H8 H     0.614982750    -0.142712010     0.401831060 
Cl3 Cl     0.169375050     0.622554920     0.169156620 
Cl4 Cl     0.829763090     0.377226160    -0.170263080 
C15 C     0.627758960     0.679842090     0.637611400 
C16 C     0.490467770     0.657724000     0.481973860 
C17 C     0.491950040     0.579159990     0.239815280 
C18 C     0.353785160     0.554053120     0.074330370 
C19 C     0.643242690     0.522972080     0.162103480 
C20 C     0.783543070     0.548883220     0.331414850 
C21 C     0.776269580     0.624680140     0.561304240 
C22 C     0.371288940     0.319994720    -0.638742760 
C23 C     0.508637850     0.342049310    -0.483166020 
C24 C     0.507195910     0.420621090    -0.241003040 
C25 C     0.645360490     0.445734020    -0.075504670 
C26 C     0.355905100     0.476822820    -0.163288340 
C27 C     0.215579970     0.450955120    -0.332607510 
C28 C     0.222802880     0.375166830    -0.562469560 
H9 H     0.623505240     0.739840370     0.820539000 
H10 H     0.377623240     0.699858870     0.540660730 
H11 H     0.896766380     0.507038040     0.273899980 
H12 H     0.884465960     0.642920280     0.686473260 
H13 H     0.375491470     0.260002340    -0.821698420 
H14 H     0.621443670     0.299883150    -0.541859560 
H15 H     0.102389610     0.492828030    -0.275108130 
H16 H     0.114617390     0.356953820    -0.687773120 

#END
data_NPL2016_0K_DCLANT10 
# 2016 Nyman Polymorph Library
# 0 K crystal structure
loop_
_symmetry_equiv_pos_site_id
_symmetry_equiv_pos_as_xyz
1 +x,+y,+z
2 1/2-x,1/2+y,-z
3 -x,-y,-z
4 1/2+x,1/2-y,+z
_cell_length_a 7.0498
_cell_length_b 18.0395
_cell_length_c 8.6923
_cell_angle_alpha 90.0
_cell_angle_beta 106.6513
_cell_angle_gamma 90.0
loop_
_atom_site_label
_atom_site_type_symbol
_atom_site_fract_x
_atom_site_fract_y
_atom_site_fract_z
Cl1 Cl     0.249846470     0.301395480     0.543154640 
Cl2 Cl     0.115189010     0.116216480    -0.095090200 
C1 C     0.241579100     0.132926460     0.522185560 
C2 C     0.240700410     0.057297950     0.526702950 
C3 C     0.210390730     0.015707890     0.383078810 
C4 C     0.181827510     0.050761070     0.239074700 
C5 C     0.181532020     0.129714200     0.228402060 
C6 C     0.123511200     0.284720660    -0.074158060 
C7 C     0.124479620     0.360347300    -0.078327710 
C8 C     0.154732190     0.401976720     0.065194780 
C9 C     0.183263580     0.366877510     0.209139600 
C10 C     0.183513750     0.287913840     0.219657150 
C11 C     0.212256160     0.249688090     0.364934880 
C12 C     0.212379770     0.172130660     0.374592700 
C13 C     0.152791820     0.167933320     0.083114530 
C14 C     0.152672580     0.245494320     0.073437200 
H1 H     0.264669580     0.164494940     0.631607710 
H2 H     0.263206300     0.028837340     0.640274290 
H3 H     0.209952680    -0.044304510     0.387930440 
H4 H     0.158814360     0.018875710     0.130085940 
H5 H     0.100421080     0.253218020    -0.183659870 
H6 H     0.102014430     0.388845820    -0.191864860 
H7 H     0.155159810     0.461986090     0.060309730 
H8 H     0.206211930     0.398711120     0.318187380 

#END
data_NPL2016_0K_DEFDUN 
# 2016 Nyman Polymorph Library
# 0 K crystal structure
loop_
_symmetry_equiv_pos_site_id
_symmetry_equiv_pos_as_xyz
1 +x,+y,+z
2 -x,1/2+y,1/2-z
3 -x,-y,-z
4 +x,1/2-y,1/2+z
_cell_length_a 7.6193
_cell_length_b 7.908
_cell_length_c 14.8443
_cell_angle_alpha 90.0
_cell_angle_beta 114.6229
_cell_angle_gamma 90.0
loop_
_atom_site_label
_atom_site_type_symbol
_atom_site_fract_x
_atom_site_fract_y
_atom_site_fract_z
Cl1 Cl     0.249939950     0.224487600     0.721147770 
C1 C     0.257856000    -0.246115210     0.894165130 
C2 C     0.249475660    -0.087368860     0.932562580 
C3 C     0.247407830     0.058036400     0.880137470 
C4 C     0.253028760     0.042360900     0.788004320 
C5 C     0.259671200    -0.115686800     0.748304480 
C6 C     0.261759920    -0.260321050     0.801919230 
N1 N     0.272544160    -0.402674710     0.950956810 
N2 N     0.226243180    -0.066397500     1.026083460 
O1 O     0.177194610    -0.523015520     0.904863710 
O2 O     0.382280870    -0.399938580     1.038574530 
O3 O     0.108491210    -0.157820190     1.037477580 
O4 O     0.320545440     0.045497860     1.081615130 
H1 H     0.241047370     0.180313030     0.911125260 
H2 H     0.266923110    -0.384921690     0.773097790 
H3 H     0.263657370    -0.125354470     0.676525100 

#END
data_NPL2016_0K_DEFDUN01 
# 2016 Nyman Polymorph Library
# 0 K crystal structure
loop_
_symmetry_equiv_pos_site_id
_symmetry_equiv_pos_as_xyz
1 +x,+y,+z
2 1/2+x,1/2-y,-z
3 -x,1/2+y,1/2-z
4 1/2-x,-y,1/2+z
_cell_length_a 11.7621
_cell_length_b 5.5393
_cell_length_c 11.9148
_cell_angle_alpha 90.0
_cell_angle_beta 90.0
_cell_angle_gamma 90.0
loop_
_atom_site_label
_atom_site_type_symbol
_atom_site_fract_x
_atom_site_fract_y
_atom_site_fract_z
Cl1 Cl     0.279402000     0.425321600     0.567830240 
C1 C     0.078062890    -0.193322210     0.423024340 
C2 C     0.057188540    -0.114073020     0.531974470 
C3 C     0.118242860     0.076420520     0.577019670 
C4 C     0.201736130     0.185932870     0.511749360 
C5 C     0.224540860     0.106565120     0.403263970 
C6 C     0.161997300    -0.083868540     0.359062720 
N1 N     0.007663240    -0.380471900     0.368711510 
N2 N    -0.023091130    -0.239796060     0.607807080 
O1 O     0.056351560    -0.518165500     0.304850930 
O2 O    -0.093850880    -0.376885930     0.389031280 
O3 O    -0.019041890    -0.459363820     0.608197000 
O4 O    -0.082740870    -0.112582740     0.666961930 
H1 H     0.100718470     0.135902260     0.661634810 
H2 H     0.177018670    -0.148754440     0.274762250 
H3 H     0.289839820     0.193572890     0.353834860 

#END
data_NPL2016_0K_DEFQIP 
# 2016 Nyman Polymorph Library
# 0 K crystal structure
loop_
_symmetry_equiv_pos_site_id
_symmetry_equiv_pos_as_xyz
1 +x,+y,+z
2 1/2-x,1/2+y,1/2-z
3 -x,-y,-z
4 1/2+x,1/2-y,1/2+z
_cell_length_a 12.9306
_cell_length_b 4.4696
_cell_length_c 20.2261
_cell_angle_alpha 90.0
_cell_angle_beta 99.109
_cell_angle_gamma 90.0
loop_
_atom_site_label
_atom_site_type_symbol
_atom_site_fract_x
_atom_site_fract_y
_atom_site_fract_z
O1 O     0.287170250     0.495390460     0.178049540 
O2 O     0.117841700     0.505958790     0.126948380 
O3 O     0.072737420    -0.172881070    -0.051268520 
N1 N     0.342362790    -0.101653370     0.023948670 
N2 N     0.148630070     0.100793990     0.037306560 
C1 C     0.218230450     0.412084660     0.134719440 
C2 C     0.232979200     0.191474710     0.082303690 
C3 C     0.329412180     0.088525090     0.074162150 
C4 C     0.262323080    -0.195271380    -0.019303810 
C5 C     0.153207480    -0.098049700    -0.015030530 
C6 C     0.284329860    -0.397003120    -0.073113460 
C7 C     0.389298570    -0.437285640    -0.081859790 
C8 C     0.414696140    -0.624789400    -0.131402970 
C9 C     0.336028820    -0.777744270    -0.173358000 
C10 C     0.232015540    -0.740204170    -0.165198740 
C11 C     0.205700090    -0.551177530    -0.115771180 
C12 C     0.090455640     0.713063660     0.176828420 
C13 C     0.052235500     0.543642080     0.233301890 
H1 H     0.075601290     0.166421230     0.043003950 
H2 H     0.398271530     0.158434170     0.108111680 
H3 H     0.449590290    -0.318671290    -0.048894930 
H4 H     0.495925130    -0.652083650    -0.137534530 
H5 H     0.355936980    -0.924476460    -0.212125380 
H6 H     0.170488730    -0.858201240    -0.197556180 
H7 H     0.124883520    -0.520745140    -0.110038110 
H8 H     0.029223660     0.852852070     0.149354810 
H9 H     0.158980600     0.849148570     0.194933850 
H10 H    -0.015019920     0.403244860     0.214260630 
H11 H     0.028358720     0.702164040     0.269186870 
H12 H     0.114486750     0.403234670     0.259739590 

#END
data_NPL2016_0K_DEFQIP01 
# 2016 Nyman Polymorph Library
# 0 K crystal structure
loop_
_symmetry_equiv_pos_site_id
_symmetry_equiv_pos_as_xyz
1 +x,+y,+z
2 -x,1/2+y,1/2-z
3 -x,-y,-z
4 +x,1/2-y,1/2+z
_cell_length_a 7.3228
_cell_length_b 20.2262
_cell_length_c 8.2344
_cell_angle_alpha 90.0
_cell_angle_beta 102.7008
_cell_angle_gamma 90.0
loop_
_atom_site_label
_atom_site_type_symbol
_atom_site_fract_x
_atom_site_fract_y
_atom_site_fract_z
O1 O     0.051358280     0.626985780     0.459951570 
O2 O    -0.135216290     0.598844040     0.635281500 
O3 O     0.178011680     0.446154160     1.025499810 
N1 N     0.420964120     0.476809520     0.698728270 
N2 N     0.113991950     0.516401780     0.806932710 
C1 C     0.021674980     0.595119710     0.575233860 
C2 C     0.153065910     0.545628670     0.668865490 
C3 C     0.307264010     0.524475850     0.616415140 
C4 C     0.387650680     0.448534700     0.832901500 
C5 C     0.222902860     0.467846730     0.901503920 
C6 C     0.520145690     0.397278130     0.914111590 
C7 C     0.678998610     0.384378830     0.848946690 
C8 C     0.807861420     0.336690950     0.919595240 
C9 C     0.781587740     0.300509390     1.057039870 
C10 C     0.625288880     0.312710340     1.122597160 
C11 C     0.495187890     0.360621860     1.052649040 
C12 C    -0.272879250     0.647996030     0.559957830 
C13 C    -0.224556110     0.715390220     0.638616600 
H1 H     0.001889870     0.531562860     0.850432340 
H2 H     0.341703610     0.545657590     0.506389580 
H3 H     0.697795680     0.412596900     0.742334200 
H4 H     0.929357250     0.327566870     0.867761740 
H5 H     0.882498190     0.263183110     1.112288370 
H6 H     0.603805720     0.284853500     1.229273310 
H7 H     0.374657770     0.370071480     1.104368800 
H8 H    -0.404442110     0.629090780     0.582258950 
H9 H    -0.278589820     0.649034440     0.426605600 
H10 H    -0.217590640     0.713707800     0.772397940 
H11 H    -0.332501490     0.751042900     0.583021930 
H12 H    -0.090880050     0.732762870     0.617009340 

#END
data_NPL2016_0K_DESKER 
# 2016 Nyman Polymorph Library
# 0 K crystal structure
loop_
_symmetry_equiv_pos_site_id
_symmetry_equiv_pos_as_xyz
1 +x,+y,+z
2 -x,1/2+y,1/2-z
3 -x,-y,-z
4 +x,1/2-y,1/2+z
_cell_length_a 5.1381
_cell_length_b 9.2862
_cell_length_c 13.1822
_cell_angle_alpha 90.0
_cell_angle_beta 101.567
_cell_angle_gamma 90.0
loop_
_atom_site_label
_atom_site_type_symbol
_atom_site_fract_x
_atom_site_fract_y
_atom_site_fract_z
Cl1 Cl     0.758708350     0.059475940     0.887625040 
Cl2 Cl     0.738791600     0.219071090     1.105679710 
O1 O     0.282040860     0.428371800     1.074268240 
N1 N     0.139008900     0.381960530     0.902280900 
N2 N     0.142090620     0.318089840     0.811761370 
C1 C     0.327986850     0.223835230     0.810628720 
C2 C     0.522292830     0.187869430     0.900894850 
C3 C     0.516254250     0.253849710     0.992610020 
C4 C     0.310176200     0.361799150     0.998187700 
H1 H    -0.008577530     0.454486560     0.901068230 
H2 H     0.331373220     0.171901060     0.737467810 

#END
data_NPL2016_0K_DESKER01 
# 2016 Nyman Polymorph Library
# 0 K crystal structure
loop_
_symmetry_equiv_pos_site_id
_symmetry_equiv_pos_as_xyz
1 +x,+y,+z
2 -x,1/2+y,1/2-z
3 -x,-y,-z
4 +x,1/2-y,1/2+z
_cell_length_a 5.3803
_cell_length_b 14.0754
_cell_length_c 8.0168
_cell_angle_alpha 90.0
_cell_angle_beta 95.9283
_cell_angle_gamma 90.0
loop_
_atom_site_label
_atom_site_type_symbol
_atom_site_fract_x
_atom_site_fract_y
_atom_site_fract_z
Cl1 Cl     0.195843760     0.189032980     0.034154630 
Cl2 Cl     0.260867420    -0.030979520     0.155426460 
O1 O     0.721807860    -0.049861930     0.399925770 
N1 N     0.833565910     0.106247340     0.393817090 
N2 N     0.811726910     0.197054060     0.346068940
[truncated: 1,547,395 more chars]
