# Supplementary material for: Modelling temperature-dependent properties of polymorphic organic molecular crystals
Source: Phys Chem Chem Phys. 2016 Oct 31;18(45):31132–43. doi: 10.1039/c6cp05447a (PMC5299590; doi:10.1039/c6cp05447a)
Supplement: Supplementary file 4 [file CP-018-C6CP05447A-s004.txt]

data_NPL2016_Tm_ABAKEV 
# 2016 Nyman Polymorph Library
# Melting point temperature crystal structure
loop_
_symmetry_equiv_pos_site_id
_symmetry_equiv_pos_as_xyz
1 +x,+y,+z
2 1/2-x,1/2+y,1/2-z
3 -x,-y,-z
4 1/2+x,1/2-y,1/2+z
_cell_length_a 7.6138
_cell_length_b 22.0037
_cell_length_c 10.9146
_cell_angle_alpha 90.0
_cell_angle_beta 112.2554
_cell_angle_gamma 90.0
loop_
_atom_site_label
_atom_site_type_symbol
_atom_site_fract_x
_atom_site_fract_y
_atom_site_fract_z
O1 O     0.260976280     0.526281080     0.817762410 
N1 N     0.263865120     0.466306990     0.521040200 
C1 C     0.249541480     0.481075510     0.396751740 
C2 C     0.262193710     0.434070120     0.311652760 
C3 C     0.248331700     0.447262920     0.185421600 
C4 C     0.221275540     0.507869420     0.138558140 
C5 C     0.208466550     0.554404140     0.218659830 
C6 C     0.222175630     0.542363190     0.349373120 
C7 C     0.210153830     0.588201290     0.437077080 
C8 C     0.224889670     0.572564070     0.561938720 
C9 C     0.251867940     0.510512040     0.599159690 
C10 C     0.268578640     0.491522230     0.734263730 
H1 H     0.282904230     0.388155120     0.350173340 
H2 H     0.258082930     0.411180850     0.120732100 
H3 H     0.210654150     0.517421110     0.038598050 
H4 H     0.187725870     0.600869520     0.182891000 
H5 H     0.189421760     0.635093410     0.404017860 
H6 H     0.216865310     0.605451040     0.633345390 
H7 H     0.288932810     0.441944400     0.751160590 
O2 O     0.427636490     0.217844410     0.289540550 
N2 N     0.887148370     0.276175150     0.446553630 
C11 C     1.072104890     0.260434500     0.510492410 
C12 C     1.209980620     0.307177290     0.554979130 
C13 C     1.398153910     0.293010160     0.620042760 
C14 C     1.457031590     0.231649490     0.643598100 
C15 C     1.326796880     0.185347200     0.601721030 
C16 C     1.131627290     0.198383620     0.534293520 
C17 C     0.990034870     0.152835500     0.488504520 
C18 C     0.804444090     0.169452430     0.424032390 
C19 C     0.760439120     0.232200950     0.405423380 
C20 C     0.559951620     0.252267730     0.335999140 
H8 H     1.160815110     0.353684480     0.535587950 
H9 H     1.503031110     0.328893880     0.653854000 
H10 H     1.606218770     0.221334330     0.695134910 
H11 H     1.371690440     0.138304540     0.619702480 
H12 H     1.030723230     0.105383590     0.505198580 
H13 H     0.690079450     0.136830480     0.386635520 
H14 H     0.543547950     0.302319580     0.330390060 

#END
data_NPL2016_Tm_ABAKEV01 
# 2016 Nyman Polymorph Library
# Melting point temperature crystal structure
loop_
_symmetry_equiv_pos_site_id
_symmetry_equiv_pos_as_xyz
1 +x,+y,+z
2 1/2-x,-y,1/2+z
3 1/2+x,1/2-y,-z
4 -x,1/2+y,1/2-z
_cell_length_a 4.2839
_cell_length_b 9.318
_cell_length_c 21.6383
_cell_angle_alpha 90.0
_cell_angle_beta 90.0
_cell_angle_gamma 90.0
loop_
_atom_site_label
_atom_site_type_symbol
_atom_site_fract_x
_atom_site_fract_y
_atom_site_fract_z
N1 N     0.524581980     0.753780840     0.096002740 
O1 O     0.076017320     1.012243060     0.173142790 
C1 C     0.253390600     0.954692840     0.137529270 
C2 C     0.342437320     0.800205040     0.140912460 
C3 C     0.234902340     0.713814490     0.190433850 
C4 C     0.323191130     0.572743510     0.192133190 
C5 C     0.517305210     0.517473710     0.144738220 
C6 C     0.613209110     0.613801050     0.096861570 
C7 C     0.807648910     0.562157190     0.048739290 
C8 C     0.902461010     0.421477080     0.048160660 
C9 C     0.807696680     0.326214560     0.095516340 
C10 C     0.619404250     0.373076390     0.142774550 
H1 H     0.364149240     1.012184210     0.098468430 
H2 H     0.086480470     0.762096020     0.225147620 
H3 H     0.247251130     0.502410460     0.229141710 
H4 H     0.876520070     0.637457680     0.013158010 
H5 H     1.051054380     0.382475340     0.011282310 
H6 H     0.884915510     0.215512160     0.094291450 
H7 H     0.546573830     0.300230080     0.179103330 

#END
data_NPL2016_Tm_ABUDAD 
# 2016 Nyman Polymorph Library
# Melting point temperature crystal structure
loop_
_symmetry_equiv_pos_site_id
_symmetry_equiv_pos_as_xyz
1 +x,+y,+z
2 -x,1/2+y,1/2-z
3 -x,-y,-z
4 +x,1/2-y,1/2+z
_cell_length_a 6.1941
_cell_length_b 7.3793
_cell_length_c 28.9905
_cell_angle_alpha 90.0
_cell_angle_beta 94.9017
_cell_angle_gamma 90.0
loop_
_atom_site_label
_atom_site_type_symbol
_atom_site_fract_x
_atom_site_fract_y
_atom_site_fract_z
O1 O     0.875272690     0.693053730     0.206270480 
N1 N     0.887258420     0.373975660     0.213823230 
C1 C     0.667251150     0.449312850     0.158453620 
C2 C     0.733879860     0.476497160     0.109377330 
C3 C     0.625648770     0.348829020     0.072621910 
C4 C     0.383104660     0.380390400     0.060236610 
C5 C     0.281485220     0.242783220     0.024880810 
C6 C     0.280995820     0.046516890     0.042547170 
C7 C     0.126409360     0.012477320     0.080594030 
C8 C     0.211306230    -0.126590440     0.117214440 
C9 C     0.410747450    -0.062274760     0.148131150 
C10 C     0.363870640     0.102878130     0.177715910 
C11 C     0.557022520     0.173598640     0.209150160 
C12 C     0.731715810     0.266834950     0.183580930 
C13 C     0.823372450     0.540139970     0.196175070 
H1 H     0.974557230     0.338061720     0.243490230 
H2 H     0.498421730     0.486900590     0.161372320 
H3 H     0.702653970     0.617946520     0.099494660 
H4 H     0.909803050     0.458331110     0.110308450 
H5 H     0.653259060     0.209132670     0.084282950 
H6 H     0.709448640     0.362239890     0.040986030 
H7 H     0.296561630     0.376911670     0.091604270 
H8 H     0.359689450     0.517459860     0.046169210 
H9 H     0.369677980     0.248639180    -0.006298550 
H10 H     0.114688570     0.283950500     0.014154480 
H11 H     0.446186850     0.008421830     0.055085280 
H12 H     0.237192380    -0.044125330     0.013354750 
H13 H    -0.030339510    -0.033376800     0.064484390 
H14 H     0.092761440     0.139894440     0.097818590 
H15 H     0.081843280    -0.159895320     0.139314460 
H16 H     0.251002130    -0.252877690     0.099920040 
H17 H     0.543483240    -0.032000100     0.126738760 
H18 H     0.468576510    -0.173421870     0.171032090 
H19 H     0.233367860     0.067403030     0.199329570 
H20 H     0.300931880     0.213947280     0.155537770 
H21 H     0.499096780     0.271280130     0.233735350 
H22 H     0.630864250     0.061982750     0.229959580 
H23 H     0.812602970     0.171533420     0.161878410 

#END
data_NPL2016_Tm_ABUDAD01 
# 2016 Nyman Polymorph Library
# Melting point temperature crystal structure
loop_
_symmetry_equiv_pos_site_id
_symmetry_equiv_pos_as_xyz
1 +x,+y,+z
2 -x,1/2+y,1/2-z
3 -x,-y,-z
4 +x,1/2-y,1/2+z
_cell_length_a 6.0252
_cell_length_b 7.8254
_cell_length_c 28.5188
_cell_angle_alpha 90.0
_cell_angle_beta 98.6863
_cell_angle_gamma 90.0
loop_
_atom_site_label
_atom_site_type_symbol
_atom_site_fract_x
_atom_site_fract_y
_atom_site_fract_z
O1 O     0.034095100     0.396463050     0.263415200 
N1 N    -0.152989100     0.561189970     0.200006600 
C1 C    -0.246045070     0.304072580     0.191798770 
C2 C    -0.431884810     0.220602570     0.214872650 
C3 C    -0.620821660     0.142721310     0.179343570 
C4 C    -0.558629780    -0.019280580     0.154159990 
C5 C    -0.758162120    -0.095723300     0.120734030 
C6 C    -0.857137990     0.024615280     0.080286210 
C7 C    -0.697402960     0.060269400     0.043881230 
C8 C    -0.705755780     0.243999640     0.024646480 
C9 C    -0.605385350     0.379427240     0.060894640 
C10 C    -0.353147190     0.354913030     0.077285590 
C11 C    -0.240848100     0.485031230     0.113531520 
C12 C    -0.308133480     0.472051610     0.162952590 
C13 C    -0.089052460     0.418409020     0.226587230 
H1 H    -0.120644220     0.686194920     0.206895400 
H2 H    -0.155397890     0.211539580     0.173193680 
H3 H    -0.356221930     0.123652460     0.240011340 
H4 H    -0.502929350     0.317767140     0.235958490 
H5 H    -0.683557140     0.240329170     0.153315470 
H6 H    -0.761816680     0.112184950     0.198124440 
H7 H    -0.420241520     0.007358840     0.134423770 
H8 H    -0.494658660    -0.114836740     0.180904810 
H9 H    -0.889934000    -0.130048390     0.141648510 
H10 H    -0.705563600    -0.215139680     0.105602820 
H11 H    -1.013411700    -0.030394290     0.061908020 
H12 H    -0.906009800     0.144743730     0.095409060 
H13 H    -0.524813920     0.030007140     0.059377540 
H14 H    -0.737129830    -0.027980310     0.014018850 
H15 H    -0.880371250     0.277725890     0.011224500 
H16 H    -0.615332100     0.249277340    -0.005922090 
H17 H    -0.695701400     0.378349420     0.091409370 
H18 H    -0.633540930     0.506465220     0.044917740 
H19 H    -0.321664350     0.226959200     0.092193320 
H20 H    -0.267789820     0.359472140     0.045989370 
H21 H    -0.275383840     0.615202750     0.100085570 
H22 H    -0.058569290     0.467928180     0.117630600 
H23 H    -0.483159960     0.509633140     0.162800090 

#END
data_NPL2016_Tm_ACEMID03 
# 2016 Nyman Polymorph Library
# Melting point temperature crystal structure
loop_
_symmetry_equiv_pos_site_id
_symmetry_equiv_pos_as_xyz
1 +x,+y,+z
2 -y,+x-y,+z
3 -x+y,-x,+z
4 -y,-x,1/2+z
5 -x+y,+y,1/2+z
6 +x,+x-y,1/2+z
7 2/3+x,1/3+y,1/3+z
8 2/3-y,1/3+x-y,1/3+z
9 2/3-x+y,1/3-x,1/3+z
10 2/3-y,1/3-x,5/6+z
11 2/3-x+y,1/3+y,5/6+z
12 2/3+x,1/3+x-y,5/6+z
13 1/3+x,2/3+y,2/3+z
14 1/3-y,2/3+x-y,2/3+z
15 1/3-x+y,2/3-x,2/3+z
16 1/3-y,2/3-x,1/6+z
17 1/3-x+y,2/3+y,1/6+z
18 1/3+x,2/3+x-y,1/6+z
_cell_length_a 11.5214
_cell_length_b 11.5214
_cell_length_c 13.1886
_cell_angle_alpha 90.0
_cell_angle_beta 90.0
_cell_angle_gamma 120.0
loop_
_atom_site_label
_atom_site_type_symbol
_atom_site_fract_x
_atom_site_fract_y
_atom_site_fract_z
C1 C    -0.180311770    -0.198902740     0.703895380 
C2 C    -0.318984170    -0.322867550     0.706042220 
O1 O    -0.416681770    -0.325367860     0.669030580 
N1 N    -0.324840740    -0.432536520     0.751896860 
H1 H    -0.414778560    -0.510224940     0.771819940 
H2 H    -0.245552310    -0.424047890     0.790497390 
H3 H    -0.166594170    -0.139721650     0.772327620 
H4 H    -0.100107340    -0.223218430     0.700678790 
H5 H    -0.173882440    -0.138469500     0.638407970 

#END
data_NPL2016_Tm_ACEMID06 
# 2016 Nyman Polymorph Library
# Melting point temperature crystal structure
loop_
_symmetry_equiv_pos_site_id
_symmetry_equiv_pos_as_xyz
1 +x,+y,+z
2 1/2-x,1/2-y,+z
3 -x,1/2+y,1/2-z
4 1/2+x,-y,1/2-z
5 -x,-y,-z
6 1/2+x,1/2+y,-z
7 +x,1/2-y,1/2+z
8 1/2-x,+y,1/2+z
_cell_length_a 19.2756
_cell_length_b 7.6753
_cell_length_c 9.6272
_cell_angle_alpha 90.0
_cell_angle_beta 90.0
_cell_angle_gamma 90.0
loop_
_atom_site_label
_atom_site_type_symbol
_atom_site_fract_x
_atom_site_fract_y
_atom_site_fract_z
O1 O     0.557454910     0.153375850     0.295809800 
N1 N     0.577480380     0.171677310     0.527240360 
C1 C     0.538448220     0.198661330     0.410609690 
C2 C     0.468691860     0.286022970     0.434825590 
H1 H     0.463680550     0.394086930     0.361955070 
H2 H     0.461259990     0.333960610     0.540549220 
H3 H     0.427746030     0.192353080     0.410916970 
H4 H     0.625135410     0.119597450     0.516227170 
H5 H     0.563004200     0.219284910     0.620030860 
O2 O     0.715595810     0.014517910     0.482344330 
N2 N     0.703522730     0.031509330     0.248661560 
C3 C     0.740655680     0.000384990     0.367071790 
C4 C     0.816109300    -0.049999430     0.344367140 
H6 H     0.848804470     0.062079770     0.369219460 
H7 H     0.827578500    -0.092058400     0.238477440 
H8 H     0.829155460    -0.154130220     0.416734160 
H9 H     0.653506070     0.067907450     0.257049470 
H10 H     0.725139480     0.018853560     0.154259150 

#END
data_NPL2016_Tm_ACIGID 
# 2016 Nyman Polymorph Library
# Melting point temperature crystal structure
loop_
_symmetry_equiv_pos_site_id
_symmetry_equiv_pos_as_xyz
1 +x,+y,+z
2 -x,1/2+y,1/2-z
3 -x,-y,-z
4 +x,1/2-y,1/2+z
_cell_length_a 10.7207
_cell_length_b 13.3802
_cell_length_c 12.0104
_cell_angle_alpha 90.0
_cell_angle_beta 101.7583
_cell_angle_gamma 90.0
loop_
_atom_site_label
_atom_site_type_symbol
_atom_site_fract_x
_atom_site_fract_y
_atom_site_fract_z
S1 S     0.737332880     0.478500580     0.065016850 
C1 C     0.633666890     0.400136730     0.120135060 
C2 C     0.727635590     0.571176800     0.181371390 
C3 C     0.726453150     0.679995360     0.135234090 
C4 C     0.847926200     0.726958100     0.208107420 
C5 C     0.822231650     0.744124270     0.328347000 
C6 C     0.822203310     0.635714030     0.375011360 
C7 C     0.850755380     0.568656890     0.277466020 
C8 C     0.943784080     0.638577780     0.226197010 
C9 C     0.648395100     0.257252790    -0.005663510 
C10 C     0.598621940     0.152232680    -0.032302840 
C11 C     0.520769680     0.594533650     0.256342080 
C12 C     0.393163170     0.545474130     0.255589100 
C13 C     0.899110780     0.465300950     0.316926360 
C14 C     1.068469880     0.659077170     0.312044500 
C15 C     0.983500510     0.604387330     0.116283510 
N1 N     0.577502540     0.436249900     0.195509340 
N2 N     0.609535360     0.536443540     0.216971600 
N3 N     0.609609440     0.301911340     0.085444530 
O1 O     0.716924810     0.299315700    -0.059642110 
O2 O     0.541260060     0.681131700     0.286179520 
H1 H     0.729340610     0.679186410     0.045074640 
H2 H     0.640988580     0.719612130     0.145046860 
H3 H     0.879669700     0.793393110     0.168969930 
H4 H     0.731211860     0.780812940     0.325860060 
H5 H     0.896857210     0.789657240     0.379770960 
H6 H     0.896503530     0.624617370     0.450895630 
H7 H     0.732239610     0.616450940     0.397858220 
H8 H     0.547523260     0.265563480     0.123998600 
H9 H     0.519433450     0.132832490     0.008053200 
H10 H     0.676262620     0.099215760    -0.004457610 
H11 H     0.568609610     0.145303050    -0.124274780 
H12 H     0.360318940     0.501515490     0.178944560 
H13 H     0.326287270     0.604739060     0.264225190 
H14 H     0.400912360     0.494088800     0.327471510 
H15 H     0.978569010     0.471213630     0.389712090 
H16 H     0.931014870     0.423418550     0.249981840 
H17 H     0.824332590     0.421959290     0.344427820 
H18 H     1.124376950     0.590369380     0.328938970 
H19 H     1.054566040     0.687446120     0.393520210 
H20 H     1.125841110     0.713763590     0.277115310 
H21 H     0.906521790     0.603146520     0.041538430 
H22 H     1.026558720     0.530062190     0.125556220 
H23 H     1.055029170     0.656289320     0.097014960 

#END
data_NPL2016_Tm_ACIGID01 
# 2016 Nyman Polymorph Library
# Melting point temperature crystal structure
loop_
_symmetry_equiv_pos_site_id
_symmetry_equiv_pos_as_xyz
1 +x,+y,+z
2 -x,1/2-y,1/2+z
3 1/2+x,-y,1/2-z
4 1/2-x,1/2+y,-z
5 -x,-y,-z
6 +x,1/2+y,1/2-z
7 1/2-x,+y,1/2+z
8 1/2+x,1/2-y,+z
_cell_length_a 12.9254
_cell_length_b 13.2461
_cell_length_c 19.3844
_cell_angle_alpha 90.0
_cell_angle_beta 90.0
_cell_angle_gamma 90.0
loop_
_atom_site_label
_atom_site_type_symbol
_atom_site_fract_x
_atom_site_fract_y
_atom_site_fract_z
S1 S     0.041394690     0.521905530     0.614858660 
C1 C     0.104643740     0.423670580     0.571202980 
C2 C     0.162537050     0.599954240     0.606439380 
C3 C     0.135301970     0.712721720     0.592666240 
C4 C     0.181509770     0.768438070     0.655672100 
C5 C     0.299816210     0.770255060     0.645876760 
C6 C     0.329072260     0.657814900     0.658408420 
C7 C     0.224767920     0.604805230     0.675736220 
C8 C     0.166611550     0.691997800     0.715520560 
C9 C    -0.033730480     0.298368080     0.586671060 
C10 C    -0.057954590     0.187696040     0.575777650 
C11 C     0.280306950     0.585681850     0.499436680 
C12 C     0.309275490     0.515007950     0.441072630 
C13 C     0.238956710     0.504754640     0.712714770 
C14 C     0.221848270     0.720850710     0.782942420 
C15 C     0.052604000     0.675280230     0.734822100 
N1 N     0.191209180     0.443429480     0.542227420 
N2 N     0.217524600     0.544866830     0.550137830 
N3 N     0.065008900     0.326588340     0.566945360 
O1 O    -0.094576270     0.357505470     0.611873950 
O2 O     0.309714640     0.673157050     0.500561400 
H1 H     0.168575190     0.738897870     0.544514810 
H2 H     0.051623430     0.721951620     0.589548860 
H3 H     0.146667510     0.842520120     0.664052710 
H4 H     0.337098960     0.820285760     0.683072870 
H5 H     0.321375100     0.794646360     0.594271910 
H6 H     0.381809770     0.649057510     0.701969560 
H7 H     0.366793070     0.624013770     0.613980940 
H8 H     0.109833640     0.275456620     0.542491200 
H9 H    -0.014160180     0.154279240     0.533371750 
H10 H    -0.140473530     0.180108600     0.565833490 
H11 H    -0.039844100     0.146220090     0.623042170 
H12 H     0.240816940     0.496653780     0.410471490 
H13 H     0.341190310     0.444115120     0.460006210 
H14 H     0.365288160     0.554495490     0.409000080 
H15 H     0.284798740     0.515303040     0.759490000 
H16 H     0.280238000     0.451063690     0.679874490 
H17 H     0.165093590     0.470998970     0.727237780 
H18 H     0.215791790     0.659220150     0.820260020 
H19 H     0.185127620     0.787306280     0.805720880 
H20 H     0.303644150     0.737695070     0.776538730 
H21 H     0.042787580     0.608219250     0.766980420 
H22 H     0.000232630     0.668672960     0.691088940 
H23 H     0.025914030     0.740138510     0.764888760 

#END
data_NPL2016_Tm_ACRDIN04 
# 2016 Nyman Polymorph Library
# Melting point temperature crystal structure
loop_
_symmetry_equiv_pos_site_id
_symmetry_equiv_pos_as_xyz
1 +x,+y,+z
2 1/2-x,1/2+y,1/2-z
3 -x,-y,-z
4 1/2+x,1/2-y,1/2+z
_cell_length_a 11.4021
_cell_length_b 6.0574
_cell_length_c 14.5792
_cell_angle_alpha 90.0
_cell_angle_beta 95.897
_cell_angle_gamma 90.0
loop_
_atom_site_label
_atom_site_type_symbol
_atom_site_fract_x
_atom_site_fract_y
_atom_site_fract_z
N1 N     0.066967240     0.760341160     0.109925180 
C1 C     0.243226740     1.136101200    -0.023793320 
C2 C     0.247229170     1.011495260    -0.101501350 
C3 C     0.190847060     0.801437190    -0.109123050 
C4 C     0.131995560     0.720943070    -0.039253180 
C5 C    -0.001422330     0.786829330     0.258426590 
C6 C    -0.009741570     0.900489090     0.338425850 
C7 C     0.043641400     1.112004480     0.352726300 
C8 C     0.104229350     1.204876210     0.286410570 
C9 C     0.175682630     1.177983330     0.131695750 
C10 C     0.182746670     1.058286390     0.050761850 
C11 C     0.125618840     0.845649160     0.043151140 
C12 C     0.061038670     0.877580490     0.187260530 
C13 C     0.115021510     1.091796660     0.201906190 
H1 H     0.285944440     1.296183920    -0.017494560 
H2 H     0.293341040     1.071602780    -0.157906420 
H3 H     0.195069270     0.705164360    -0.171367490 
H4 H     0.088514900     0.561832580    -0.043513830 
H5 H    -0.041226680     0.625906070     0.245964120 
H6 H    -0.057397690     0.829927520     0.391982130 
H7 H     0.035757600     1.198783840     0.416798800 
H8 H     0.145072640     1.365873430     0.296886420 
H9 H     0.217533630     1.338763670     0.140079040 

#END
data_NPL2016_Tm_ACRDIN06 
# 2016 Nyman Polymorph Library
# Melting point temperature crystal structure
loop_
_symmetry_equiv_pos_site_id
_symmetry_equiv_pos_as_xyz
1 +x,+y,+z
2 1/2-x,1/2+y,1/2-z
3 -x,-y,-z
4 1/2+x,1/2-y,1/2+z
_cell_length_a 6.4547
_cell_length_b 23.8508
_cell_length_c 13.3426
_cell_angle_alpha 90.0
_cell_angle_beta 95.56
_cell_angle_gamma 90.0
loop_
_atom_site_label
_atom_site_type_symbol
_atom_site_fract_x
_atom_site_fract_y
_atom_site_fract_z
N1 N     0.153737100     0.311972290     0.151949880 
C1 C     0.649913950     0.391148070     0.151775320 
C2 C     0.605731180     0.421952540     0.066047390 
C3 C     0.409358290     0.416148380     0.008287980 
C4 C     0.262443900     0.379932910     0.037272480 
C5 C     0.033287780     0.243759240     0.262956100 
C6 C     0.064838500     0.211430430     0.347569080 
C7 C     0.255985580     0.214148360     0.410429100 
C8 C     0.411355480     0.249263610     0.386998450 
C9 C     0.537528070     0.320360880     0.271527630 
C10 C     0.501036240     0.352857430     0.184747020 
C11 C     0.302237560     0.346962850     0.126317620 
C12 C     0.191373850     0.281046150     0.235584290 
C13 C     0.384807170     0.283724590     0.299362630 
H1 H     0.799002220     0.395294670     0.196213760 
H2 H     0.719581180     0.450974120     0.041420460 
H3 H     0.377163390     0.440948140    -0.059511800 
H4 H     0.112292810     0.374873930    -0.005485280 
H5 H    -0.110584120     0.242428580     0.214019850 
H6 H    -0.056331350     0.183267840     0.367600240 
H7 H     0.277124690     0.188066460     0.477135080 
H8 H     0.557251810     0.251525450     0.434557250 
H9 H     0.685272590     0.323589080     0.317562050 
N2 N     0.247806230     0.008247490     0.898653680 
C14 C     0.507584720     0.142719460     0.975896460 
C15 C     0.365514700     0.163257040     1.035962760 
C16 C     0.182596130     0.132102870     1.050661730 
C17 C     0.145857870     0.081282750     1.005152800 
C18 C     0.338333180    -0.066610340     0.793203930 
C19 C     0.471994850    -0.090256620     0.731989640 
C20 C     0.659193860    -0.062395500     0.712572910 
C21 C     0.708191360    -0.011394960     0.755022700 
C22 C     0.614468490     0.066711410     0.864852830 
C23 C     0.475226370     0.089845510     0.926990130 
C24 C     0.290116960     0.058223280     0.941763260 
C25 C     0.383305100    -0.013376020     0.839152140 
C26 C     0.572965030     0.014754420     0.819372770 
H10 H     0.647158840     0.166241970     0.964408930 
H11 H     0.391033270     0.203466690     1.072912700 
H12 H     0.071928630     0.149192660     1.098638220 
H13 H     0.008038520     0.056836770     1.015169910 
H14 H     0.195183870    -0.086962230     0.809087390 
H15 H     0.436215400    -0.130698440     0.697511070 
H16 H     0.762613910    -0.082046730     0.663735530 
H17 H     0.850493140     0.010030310     0.740529790 
H18 H     0.755627460     0.089218070     0.851839060 

#END
data_NPL2016_Tm_ADURIA 
# 2016 Nyman Polymorph Library
# Melting point temperature crystal structure
loop_
_symmetry_equiv_pos_site_id
_symmetry_equiv_pos_as_xyz
1 +x,+y,+z
2 -x,+y,1/2-z
3 1/2+x,1/2+y,+z
4 1/2-x,1/2+y,1/2-z
5 -x,-y,-z
6 +x,-y,1/2+z
7 1/2-x,1/2-y,-z
8 1/2+x,1/2-y,1/2+z
_cell_length_a 18.2198
_cell_length_b 5.1483
_cell_length_c 24.7206
_cell_angle_alpha 90.0
_cell_angle_beta 97.8031
_cell_angle_gamma 90.0
loop_
_atom_site_label
_atom_site_type_symbol
_atom_site_fract_x
_atom_site_fract_y
_atom_site_fract_z
N1 N     0.118406660     0.874699570     0.372028570 
N2 N     0.059802990     0.832766590     0.330674300 
C1 C     0.172454740     1.065928680     0.364643840 
C2 C     0.229633160     1.126269370     0.406358150 
C3 C     0.281291060     1.314906850     0.397272150 
C4 C     0.276569160     1.443735060     0.347440500 
C5 C     0.219237610     1.382260860     0.306222850 
C6 C     0.167189390     1.194263160     0.314455330 
C7 C     0.019135790     0.647102920     0.347801560 
C8 C    -0.048755290     0.556617040     0.312067670 
C9 C     0.049257940     0.561137580     0.401332460 
C10 C     0.031428440     0.365010240     0.438988880 
C11 C    -0.038032390     0.204425260     0.426710190 
C12 C     0.113191750     0.712890430     0.414402280 
O1 O     0.073226210     0.331846720     0.482542510 
O2 O     0.160125660     0.704063090     0.459988680 
H1 H     0.233793030     1.027779790     0.445149840 
H2 H     0.317033230     1.590395160     0.340788720 
H3 H     0.325521880     1.360901890     0.429745000 
H4 H     0.214814820     1.481042530     0.267203770 
H5 H     0.122399760     1.144654500     0.282946600 
H6 H    -0.097763800     0.570214250     0.332960780 
H7 H    -0.043363830     0.353997070     0.299886810 
H8 H    -0.057281770     0.676162900     0.275380030 
H9 H    -0.086619780     0.327186930     0.428713450 
H10 H    -0.043122140     0.121013370     0.385768910 
H11 H    -0.037094300     0.050457140     0.456987650 
H12 H     0.140600070     0.556918150     0.480418710 

#END
data_NPL2016_Tm_ADURIA01 
# 2016 Nyman Polymorph Library
# Melting point temperature crystal structure
loop_
_symmetry_equiv_pos_site_id
_symmetry_equiv_pos_as_xyz
1 +x,+y,+z
2 1/2-x,1/2+y,1/2-z
3 -x,-y,-z
4 1/2+x,1/2-y,1/2+z
_cell_length_a 14.2598
_cell_length_b 9.5999
_cell_length_c 18.7503
_cell_angle_alpha 90.0
_cell_angle_beta 111.7977
_cell_angle_gamma 90.0
loop_
_atom_site_label
_atom_site_type_symbol
_atom_site_fract_x
_atom_site_fract_y
_atom_site_fract_z
O1 O     0.654612770     0.647078170     0.972033950 
O2 O     0.526660610     0.822229380     0.884322930 
N1 N     0.613164860     0.593143760     1.080268870 
N2 N     0.539293660     0.630752470     1.108546440 
C1 C     0.479041180     0.719090670     1.059074190 
C2 C     0.511293870     0.743405320     0.996276550 
C3 C     0.597740360     0.659691960     1.013344980 
C4 C     0.689553220     0.497126720     1.122402460 
C5 C     0.765580520     0.456829430     1.096448670 
C6 C     0.838769910     0.362515100     1.139620760 
C7 C     0.837105150     0.308167930     1.207931970 
C8 C     0.760940910     0.349116710     1.233187690 
C9 C     0.687195930     0.443156400     1.190933340 
C10 C     0.476816500     0.823770980     0.926541840 
C11 C     0.380817900     0.908023940     0.902671520 
C12 C     0.391136190     0.778486430     1.073867360 
H1 H     0.620686760     0.712135950     0.927888650 
H2 H     0.767629220     0.498257850     1.043597630 
H3 H     0.897546530     0.331654360     1.119233940 
H4 H     0.894433160     0.234801070     1.241102810 
H5 H     0.758619840     0.307705820     1.286274190 
H6 H     0.627717490     0.475890600     1.209766640 
H7 H     0.346044130     0.908091300     0.840164330 
H8 H     0.399273370     1.015780480     0.921860260 
H9 H     0.327637140     0.868413270     0.927019160 
H10 H     0.319583770     0.750494760     1.028316390 
H11 H     0.394941320     0.892181000     1.077053590 
H12 H     0.391224480     0.738014850     1.128182740 
O3 O     0.220398240     0.062314490     0.017408120 
O4 O     0.168991170     0.155844070    -0.121917350 
N3 N     0.101883680     0.136865750     0.070683170 
N4 N     0.013872820     0.215884320     0.047713780 
C13 C    -0.003203400     0.257214800    -0.022853390 
C14 C     0.073051010     0.206575620    -0.048895360 
C15 C     0.138096380     0.129945570     0.013626270 
C16 C     0.138178390     0.074734420     0.144761450 
C17 C     0.235501070     0.019018200     0.176166230 
C18 C     0.267930240    -0.041101290     0.248861240 
C19 C     0.204977160    -0.045434100     0.290475300 
C20 C     0.108329250     0.011260690     0.258724490 
C21 C     0.074427560     0.071137750     0.186089180 
C22 C     0.093729090     0.216116260    -0.118302000 
C23 C     0.025177430     0.298215130    -0.186191530 
C24 C    -0.093232520     0.345757130    -0.064012400 
H13 H     0.222657330     0.078402800    -0.034706390 
H14 H     0.284872490     0.022253610     0.144371540 
H15 H     0.343421810    -0.084352220     0.272989910 
H16 H     0.230957380    -0.092264110     0.347073270 
H17 H     0.058583870     0.008784280     0.290554460 
H18 H    -0.000127130     0.115948010     0.160756070 
H19 H     0.050352530     0.285506940    -0.233962930 
H20 H     0.026872580     0.408609140    -0.171346640 
H21 H    -0.052941920     0.262925410    -0.203111360 
H22 H    -0.144649160     0.293969080    -0.115679410 
H23 H    -0.071205330     0.445058290    -0.081710860 
H24 H    -0.133703490     0.366524160    -0.025969500 

#END
data_NPL2016_Tm_AGAKUP 
# 2016 Nyman Polymorph Library
# Melting point temperature crystal structure
loop_
_symmetry_equiv_pos_site_id
_symmetry_equiv_pos_as_xyz
1 +x,+y,+z
2 -x,+y,1/2-z
3 1/2+x,1/2+y,+z
4 1/2-x,1/2+y,1/2-z
5 -x,-y,-z
6 +x,-y,1/2+z
7 1/2-x,1/2-y,-z
8 1/2+x,1/2-y,1/2+z
_cell_length_a 31.2876
_cell_length_b 4.6496
_cell_length_c 16.3603
_cell_angle_alpha 90.0
_cell_angle_beta 94.4489
_cell_angle_gamma 90.0
loop_
_atom_site_label
_atom_site_type_symbol
_atom_site_fract_x
_atom_site_fract_y
_atom_site_fract_z
S1 S     0.045092430     0.834048250     0.581412680 
N1 N     0.116195070     1.056743110     0.519954040 
N2 N     0.050790580     1.193964960     0.458089080 
N3 N     0.179540260     1.227755080     0.481473480 
C1 C     0.072051420     1.034488910     0.518572690 
C2 C     0.113325820     1.412172660     0.408154950 
C3 C     0.148425180     0.920568130     0.570771120 
C4 C     0.068572620     1.383630350     0.404544040 
C5 C     0.131950720     1.601721890     0.354682370 
C6 C     0.042630730     1.543278230     0.347724440 
C7 C     0.187243010     1.031665500     0.544906090 
C8 C     0.138115830     1.240422810     0.467599500 
C9 C     0.226541210     0.941331360     0.582296190 
C10 C     0.147868610     0.719033640     0.633648030 
C11 C     0.061579990     1.729944570     0.295249220 
C12 C     0.106236480     1.759801560     0.298548520 
C13 C     0.187412990     0.631759560     0.670093940 
C14 C     0.226137970     0.740643280     0.645023300 
H1 H     0.118156300     0.635501190     0.653015660 
H2 H     0.256063210     1.027657380     0.562042980 
H3 H     0.166537290     1.619486920     0.358753720 
H4 H     0.256161250     0.666369060     0.675246450 
H5 H     0.018543650     1.178307130     0.456578210 
H6 H     0.008076010     1.520201180     0.345184600 
H7 H     0.120597160     1.906469840     0.257181670 
H8 H     0.041494440     1.853799740     0.251301070 
H9 H     0.188165490     0.475331150     0.719257420 

#END
data_NPL2016_Tm_AGAKUP01 
# 2016 Nyman Polymorph Library
# Melting point temperature crystal structure
loop_
_symmetry_equiv_pos_site_id
_symmetry_equiv_pos_as_xyz
1 +x,+y,+z
2 1/2-x,1/2+y,1/2-z
3 -x,-y,-z
4 1/2+x,1/2-y,1/2+z
_cell_length_a 11.9163
_cell_length_b 8.1798
_cell_length_c 13.4044
_cell_angle_alpha 90.0
_cell_angle_beta 113.3381
_cell_angle_gamma 90.0
loop_
_atom_site_label
_atom_site_type_symbol
_atom_site_fract_x
_atom_site_fract_y
_atom_site_fract_z
C1 C     0.515983030     0.167398980     0.914451100 
C2 C     0.713189600    -0.054237100     0.812487120 
C3 C     0.670212020    -0.120342280     0.708353120 
C4 C     0.547567490    -0.105293610     0.635918240 
C5 C     0.463489600    -0.023291080     0.665524020 
C6 C     0.504662110     0.043800040     0.769593370 
C7 C     0.628515180     0.027909260     0.841850670 
C8 C     0.493688580     0.252541390     0.998680660 
C9 C     0.594459870     0.282146240     1.096353950 
C10 C     0.579316730     0.366756250     1.180863990 
C11 C     0.463902550     0.420993580     1.167054860 
C12 C     0.362841250     0.391855900     1.069797260 
C13 C     0.377730830     0.308330320     0.986050440 
C14 C     0.736100010     0.138412550     1.032608870 
N1 N     0.438503980     0.130066920     0.817287340 
N2 N     0.636022940     0.108767470     0.936891240 
N3 N     0.708461190     0.225094190     1.107127650 
S1 S     0.878988010     0.079087370     1.060372910 
H1 H     0.807398250    -0.065664250     0.868031720 
H2 H     0.733596300    -0.185186900     0.682833210 
H3 H     0.518282840    -0.158770450     0.555619430 
H4 H     0.368531730    -0.010466190     0.610843190 
H5 H     0.657477550     0.389004990     1.256195980 
H6 H     0.452141320     0.486466550     1.232499750 
H7 H     0.273201110     0.434828000     1.060187870 
H8 H     0.301657380     0.284304780     0.909790640 
H9 H     0.781896710     0.250860660     1.175859480 

#END
data_NPL2016_Tm_AHEMAB 
# 2016 Nyman Polymorph Library
# Melting point temperature crystal structure
loop_
_symmetry_equiv_pos_site_id
_symmetry_equiv_pos_as_xyz
1 +x,+y,+z
2 -x,1/2+y,1/2-z
_cell_length_a 3.6508
_cell_length_b 11.6796
_cell_length_c 5.8421
_cell_angle_alpha 90.0
_cell_angle_beta 95.0032
_cell_angle_gamma 90.0
loop_
_atom_site_label
_atom_site_type_symbol
_atom_site_fract_x
_atom_site_fract_y
_atom_site_fract_z
N1 N     0.180430540     0.430274820     0.671362010 
N2 N    -0.181507080     0.569657900     0.329273680 
O1 O     0.343364950     0.367314330     0.825236270 
O2 O    -0.344483450     0.632583120     0.175326690 
C1 C     0.027084760     0.386162660     0.467459360 
C2 C     0.147563720     0.546400560     0.699435060 
C3 C    -0.028303720     0.614062670     0.533180850 
C4 C    -0.148852280     0.453544550     0.300959150 
H1 H     0.056574780     0.294742640     0.449569690 
H2 H     0.270041370     0.579288720     0.860951950 
H3 H    -0.057868130     0.705471350     0.550977270 
H4 H    -0.271294990     0.420639790     0.139473560 

#END
data_NPL2016_Tm_AHEMAB01 
# 2016 Nyman Polymorph Library
# Melting point temperature crystal structure
loop_
_symmetry_equiv_pos_site_id
_symmetry_equiv_pos_as_xyz
1 +x,+y,+z
2 1/2-x,-y,1/2+z
3 -x,1/2+y,-z
4 1/2+x,1/2-y,1/2-z
_cell_length_a 12.2701
_cell_length_b 12.4153
_cell_length_c 6.6163
_cell_angle_alpha 90.0
_cell_angle_beta 90.0
_cell_angle_gamma 90.0
loop_
_atom_site_label
_atom_site_type_symbol
_atom_site_fract_x
_atom_site_fract_y
_atom_site_fract_z
C1 C     0.733882080     0.250289430     0.039780190 
C2 C     0.514395090     0.246708190     0.001382320 
C3 C     0.668601650     0.249545870     0.207281140 
C4 C     0.579595470     0.247449170    -0.166292320 
N1 N     0.557050030     0.247735730     0.193143340 
N2 N     0.691177370     0.249261150    -0.151945060 
O1 O     0.496655190     0.247049500     0.348799620 
O2 O     0.751590630     0.249947730    -0.307582220 
H1 H     0.821717550     0.251707470     0.046994770 
H2 H     0.426555460     0.245289120    -0.005816320 
H3 H     0.700048250     0.250323140     0.359579690 
H4 H     0.548167610     0.246673180    -0.318593950 
C5 C     0.390457570     0.489070910     0.528583600 
C6 C     0.609131460     0.506599590     0.489434390 
C7 C     0.455848880     0.490735010     0.695954970 
C8 C     0.543743130     0.504935540     0.322064880 
N3 N     0.567056230     0.499522900     0.681167410 
N4 N     0.432533170     0.496126860     0.336851270 
O3 O     0.627732200     0.501032430     0.836453840 
O4 O     0.371865530     0.494585890     0.181560900 
H5 H     0.302886560     0.482221450     0.535981170 
H6 H     0.696703470     0.513453000     0.482041870 
H7 H     0.424888880     0.485317610     0.848255270 
H8 H     0.574696090     0.510359740     0.169762030 

#END
data_NPL2016_Tm_AJAPOR 
# 2016 Nyman Polymorph Library
# Melting point temperature crystal structure
loop_
_symmetry_equiv_pos_site_id
_symmetry_equiv_pos_as_xyz
1 +x,+y,+z
2 -x,1/2+y,1/2-z
3 -x,-y,-z
4 +x,1/2-y,1/2+z
_cell_length_a 6.1105
_cell_length_b 8.8246
_cell_length_c 14.0899
_cell_angle_alpha 90.0
_cell_angle_beta 96.9028
_cell_angle_gamma 90.0
loop_
_atom_site_label
_atom_site_type_symbol
_atom_site_fract_x
_atom_site_fract_y
_atom_site_fract_z
N1 N     0.675439990     0.343919420     0.539348180 
N2 N     0.284150080     0.346415890     0.531150300 
N3 N     0.523774250     0.144862090     0.594940780 
N4 N     0.832031400     0.240384790     0.571583270 
N5 N     0.136166970     0.240075310     0.789854430 
N6 N     0.748568990     0.122300300     0.605506800 
N7 N     0.323239060     0.226996710     0.766960760 
N8 N    -0.030900990     0.265669980     0.813631080 
C1 C     0.383780790     0.042260260     0.640331520 
C2 C     0.395062650     0.071224450     0.747886730 
C3 C     0.485168310     0.283252130     0.555084550 
H1 H     0.439399520    -0.072871220     0.628058560 
H2 H     0.296766970    -0.013498900     0.780534960 
H3 H     0.214833120     0.052839860     0.605427130 
H4 H     0.566285610     0.061910950     0.779537110 
H5 H     0.145835140     0.299058400     0.549155520 
H6 H     0.277799320     0.454856070     0.509294440 

#END
data_NPL2016_Tm_AJAPOR01 
# 2016 Nyman Polymorph Library
# Melting point temperature crystal structure
loop_
_symmetry_equiv_pos_site_id
_symmetry_equiv_pos_as_xyz
1 +x,+y,+z
2 -x,-y,-z
_cell_length_a 5.0676
_cell_length_b 6.0897
_cell_length_c 12.5332
_cell_angle_alpha 87.7576
_cell_angle_beta 98.6748
_cell_angle_gamma 102.8446
loop_
_atom_site_label
_atom_site_type_symbol
_atom_site_fract_x
_atom_site_fract_y
_atom_site_fract_z
N1 N     0.073739080     0.584983550     0.686727750 
N2 N    -0.289198750     0.300671700     0.594390810 
N3 N    -0.248211680     0.698854090     0.579403220 
N4 N    -0.172768680     0.110968260     0.875969180 
N5 N     0.127396330     0.815943080     0.692127830 
N6 N    -0.064951520     0.877645890     0.628208540 
N7 N    -0.132928520     0.317547440     0.871124610 
N8 N    -0.235443820    -0.079792130     0.878786400 
C1 C     0.235811310     0.458542370     0.759145780 
C2 C    -0.161169240     0.518404560     0.617988530 
C3 C     0.153974920     0.438604250     0.872460550 
H1 H     0.294406850     0.357298360     0.926806590 
H2 H     0.214636810     0.292175320     0.724868560 
H3 H     0.449770520     0.546330970     0.763278380 
H4 H     0.167670430     0.606856510     0.902329750 
H5 H    -0.178837870     0.181054460     0.600387290 
H6 H    -0.443503410     0.279477330     0.532167210 

#END
data_NPL2016_Tm_AJETAL 
# 2016 Nyman Polymorph Library
# Melting point temperature crystal structure
loop_
_symmetry_equiv_pos_site_id
_symmetry_equiv_pos_as_xyz
1 +x,+y,+z
2 -x,+y,1/2-z
3 1/2+x,1/2+y,+z
4 1/2-x,1/2+y,1/2-z
5 -x,-y,-z
6 +x,-y,1/2+z
7 1/2-x,1/2-y,-z
8 1/2+x,1/2-y,1/2+z
_cell_length_a 21.388
_cell_length_b 7.5318
_cell_length_c 17.1939
_cell_angle_alpha 90.0
_cell_angle_beta 88.3318
_cell_angle_gamma 90.0
loop_
_atom_site_label
_atom_site_type_symbol
_atom_site_fract_x
_atom_site_fract_y
_atom_site_fract_z
S1 S     0.376469520     1.203864840     0.244967320 
Cl1 Cl     0.173381060     1.003813570     0.534278040 
O1 O     0.347597690     1.294847620     0.180552880 
O2 O     0.410055670     1.038173620     0.234985060 
N1 N     0.314327020     1.165399590     0.309577780 
N2 N     0.367541550     1.023070630     0.415139500 
C1 C     0.252690190     1.216709880     0.296703190 
C2 C     0.215464810     1.169762870     0.359008380 
C3 C     0.254744040     1.085989820     0.414369540 
C4 C     0.247295240     1.011051310     0.488140630 
C5 C     0.299277350     0.943145880     0.524324970 
C6 C     0.357810030     0.952807090     0.485781370 
C7 C     0.316779140     1.084674390     0.382297450 
C8 C     0.422655840     1.357038350     0.296978510 
C9 C     0.411613740     1.538178150     0.288089740 
C10 C     0.447548060     1.657335490     0.329052420 
C11 C     0.494025490     1.597994660     0.378620110 
C12 C     0.503843810     1.415428110     0.386028490 
C13 C     0.468447830     1.293414100     0.345513030 
C14 C     0.532537960     1.729596120     0.422579300 
H1 H     0.241979130     1.280872680     0.242757410 
H2 H     0.165751360     1.191141970     0.364999320 
H3 H     0.294839670     0.884050250     0.581519210 
H4 H     0.398753030     0.900924860     0.513823410 
H5 H     0.376163190     1.583401810     0.249070340 
H6 H     0.439642510     1.798652470     0.322352390 
H7 H     0.539708920     1.367711750     0.424080960 
H8 H     0.475232190     1.152056850     0.351728570 
H9 H     0.566075770     1.662986960     0.459228620 
H10 H     0.502688430     1.813755610     0.459849150 
H11 H     0.558569660     1.817180180     0.382549220 

#END
data_NPL2016_Tm_AJETAL01 
# 2016 Nyman Polymorph Library
# Melting point temperature crystal structure
loop_
_symmetry_equiv_pos_site_id
_symmetry_equiv_pos_as_xyz
1 +x,+y,+z
2 -x,1/2+y,1/2-z
3 -x,-y,-z
4 +x,1/2-y,1/2+z
_cell_length_a 9.9548
_cell_length_b 10.4561
_cell_length_c 13.8541
_cell_angle_alpha 90.0
_cell_angle_beta 100.4437
_cell_angle_gamma 90.0
loop_
_atom_site_label
_atom_site_type_symbol
_atom_site_fract_x
_atom_site_fract_y
_atom_site_fract_z
Cl1 Cl     0.852481140     0.787112220     0.118014250 
S1 S     0.787250280     1.139352080    -0.289397690 
O1 O     0.807786950     1.270509490    -0.256407880 
O2 O     0.858724000     1.084764930    -0.362446150 
N1 N     0.834778180     1.040615360    -0.188640170 
N2 N     0.684836890     1.119981520    -0.083060790 
C1 C     0.181680430     1.023819730    -0.392342060 
C2 C     0.332098920     1.052633040    -0.366028430 
C3 C     0.428335080     0.966185890    -0.390182960 
C4 C     0.567047200     0.992666670    -0.368162690 
C5 C     0.609436520     1.107661990    -0.321620910 
C6 C     0.776953480     1.038715750    -0.104322310 
C7 C     0.834666300     0.932350940    -0.047630840 
C8 C     0.789325480     0.914103700     0.040793490 
C9 C     0.693241860     0.997695520     0.066247300 
C10 C     0.927116780     0.870278140    -0.100848420 
C11 C     0.923910800     0.936836120    -0.185820180 
C12 C     0.644368280     1.097835760     0.002191510 
C13 C     0.378382620     1.166563900    -0.318604700 
C14 C     0.516947630     1.194739350    -0.295384080 
H1 H     0.142741390     1.047667970    -0.469285820 
H2 H     0.123274860     1.079114310    -0.347428620 
H3 H     0.161317690     0.922411270    -0.382743620 
H4 H     0.393954290     0.877209260    -0.426666440 
H5 H     0.641356160     0.926425550    -0.387580420 
H6 H     0.656258530     0.985790090     0.134407820 
H7 H     0.988571130     0.787071470    -0.078062950 
H8 H     0.977165590     0.922399680    -0.245984220 
H9 H     0.568712390     1.163207940     0.021277460 
H10 H     0.305094820     1.233860190    -0.298820270 
H11 H     0.553766320     1.281387270    -0.256979380 

#END
data_NPL2016_Tm_AKOVOL01 
# 2016 Nyman Polymorph Library
# Melting point temperature crystal structure
loop_
_symmetry_equiv_pos_site_id
_symmetry_equiv_pos_as_xyz
1 +x,+y,+z
2 -x,1/2+y,1/2-z
3 -x,-y,-z
4 +x,1/2-y,1/2+z
_cell_length_a 7.9359
_cell_length_b 5.9448
_cell_length_c 11.5785
_cell_angle_alpha 90.0
_cell_angle_beta 85.9995
_cell_angle_gamma 90.0
loop_
_atom_site_label
_atom_site_type_symbol
_atom_site_fract_x
_atom_site_fract_y
_atom_site_fract_z
S1 S     0.236835270     0.626506420     0.025557570 
N1 N     0.263330190     0.171624790     0.334029410 
C1 C     0.336072330     0.106210630     0.228633500 
C2 C     0.329616210     0.240733310     0.134347850 
C3 C     0.246734900     0.456800740     0.140617200 
C4 C     0.173035640     0.514743890     0.254129180 
C5 C     0.182500060     0.374717030     0.346013110 
H1 H     0.268280630     0.069668480     0.403138260 
H2 H     0.397435840    -0.056356410     0.226039530 
H3 H     0.387898330     0.185853640     0.051964170 
H4 H     0.108712860     0.674327340     0.265529470 
H5 H     0.128167190     0.414399050     0.431870590 

#END
data_NPL2016_Tm_AKOVOL02 
# 2016 Nyman Polymorph Library
# Melting point temperature crystal structure
loop_
_symmetry_equiv_pos_site_id
_symmetry_equiv_pos_as_xyz
1 +x,+y,+z
2 1/2-x,1/2+y,1/2-z
3 -x,-y,-z
4 1/2+x,1/2-y,1/2+z
_cell_length_a 6.5088
_cell_length_b 19.735
_cell_length_c 8.9642
_cell_angle_alpha 90.0
_cell_angle_beta 84.6493
_cell_angle_gamma 90.0
loop_
_atom_site_label
_atom_site_type_symbol
_atom_site_fract_x
_atom_site_fract_y
_atom_site_fract_z
S1 S     0.795088490     0.016921840     0.214575730 
N1 N     0.301306430     0.136861720     0.481528780 
C1 C     0.252609940     0.076594530     0.417820950 
C2 C     0.399071020     0.039571920     0.336745100 
C3 C     0.610954000     0.061638970     0.314181480 
C4 C     0.651207430     0.125418420     0.384434620 
C5 C     0.499661020     0.160796940     0.464298700 
H1 H     0.191173810     0.164450060     0.539826870 
H2 H     0.092894100     0.061048310     0.436146910 
H3 H     0.357104920    -0.007876670     0.287510230 
H4 H     0.806693840     0.145247820     0.372501100 
H5 H     0.526099500     0.208757400     0.517698760 
S2 S    -0.014471590     0.204849780     0.651203280 
N2 N    -0.148837340     0.397454100     0.410821150 
C6 C    -0.280341970     0.376253700     0.529844040 
C7 C    -0.242806930     0.318297570     0.604125740 
C8 C    -0.064708130     0.276701550     0.561499610 
C9 C     0.066669170     0.302060900     0.435328280 
C10 C     0.023328610     0.360429160     0.364611020 
H6 H    -0.177498930     0.441203560     0.358832050 
H7 H    -0.412641830     0.408288370     0.559705850 
H8 H    -0.348603250     0.302437080     0.697746560 
H9 H     0.203218240     0.273533460     0.396864680 
H10 H     0.119688270     0.380523800     0.270060570 

#END
data_NPL2016_Tm_ALABUK 
# 2016 Nyman Polymorph Library
# Melting point temperature crystal structure
loop_
_symmetry_equiv_pos_site_id
_symmetry_equiv_pos_as_xyz
1 +x,+y,+z
2 1/2-x,1/2+y,1/2-z
3 -x,-y,-z
4 1/2+x,1/2-y,1/2+z
_cell_length_a 5.7889
_cell_length_b 20.7285
_cell_length_c 9.8115
_cell_angle_alpha 90.0
_cell_angle_beta 98.0396
_cell_angle_gamma 90.0
loop_
_atom_site_label
_atom_site_type_symbol
_atom_site_fract_x
_atom_site_fract_y
_atom_site_fract_z
N1 N     0.224616410     0.951560410     0.084483640 
N2 N     0.521365570     1.048859060     0.182840400 
N3 N     0.657977640     1.095286610     0.245174320 
N4 N     0.579357750     1.162442480     0.576251280 
C1 C     0.077098910     0.905877940     0.030922400 
C2 C    -0.108333800     0.883465630     0.094076190 
C3 C    -0.141735440     0.910442700     0.219862820 
C4 C     0.009796580     0.958149110     0.277009650 
C5 C     0.192121730     0.977334640     0.206174660 
C6 C     0.357560880     1.027458820     0.259317490 
C7 C     0.390282680     1.063251920     0.379652210 
C8 C     0.578865620     1.104846140     0.365514240 
C9 C     0.688428580     1.151833250     0.466265410 
C10 C     0.898204520     1.182323360     0.448659130 
C11 C     0.995593720     1.225708100     0.547997100 
C12 C     0.882608990     1.237186270     0.662041100 
C13 C     0.675808100     1.204210500     0.670918860 
H1 H     0.549535320     1.032455840     0.089871250 
H2 H     0.108838920     0.886252160    -0.067397440 
H3 H    -0.222701400     0.846170860     0.045872700 
H4 H    -0.284311490     0.894590600     0.272448440 
H5 H    -0.011348660     0.980418130     0.374264860 
H6 H     0.295439300     1.061000210     0.466290680 
H7 H     0.978901370     1.171533510     0.358302670 
H8 H     1.157644440     1.250097600     0.537082610 
H9 H     0.952645620     1.270593920     0.742172870 
H10 H     0.582732300     1.211641350     0.758419140 

#END
data_NPL2016_Tm_ALABUK02 
# 2016 Nyman Polymorph Library
# Melting point temperature crystal structure
loop_
_symmetry_equiv_pos_site_id
_symmetry_equiv_pos_as_xyz
1 +x,+y,+z
2 -x,+y,1/2-z
3 1/2+x,1/2+y,+z
4 1/2-x,1/2+y,1/2-z
5 -x,-y,-z
6 +x,-y,1/2+z
7 1/2-x,1/2-y,-z
8 1/2+x,1/2-y,1/2+z
_cell_length_a 32.0529
_cell_length_b 4.4021
_cell_length_c 21.966
_cell_angle_alpha 90.0
_cell_angle_beta 131.8977
_cell_angle_gamma 90.0
loop_
_atom_site_label
_atom_site_type_symbol
_atom_site_fract_x
_atom_site_fract_y
_atom_site_fract_z
N1 N     0.043811960     0.614967910     0.221953070 
N2 N    -0.058760410     0.883073000     0.141388690 
N3 N    -0.106410510     1.042872810     0.098085200 
N4 N    -0.166204450     1.435326390    -0.089803850 
C1 C     0.090488990     0.454112300     0.258879380 
C2 C     0.111544220     0.380043150     0.222180370 
C3 C     0.081848380     0.476618530     0.142204740 
C4 C     0.033006610     0.642843160     0.102650530 
C5 C     0.015689740     0.711282090     0.145113960 
C6 C    -0.035805920     0.880045740     0.106927780 
C7 C    -0.071384280     1.050972740     0.036135910 
C8 C    -0.114544930     1.147936020     0.033629410 
C9 C    -0.163335410     1.335623940    -0.029339660 
C10 C    -0.204474210     1.402833480    -0.025950470 
C11 C    -0.249831030     1.580112910    -0.087333500 
C12 C    -0.253003720     1.684765610    -0.150190080 
C13 C    -0.210134990     1.605463670    -0.148340770 
H1 H    -0.044204460     0.779217760     0.193272970 
H2 H     0.112069450     0.380582050     0.320872700 
H3 H     0.149783530     0.249337840     0.255192310 
H4 H     0.096370100     0.421202090     0.110946410 
H5 H     0.008455900     0.718784420     0.040189660 
H6 H    -0.067605050     1.104679130    -0.007771560 
H7 H    -0.199952320     1.315545940     0.024225600 
H8 H    -0.282311650     1.635924590    -0.086335230 
H9 H    -0.287681640     1.823748520    -0.199356940 
H10 H    -0.211059760     1.682216010    -0.196241520 

#END
data_NPL2016_Tm_AMBACO05 
# 2016 Nyman Polymorph Library
# Melting point temperature crystal structure
loop_
_symmetry_equiv_pos_site_id
_symmetry_equiv_pos_as_xyz
1 +x,+y,+z
2 1/2-x,-y,1/2+z
3 1/2+x,1/2-y,-z
4 -x,1/2+y,1/2-z
5 -x,-y,-z
6 1/2+x,+y,1/2-z
7 1/2-x,1/2+y,+z
8 +x,1/2-y,1/2+z
_cell_length_a 16.5112
_cell_length_b 11.8576
_cell_length_c 7.518
_cell_angle_alpha 90.0
_cell_angle_beta 90.0
_cell_angle_gamma 90.0
loop_
_atom_site_label
_atom_site_type_symbol
_atom_site_fract_x
_atom_site_fract_y
_atom_site_fract_z
C1 C     0.105486850     0.918380620     0.018349450 
C2 C     0.146240190     0.931418280     0.182178130 
C3 C     0.185624090     1.030531060     0.224402980 
C4 C     0.185886540     1.121907730     0.106255200 
C5 C     0.145932200     1.111278880    -0.054238280 
C6 C     0.105815750     1.011111440    -0.101826380 
C7 C     0.064084430     1.002368460    -0.273538460 
N1 N     0.065008490     0.820794960    -0.017223730 
O1 O     0.031887440     0.917928670    -0.333668440 
O2 O     0.062796870     1.100264890    -0.366346670 
H1 H     0.145939310     0.861614480     0.275427940 
H2 H     0.216471030     1.037385010     0.351285870 
H3 H     0.216694690     1.199537890     0.140273280 
H4 H     0.144954700     1.180574210    -0.147701520 
H5 H     0.077587710     0.751030220     0.053631990 
H6 H     0.042996210     0.810007730    -0.141507290 
H7 H     0.034402810     1.086191920    -0.476587090 

#END
data_NPL2016_Tm_AMBACO06 
# 2016 Nyman Polymorph Library
# Melting point temperature crystal structure
loop_
_symmetry_equiv_pos_site_id
_symmetry_equiv_pos_as_xyz
1 +x,+y,+z
2 1/2-x,1/2+y,-z
3 -x,-y,-z
4 1/2+x,1/2-y,+z
_cell_length_a 11.8813
_cell_length_b 13.7631
_cell_length_c 7.7021
_cell_angle_alpha 90.0
_cell_angle_beta 145.9461
_cell_angle_gamma 90.0
loop_
_atom_site_label
_atom_site_type_symbol
_atom_site_fract_x
_atom_site_fract_y
_atom_site_fract_z
C1 C     0.024562930     0.131341440     0.418020200 
C2 C     0.152374070     0.167181270     0.712869980 
C3 C     0.088142660     0.174324270     0.800714260 
C4 C    -0.106793380     0.146428440     0.598918750 
C5 C    -0.234423980     0.111106860     0.309264290 
C6 C    -0.172990580     0.102390340     0.213789160 
C7 C    -0.310520950     0.062605810    -0.092779740 
N1 N     0.090065540     0.128555340     0.333678020 
O1 O    -0.268695820     0.044681570    -0.190240580 
O2 O    -0.497496040     0.044411100    -0.270168040 
H1 H     0.303271030     0.189672480     0.870609270 
H2 H     0.190629810     0.202097250     1.029274640 
H3 H    -0.156486880     0.152332710     0.668800350 
H4 H    -0.385475780     0.088771970     0.149188950 
H5 H     0.239384330     0.131988950     0.504790410 
H6 H     0.004790860     0.090469940     0.139931570 
H7 H    -0.570564950     0.010699880    -0.453788090 

#END
data_NPL2016_Tm_AMBNAC01 
# 2016 Nyman Polymorph Library
# Melting point temperature crystal structure
loop_
_symmetry_equiv_pos_site_id
_symmetry_equiv_pos_as_xyz
1 +x,+y,+z
2 1/2-x,1/2+y,1/2-z
3 -x,-y,-z
4 1/2+x,1/2-y,1/2+z
_cell_length_a 18.4243
_cell_length_b 4.1711
_cell_length_c 18.6897
_cell_angle_alpha 90.0
_cell_angle_beta 89.7144
_cell_angle_gamma 90.0
loop_
_atom_site_label
_atom_site_type_symbol
_atom_site_fract_x
_atom_site_fract_y
_atom_site_fract_z
C1 C     0.155176760     0.333850460     0.927410610 
C2 C     0.222870190     0.270684900     0.958082490 
C3 C     0.285909460     0.388990180     0.927648060 
C4 C     0.283138600     0.577008160     0.865234980 
C5 C     0.215155830     0.639964410     0.834461690 
C6 C     0.152260930     0.520274350     0.865200260 
C7 C     0.089804290     0.201237110     0.962246130 
N1 N     0.346376270     0.684467320     0.832891110 
O1 O     0.089460280     0.030046550     1.014528530 
O2 O     0.027361630     0.288272520     0.928985780 
H1 H    -0.011942360     0.174564710     0.952209230 
H2 H     0.224703980     0.126272010     1.006176400 
H3 H     0.338050430     0.336780180     0.951692290 
H4 H     0.389941210     0.709395430     0.864874760 
H5 H     0.340483040     0.868290680     0.798333640 
H6 H     0.212248280     0.783355980     0.786134500 
H7 H     0.100200900     0.570752650     0.841184780 
C8 C     0.427121540     0.715114680     0.156893240 
C9 C     0.456370350     0.800647530     0.223200610 
C10 C     0.424945050     0.695880190     0.286288970 
C11 C     0.362487930     0.501874190     0.285015730 
C12 C     0.333234390     0.415656070     0.218363130 
C13 C     0.365210290     0.520459830     0.155449370 
C14 C     0.463136270     0.833242950     0.091430310 
N2 N     0.329432170     0.404922620     0.347821040 
O3 O     0.515234470     1.009882100     0.089728170 
O4 O     0.431233650     0.725041480     0.030614730 
H8 H     0.454741820     0.828016770    -0.009609220 
H9 H     0.504398690     0.950166240     0.223923430 
H10 H     0.448255380     0.763509260     0.337293990 
H11 H     0.358008630     0.430240620     0.393267010 
H12 H     0.297933610     0.207833100     0.345836710 
H13 H     0.284988580     0.266881130     0.216602540 
H14 H     0.342308680     0.452559700     0.104469420 

#END
data_NPL2016_Tm_AMBNAC04 
# 2016 Nyman Polymorph Library
# Melting point temperature crystal structure
loop_
_symmetry_equiv_pos_site_id
_symmetry_equiv_pos_as_xyz
1 +x,+y,+z
2 1/2-x,1/2+y,1/2-z
3 -x,-y,-z
4 1/2+x,1/2-y,1/2+z
_cell_length_a 6.2953
_cell_length_b 8.6916
_cell_length_c 12.6679
_cell_angle_alpha 90.0
_cell_angle_beta 98.699
_cell_angle_gamma 90.0
loop_
_atom_site_label
_atom_site_type_symbol
_atom_site_fract_x
_atom_site_fract_y
_atom_site_fract_z
O1 O     0.067658970     0.332219400     0.413254530 
O2 O     0.376727520     0.344750980     0.527615300 
C1 C     0.192549870     0.300877960     0.508011230 
C2 C    -0.125550740     0.045792270     0.727857500 
C3 C     0.077131550     0.214765480     0.582052660 
C4 C    -0.129278960     0.154545760     0.551503370 
C5 C     0.082027090     0.106018380     0.758206580 
C6 C    -0.229433920     0.071449620     0.623122290 
C7 C     0.181520540     0.188206390     0.686086710 
N1 N    -0.229165100    -0.031500890     0.801234890 
H1 H     0.149132470     0.398671110     0.373098370 
H2 H    -0.130183680    -0.078196860     0.863037500 
H3 H    -0.347874410    -0.103281930     0.769558580 
H4 H    -0.210631750     0.173635320     0.471069180 
H5 H     0.163906760     0.087427370     0.838878620 
H6 H    -0.389670170     0.025754400     0.598674400 
H7 H     0.342094430     0.233579700     0.708807830 

#END
data_NPL2016_Tm_AMBZPH 
# 2016 Nyman Polymorph Library
# Melting point temperature crystal structure
loop_
_symmetry_equiv_pos_site_id
_symmetry_equiv_pos_as_xyz
1 +x,+y,+z
2 -y,+x-y,1/3+z
3 -x+y,-x,2/3+z
_cell_length_a 9.4161
_cell_length_b 9.4161
_cell_length_c 11.2858
_cell_angle_alpha 90.0
_cell_angle_beta 90.0
_cell_angle_gamma 120.0
loop_
_atom_site_label
_atom_site_type_symbol
_atom_site_fract_x
_atom_site_fract_y
_atom_site_fract_z
C1 C     0.755489590     0.543145880     0.019470430 
C2 C     0.848284640     0.675047380     0.095971550 
C3 C     1.003096940     0.712092350     0.132569260 
C4 C     1.072724670     0.619084800     0.092037840 
C5 C     0.981325150     0.488393510     0.014004320 
C6 C     0.825163050     0.450850330    -0.020769310 
C7 C     0.466105450     0.345376400    -0.059168570 
C8 C     0.360508370     0.330596820    -0.151762490 
C9 C     0.241076130     0.178451560    -0.192098640 
C10 C     0.220731000     0.034345920    -0.139067880 
C11 C     0.324982920     0.048641140    -0.045268450 
C12 C     0.446540070     0.201719050    -0.007150170 
C13 C     0.591371890     0.512739030    -0.018878280 
N1 N     1.230498890     0.660231410     0.124338100 
N2 N     0.104655810    -0.118589940    -0.181843920 
O1 O     0.560199370     0.624289230    -0.019473610 
H1 H     0.795433610     0.748018400     0.125501930 
H2 H     1.072494010     0.813950680     0.192490670 
H3 H     1.034324080     0.417247610    -0.019735580 
H4 H     0.757659780     0.350401430    -0.081799190 
H5 H     0.373950360     0.441635570    -0.190997650 
H6 H     0.161938330     0.169442210    -0.265069090 
H7 H     0.310089650    -0.061322690    -0.002698710 
H8 H     0.525321260     0.209931150     0.065611470 
H9 H     1.261398940     0.572527190     0.116082480 
H10 H     1.276103690     0.728894950     0.197993060 
H11 H     0.068361760    -0.212764140    -0.124594960 
H12 H     0.010306030    -0.122201850    -0.226800730 

#END
data_NPL2016_Tm_AMBZPH02 
# 2016 Nyman Polymorph Library
# Melting point temperature crystal structure
loop_
_symmetry_equiv_pos_site_id
_symmetry_equiv_pos_as_xyz
1 +x,+y,+z
2 1/2-x,-y,1/2+z
3 1/2+x,1/2-y,-z
4 -x,1/2+y,1/2-z
_cell_length_a 5.8264
_cell_length_b 8.3013
_cell_length_c 24.1056
_cell_angle_alpha 90.0
_cell_angle_beta 90.0
_cell_angle_gamma 90.0
loop_
_atom_site_label
_atom_site_type_symbol
_atom_site_fract_x
_atom_site_fract_y
_atom_site_fract_z
O1 O     0.206083910     0.362981590     0.084908960 
N1 N     0.518944150     1.090210870     0.048063590 
N2 N    -0.513263630     0.394276980     0.282570050 
C1 C     0.442990860     0.652607140     0.065351630 
C2 C     0.535205530     0.798591780     0.049344400 
C3 C     0.422116000     0.943670910     0.062304890 
C4 C     0.216152770     0.936166260     0.092412970 
C5 C     0.127339630     0.789076330     0.109182490 
C6 C     0.238705010     0.644463010     0.096065330 
C7 C     0.145348060     0.483041420     0.110446720 
C8 C    -0.030795460     0.469340280     0.155152790 
C9 C    -0.011884890     0.550552430     0.205830450 
C10 C    -0.167691770     0.523842610     0.248347340 
C11 C    -0.349326310     0.414718220     0.241326280 
C12 C    -0.367251740     0.331799890     0.190676140 
C13 C    -0.208290970     0.357057440     0.148941950 
H1 H     0.419253440     1.188308770     0.053041250 
H2 H     0.618547740     1.091564970     0.013898550 
H3 H    -0.461033550     0.418170580     0.321620270 
H4 H    -0.605918260     0.291803580     0.280235270 
H5 H     0.527119990     0.540555690     0.054596800 
H6 H     0.695671840     0.802577530     0.026546840 
H7 H     0.125465710     1.046705760     0.102261390 
H8 H    -0.033508340     0.786411190     0.131629030 
H9 H     0.128416670     0.634080000     0.212354440 
H10 H    -0.149315310     0.587236810     0.287456960 
H11 H    -0.506070830     0.246398480     0.184688690 
H12 H    -0.218355550     0.289314790     0.110620740 

#END
data_NPL2016_Tm_AMNTPY 
# 2016 Nyman Polymorph Library
# Melting point temperature crystal structure
loop_
_symmetry_equiv_pos_site_id
_symmetry_equiv_pos_as_xyz
1 +x,+y,+z
2 1/2-x,1/2+y,1/2-z
3 -x,-y,-z
4 1/2+x,1/2-y,1/2+z
_cell_length_a 9.008
_cell_length_b 4.9651
_cell_length_c 14.8154
_cell_angle_alpha 90.0
_cell_angle_beta 106.1933
_cell_angle_gamma 90.0
loop_
_atom_site_label
_atom_site_type_symbol
_atom_site_fract_x
_atom_site_fract_y
_atom_site_fract_z
C1 C     0.326305240     0.175485610     0.479122400 
C2 C     0.219881340    -0.041529100     0.470381780 
C3 C     0.202337570    -0.166516900     0.550962320 
C4 C     0.287249800    -0.075924850     0.638229810 
C5 C     0.387963890     0.140180580     0.640631510 
N1 N     0.407633780     0.261503520     0.565244890 
N2 N     0.352876130     0.307969670     0.405991860 
N3 N     0.129723120    -0.144306110     0.379842420 
O1 O     0.157621240    -0.056944940     0.308094780 
O2 O     0.031156490    -0.315116080     0.378537740 
H1 H     0.437424390     0.447237640     0.420066980 
H2 H     0.304656910     0.243413980     0.339845560 
H3 H     0.121458120    -0.331756470     0.542401950 
H4 H     0.277020770    -0.167936400     0.702366590 
H5 H     0.457120670     0.218921870     0.707605140 

#END
data_NPL2016_Tm_AMNTPY01 
# 2016 Nyman Polymorph Library
# Melting point temperature crystal structure
loop_
_symmetry_equiv_pos_site_id
_symmetry_equiv_pos_as_xyz
1 +x,+y,+z
2 -x,1/2+y,1/2-z
3 -x,-y,-z
4 +x,1/2-y,1/2+z
_cell_length_a 4.9186
_cell_length_b 7.1088
_cell_length_c 18.9483
_cell_angle_alpha 90.0
_cell_angle_beta 97.9888
_cell_angle_gamma 90.0
loop_
_atom_site_label
_atom_site_type_symbol
_atom_site_fract_x
_atom_site_fract_y
_atom_site_fract_z
N1 N     0.766531980     0.577592120     0.920411210 
N2 N     0.761625100     0.295340380     0.977637290 
N3 N     0.269745530     0.180462330     0.878285670 
C1 C     0.644092160     0.408850940     0.925362710 
C2 C     0.409982820     0.359770160     0.875852960 
C3 C     0.308980810     0.486587330     0.822535700 
C4 C     0.437258880     0.658332770     0.818598580 
C5 C     0.665972360     0.695482540     0.869299130 
O1 O     0.346189540     0.072277390     0.928241820 
O2 O     0.080866140     0.144650400     0.831017070 
H1 H     0.672148190     0.173439180     0.988625470 
H2 H     0.131473480     0.445728320     0.785523010 
H3 H     0.364589250     0.760621680     0.778105280 
H4 H     0.773782050     0.828703070     0.868444890 
H5 H     0.923186870     0.346247890     1.010536970 

#END
data_NPL2016_Tm_AMNTPY02 
# 2016 Nyman Polymorph Library
# Melting point temperature crystal structure
loop_
_symmetry_equiv_pos_site_id
_symmetry_equiv_pos_as_xyz
1 +x,+y,+z
2 1/2-x,1/2+y,1/2-z
3 -x,-y,-z
4 1/2+x,1/2-y,1/2+z
_cell_length_a 4.9151
_cell_length_b 7.1083
_cell_length_c 18.8711
_cell_angle_alpha 90.0
_cell_angle_beta 97.0784
_cell_angle_gamma 90.0
loop_
_atom_site_label
_atom_site_type_symbol
_atom_site_fract_x
_atom_site_fract_y
_atom_site_fract_z
N1 N     0.346182600     0.077838670     0.579629440 
N2 N     0.284256850    -0.204636030     0.522387050 
N3 N    -0.108076680    -0.319540480     0.621811930 
O1 O    -0.249119450    -0.355502540     0.669209230 
O2 O    -0.081919330    -0.427718990     0.571757930 
C1 C     0.218910380    -0.091002520     0.574674570 
C2 C     0.034274030    -0.140059710     0.624197820 
C3 C    -0.013577610    -0.013110640     0.677522880 
C4 C     0.118440740     0.158764120     0.681444850 
C5 C     0.296535950     0.195867380     0.630740730 
H1 H     0.183556400    -0.326570270     0.511464270 
H2 H     0.412958230    -0.153891600     0.489457960 
H3 H    -0.154032710    -0.053974100     0.714558820 
H4 H     0.086084120     0.261171570     0.721933830 
H5 H     0.405106760     0.329165810     0.631593260 

#END
data_NPL2016_Tm_APUSAF 
# 2016 Nyman Polymorph Library
# Melting point temperature crystal structure
loop_
_symmetry_equiv_pos_site_id
_symmetry_equiv_pos_as_xyz
1 +x,+y,+z
2 -x,1/2+y,1/2-z
_cell_length_a 10.301
_cell_length_b 7.5758
_cell_length_c 12.5239
_cell_angle_alpha 90.0
_cell_angle_beta 104.8099
_cell_angle_gamma 90.0
loop_
_atom_site_label
_atom_site_type_symbol
_atom_site_fract_x
_atom_site_fract_y
_atom_site_fract_z
C1 C     0.566495390     0.715160730     0.090885590 
C2 C     0.434012920     0.787234040     0.033524250 
C3 C     0.342971400     0.831627190     0.095419130 
C4 C     0.217438250     0.900075190     0.043910860 
C5 C     0.180786020     0.925158890    -0.070023050 
C6 C     0.270582980     0.881334300    -0.132338510 
C7 C     0.396079110     0.812985580    -0.081130870 
C8 C     0.664879280     0.668587140     0.039467090 
C9 C     0.791158620     0.600983860     0.102984580 
C10 C     0.897628240     0.550168300     0.047216800 
C11 C     0.896084090     0.603281640    -0.060220440 
C12 C     1.004502730     0.446619980     0.106306910 
C13 C     1.436217450     0.283151460    -0.091094540 
C14 C     1.569159540     0.213029260    -0.033261210 
C15 C     1.660076880     0.167015670    -0.094935240 
C16 C     1.786068580     0.100465160    -0.042923560 
C17 C     1.823231830     0.078717480     0.071276960 
C18 C     1.733439660     0.123800010     0.133344010 
C19 C     1.607478900     0.190243710     0.081631740 
C20 C     1.339842290     0.337507470    -0.039533960 
C21 C     1.211975010     0.399148350    -0.103763430 
C22 C     1.105483380     0.450209520    -0.048136680 
C23 C     1.106936440     0.396784840     0.059207350 
C24 C     0.998486400     0.553412120    -0.107334060 
O1 O     0.586502190     0.698280870     0.199014690 
O2 O     0.814945400     0.581225710     0.205531440 
O3 O     1.413696260     0.290287560    -0.199849490 
O4 O     1.186787340     0.413358810    -0.206726810 
H1 H     0.680936330     0.651183240     0.226843600 
H2 H     0.372167080     0.811723650     0.183818450 
H3 H     0.148094540     0.933863570     0.092792380 
H4 H     0.082875110     0.978532310    -0.110187360 
H5 H     0.242641630     0.900496280    -0.221017540 
H6 H     0.464298820     0.779862980    -0.130960690 
H7 H     0.645735890     0.680233260    -0.048794140 
H8 H     0.816007220     0.686200200    -0.106975190 
H9 H     1.004802210     0.406628130     0.189298170 
H10 H     1.320486780     0.341321090    -0.227644280 
H11 H     1.630486950     0.184366710    -0.183541490 
H12 H     1.855374130     0.065553460    -0.091616380 
H13 H     1.921493240     0.026794010     0.111828400 
H14 H     1.761674520     0.106869230     0.222200630 
H15 H     1.539007160     0.223655560     0.131182930 
H16 H     1.360865230     0.334199970     0.049131970 
H17 H     1.186990660     0.313592650     0.105754080 
H18 H     0.998008400     0.593124620    -0.190415080 

#END
data_NPL2016_Tm_APUSAF01 
# 2016 Nyman Polymorph Library
# Melting point temperature crystal structure
loop_
_symmetry_equiv_pos_site_id
_symmetry_equiv_pos_as_xyz
1 +x,+y,+z
2 -x,+y,1/2-z
3 1/2+x,1/2+y,+z
4 1/2-x,1/2+y,1/2-z
_cell_length_a 12.9532
_cell_length_b 4.8392
_cell_length_c 31.7811
_cell_angle_alpha 90.0
_cell_angle_beta 101.055
_cell_angle_gamma 90.0
loop_
_atom_site_label
_atom_site_type_symbol
_atom_site_fract_x
_atom_site_fract_y
_atom_site_fract_z
C1 C     0.816336180     0.418095500     0.381045340 
C2 C     0.757025900     0.614789510     0.350071570 
C3 C     0.811503210     0.776654140     0.324951060 
C4 C     0.757927330     0.964205730     0.295533080 
C5 C     0.649264770     0.992313520     0.290618050 
C6 C     0.594278720     0.830941070     0.315250000 
C7 C     0.647592890     0.643581480     0.344704530 
C8 C     0.773924230     0.274426560     0.411125010 
C9 C     0.836334460     0.076253090     0.438413770 
C10 C     0.789861490    -0.088543900     0.469928810 
C11 C     0.683503970    -0.075931510     0.472964320 
C12 C     0.856712040    -0.264259600     0.497710970 
C13 C     0.685083220    -0.918208340     0.619355740 
C14 C     0.743988460    -1.115746480     0.650300330 
C15 C     0.689047870    -1.278894270     0.675078240 
C16 C     0.742249510    -1.467231420     0.704458460 
C17 C     0.850984930    -1.494911710     0.709665240 
C18 C     0.906421430    -1.332364500     0.685361450 
C19 C     0.853480270    -1.144239900     0.655941570 
C20 C     0.728046630    -0.772364050     0.589649580 
C21 C     0.665713030    -0.574350750     0.562302130 
C22 C     0.712241280    -0.409764460     0.530780070 
C23 C     0.818581090    -0.422578860     0.527719740 
C24 C     0.645386660    -0.234114650     0.502987300 
O1 O     0.915858950     0.384545620     0.377730260 
O2 O     0.931167640     0.037534510     0.436714660 
O3 O     0.585639370    -0.883418000     0.622701760 
O4 O     0.570774160    -0.536049350     0.563866590 
H1 H     0.944816440     0.245011980     0.400725100 
H2 H     0.895833770     0.753320780     0.328937780 
H3 H     0.801042600     1.088600360     0.276404040 
H4 H     0.607478820     1.138373890     0.267636770 
H5 H     0.509644070     0.850445950     0.311341170 
H6 H     0.603456890     0.517130230     0.363083530 
H7 H     0.693540580     0.311613040     0.413745430 
H8 H     0.629493700     0.055950560     0.451761860 
H9 H     0.938691710    -0.272575790     0.495087310 
H10 H     0.556908880    -0.743473730     0.599731290 
H11 H     0.604664220    -1.255871420     0.670869220 
H12 H     0.698784660    -1.592591240     0.723327480 
H13 H     0.892477100    -1.641577780     0.732619970 
H14 H     0.991108180    -1.351558290     0.689497340 
H15 H     0.897942620    -1.016887720     0.637816750 
H16 H     0.808458670    -0.809732690     0.587087170 
H17 H     0.872572950    -0.554609700     0.548905160 
H18 H     0.563406500    -0.225824920     0.505607680 

#END
data_NPL2016_Tm_ATAWIC 
# 2016 Nyman Polymorph Library
# Melting point temperature crystal structure
loop_
_symmetry_equiv_pos_site_id
_symmetry_equiv_pos_as_xyz
1 +x,+y,+z
2 1/2-x,1/2+y,1/2-z
3 -x,-y,-z
4 1/2+x,1/2-y,1/2+z
_cell_length_a 12.4435
_cell_length_b 5.7622
_cell_length_c 14.3286
_cell_angle_alpha 90.0
_cell_angle_beta 108.3421
_cell_angle_gamma 90.0
loop_
_atom_site_label
_atom_site_type_symbol
_atom_site_fract_x
_atom_site_fract_y
_atom_site_fract_z
C1 C     0.571673070     0.261646950     0.246843460 
C2 C     0.506653440     0.299681000     0.321109850 
C3 C     0.582956190     0.338998000     0.428289940 
C4 C     0.666711230     0.536042170     0.452325850 
C5 C     0.428488820     0.513755340     0.288100020 
C6 C     0.349155690     0.486394800     0.182745340 
C7 C     0.416165270     0.443993850     0.111302120 
C8 C     0.492954560     0.230705090     0.142246080 
N1 N     0.650818210     0.054271670     0.280384470 
O1 O     0.650736760    -0.096780880     0.221285720 
O2 O     0.711621690     0.057686130     0.366237040 
O3 O     0.440867490     0.099534830     0.319081240 
O4 O     0.563812470     0.222432010     0.491677240 
H1 H     0.629578080     0.406657760     0.250712620 
H2 H     0.454705440     0.056520150     0.387528050 
H3 H     0.621091960     0.700158970     0.447729090 
H4 H     0.716115990     0.544896000     0.401669830 
H5 H     0.723164540     0.513688070     0.527108250 
H6 H     0.380516270     0.533433430     0.339740610 
H7 H     0.480110210     0.670183690     0.293310270 
H8 H     0.296202640     0.641152500     0.161633800 
H9 H     0.292833130     0.339303570     0.180287930 
H10 H     0.467542840     0.597395280     0.108913350 
H11 H     0.358766980     0.418342740     0.036705860 
H12 H     0.441500930     0.076141690     0.140024400 
H13 H     0.542724350     0.201602300     0.092844570 

#END
data_NPL2016_Tm_ATAWIC01 
# 2016 Nyman Polymorph Library
# Melting point temperature crystal structure
loop_
_symmetry_equiv_pos_site_id
_symmetry_equiv_pos_as_xyz
1 +x,+y,+z
2 -x,-y,-z
_cell_length_a 8.7095
_cell_length_b 11.3703
_cell_length_c 11.4348
_cell_angle_alpha 100.7278
_cell_angle_beta 110.9233
_cell_angle_gamma 101.7267
loop_
_atom_site_label
_atom_site_type_symbol
_atom_site_fract_x
_atom_site_fract_y
_atom_site_fract_z
C1 C     0.316762920     0.826031880     0.042040360 
C2 C     0.313930850     0.687999390     0.004792860 
C3 C     0.462371620     0.666811520    -0.032324680 
C4 C     0.646804250     0.732007500     0.061635760 
C5 C     0.324446830     0.634227260     0.121556700 
C6 C     0.181571990     0.651656610     0.165088330 
C7 C     0.190087260     0.790023520     0.201577870 
C8 C     0.174219730     0.842650080     0.084955830 
N1 N     0.306182500     0.875822020    -0.074703680 
O1 O     0.188697260     0.917765430    -0.123065230 
O2 O     0.422364440     0.871310540    -0.110420930 
O3 O     0.157342760     0.623985710    -0.103941560 
O4 O     0.424873270     0.586368000    -0.132099920 
H1 H     0.442386110     0.882434240     0.118004590 
H2 H     0.183897820     0.565095460    -0.161617310 
H3 H     0.691049070     0.671779140     0.122716350 
H4 H     0.664729310     0.822510550     0.125049680 
H5 H     0.724621930     0.743823920     0.005959890 
H6 H     0.314589970     0.535069510     0.090343250 
H7 H     0.450167330     0.680444800     0.203283920 
H8 H     0.057331470     0.598436610     0.085047780 
H9 H     0.192353260     0.613233320     0.247554430 
H10 H     0.312168840     0.843237030     0.284882670 
H11 H     0.087357280     0.802054850     0.231924850 
H12 H     0.179992400     0.941421720     0.107936810 
H13 H     0.050771410     0.792365470     0.003132690 
C9 C     0.183239090     0.173749760     0.458083500 
C10 C     0.186084030     0.311808650     0.495139800 
C11 C     0.037632740     0.333084980     0.532171730 
C12 C    -0.146803360     0.267809770     0.438238330 
C13 C     0.175377140     0.365247190     0.378128260 
C14 C     0.319016130     0.348261540     0.335389590 
C15 C     0.310354020     0.209869490     0.298765520 
C16 C     0.325698440     0.156928290     0.415089620 
N2 N     0.193873990     0.124135330     0.574940370 
O5 O     0.311405360     0.082271130     0.623415510 
O6 O     0.077750740     0.128793570     0.610688180 
O7 O     0.342629920     0.375945130     0.603823990 
O8 O     0.075082650     0.413701020     0.631809510 
H14 H     0.057574750     0.117328360     0.382203460 
H15 H     0.316135940     0.435166900     0.661224210 
H16 H    -0.224363670     0.255031490     0.493981010 
H17 H    -0.164537880     0.177747190     0.374133450 
H18 H    -0.191544170     0.328464680     0.377875400 
H19 H     0.049961930     0.318510760     0.296228200 
H20 H     0.184447380     0.464301640     0.408898250 
H21 H     0.308888530     0.386855350     0.253113670 
H22 H     0.442908400     0.401417650     0.415845900 
H23 H     0.412794610     0.197779340     0.268067090 
H24 H     0.188466360     0.156982790     0.215090350 
H25 H     0.319510790     0.058086040     0.391853380 
H26 H     0.449185600     0.206908900     0.496990400 

#END
data_NPL2016_Tm_ATCPEN 
# 2016 Nyman Polymorph Library
# Melting point temperature crystal structure
loop_
_symmetry_equiv_pos_site_id
_symmetry_equiv_pos_as_xyz
1 +x,+y,+z
2 -x,1/2+y,1/2-z
3 -x,-y,-z
4 +x,1/2-y,1/2+z
_cell_length_a 12.7491
_cell_length_b 7.7587
_cell_length_c 7.0036
_cell_angle_alpha 90.0
_cell_angle_beta 98.4841
_cell_angle_gamma 90.0
loop_
_atom_site_label
_atom_site_type_symbol
_atom_site_fract_x
_atom_site_fract_y
_atom_site_fract_z
C1 C     0.306474230     0.157386870     0.298975360 
C2 C     0.245634210     0.010154440     0.290343220 
C3 C     0.126130310     0.022405150     0.277061610 
C4 C     0.417989720     0.142858810     0.304895300 
C5 C     0.260158010     0.323620890     0.299503740 
C6 C     0.082395770    -0.111416130     0.388735070 
N1 N     0.286748530    -0.148631630     0.282395330 
N2 N     0.508759700     0.131044140     0.309687160 
N3 N     0.222389470     0.459115890     0.299920440 
N4 N     0.047863590    -0.217024960     0.476862110 
H1 H     0.104036670     0.148889390     0.326393250 
H2 H     0.090423790     0.010603910     0.125400730 
H3 H     0.365879410    -0.168578960     0.308189190 
H4 H     0.242189740    -0.253749250     0.297665610 

#END
data_NPL2016_Tm_ATCPEN01 
# 2016 Nyman Polymorph Library
# Melting point temperature crystal structure
loop_
_symmetry_equiv_pos_site_id
_symmetry_equiv_pos_as_xyz
1 +x,+y,+z
2 -x,1/2+y,-z
_cell_length_a 5.4579
_cell_length_b 5.5112
_cell_length_c 11.0915
_cell_angle_alpha 90.0
_cell_angle_beta 99.0223
_cell_angle_gamma 90.0
loop_
_atom_site_label
_atom_site_type_symbol
_atom_site_fract_x
_atom_site_fract_y
_atom_site_fract_z
C1 C     0.126932260     0.006886750     0.191238500 
C2 C     0.229699080    -0.192863620     0.255012330 
C3 C     0.144068230    -0.259820410     0.374545620 
C4 C     0.209818620     0.074965910     0.081011350 
C5 C    -0.061850670     0.143540070     0.234146810 
C6 C     0.237411080    -0.493696960     0.422667410 
N1 N     0.406461090    -0.329074190     0.217657600 
N2 N     0.277420240     0.130449750    -0.008836320 
N3 N    -0.215893080     0.255056330     0.269179410 
N4 N     0.311238030    -0.678674240     0.460746300 
H1 H    -0.058629980    -0.260644560     0.361890750 
H2 H     0.204527170    -0.118678580     0.442138370 
H3 H     0.470968650    -0.289520380     0.139455910 
H4 H     0.475331470    -0.477793430     0.263978870 

#END
data_NPL2016_Tm_AWELOE 
# 2016 Nyman Polymorph Library
# Melting point temperature crystal structure
loop_
_symmetry_equiv_pos_site_id
_symmetry_equiv_pos_as_xyz
1 +x,+y,+z
2 -x,1/2+y,1/2-z
3 -x,-y,-z
4 +x,1/2-y,1/2+z
_cell_length_a 11.9341
_cell_length_b 6.0281
_cell_length_c 15.3984
_cell_angle_alpha 90.0
_cell_angle_beta 100.2544
_cell_angle_gamma 90.0
loop_
_atom_site_label
_atom_site_type_symbol
_atom_site_fract_x
_atom_site_fract_y
_atom_site_fract_z
C1 C     0.304875520     0.762136500     0.366948980 
C2 C     0.115913050     0.672215180     0.278507980 
C3 C     0.291614060     0.430172550     0.282995180 
C4 C     0.411674450     0.457454520     0.332585030 
C5 C     0.418398320     0.652440360     0.381575610 
C6 C     0.508063420     0.327437260     0.335210950 
C7 C     0.520949470     0.732475000     0.426843100 
C8 C     0.611617490     0.399480130     0.383690970 
C9 C     0.618870820     0.603082240     0.428986990 
C10 C     0.829318660     0.595337540     0.487393600 
O1 O     0.278590090     0.939433640     0.395413870 
O2 O     0.852397380     0.422614540     0.453879970 
N1 N     0.233023060     0.618396060     0.313832590 
N2 N     0.721481910     0.687550490     0.476820200 
N3 N     0.910135140     0.718672600     0.543248130 
H1 H     0.097953290     0.833284770     0.305091560 
H2 H     0.057725030     0.548341560     0.297579950 
H3 H     0.101604630     0.682521060     0.206308650 
H4 H     0.287723640     0.438105530     0.211254670 
H5 H     0.252780400     0.272930740     0.297836140 
H6 H     0.505021790     0.172305930     0.299202110 
H7 H     0.523506800     0.890241180     0.461100410 
H8 H     0.687845150     0.301715810     0.386487330 
H9 H     0.711070090     0.821188750     0.513940760 
H10 H     0.991228940     0.679511220     0.539334320 
H11 H     0.896711250     0.883326180     0.547617090 

#END
data_NPL2016_Tm_AWELOE01 
# 2016 Nyman Polymorph Library
# Melting point temperature crystal structure
loop_
_symmetry_equiv_pos_site_id
_symmetry_equiv_pos_as_xyz
1 +x,+y,+z
2 1/2-x,1/2+y,1/2-z
3 -x,-y,-z
4 1/2+x,1/2-y,1/2+z
_cell_length_a 7.6255
_cell_length_b 11.6757
_cell_length_c 11.8281
_cell_angle_alpha 90.0
_cell_angle_beta 91.2968
_cell_angle_gamma 90.0
loop_
_atom_site_label
_atom_site_type_symbol
_atom_site_fract_x
_atom_site_fract_y
_atom_site_fract_z
C1 C     0.340406870     0.324458760     0.571789990 
C2 C     0.433772110     0.140346890     0.487835240 
C3 C     0.335732900     0.313627790     0.371276650 
C4 C     0.278452910     0.431443290     0.407416790 
C5 C     0.282683420     0.436906150     0.524884730 
C6 C     0.223692260     0.526125100     0.345293230 
C7 C     0.234784480     0.534481640     0.582750100 
C8 C     0.174949540     0.625781210     0.401479840 
C9 C     0.180215200     0.630600350     0.520369150 
C10 C     0.079703700     0.833939710     0.539417510 
O1 O     0.357279340     0.295897180     0.670445640 
O2 O     0.068791180     0.857993980     0.439501110 
N1 N     0.374188970     0.257374370     0.478876840 
N2 N     0.133180290     0.728400230     0.581945240 
N3 N     0.035515600     0.909984080     0.623286080 
H1 H     0.482608490     0.126900930     0.574112790 
H2 H     0.540176140     0.124811310     0.429249070 
H3 H     0.327981450     0.079044840     0.469489490 
H4 H     0.232041880     0.268265750     0.323454000 
H5 H     0.452391880     0.315959510     0.318672310 
H6 H     0.218023590     0.524446400     0.253609430 
H7 H     0.239762800     0.535031180     0.674508910 
H8 H     0.132509790     0.700493000     0.354838400 
H9 H     0.129171880     0.719309190     0.666543180 
H10 H     0.015408630     0.993151520     0.605232610 
H11 H     0.072986860     0.895018540     0.704174890 

#END
data_NPL2016_Tm_AWEWAB 
# 2016 Nyman Polymorph Library
# Melting point temperature crystal structure
loop_
_symmetry_equiv_pos_site_id
_symmetry_equiv_pos_as_xyz
1 +x,+y,+z
2 1/2-x,1/2+y,1/2-z
3 -x,-y,-z
4 1/2+x,1/2-y,1/2+z
_cell_length_a 12.882
_cell_length_b 7.4149
_cell_length_c 13.0375
_cell_angle_alpha 90.0
_cell_angle_beta 99.6086
_cell_angle_gamma 90.0
loop_
_atom_site_label
_atom_site_type_symbol
_atom_site_fract_x
_atom_site_fract_y
_atom_site_fract_z
C1 C     0.925799360     0.871408820     0.848953750 
C2 C     0.815648230     0.889862480     0.872229930 
C3 C     0.797037110     0.888179470     0.974460390 
C4 C     0.695086660     0.896233210     0.996551800 
C5 C     0.610653510     0.906679720     0.914875020 
C6 C     0.627020030     0.911815440     0.812074250 
C7 C     0.729547860     0.905778660     0.790238550 
C8 C     0.686477550     0.875071220     0.597048930 
C9 C     0.732245640     0.916386560     0.501017960 
C10 C     0.839003690     0.893928210     0.495714210 
C11 C     0.875860590     0.926837450     0.403007860 
C12 C     0.806412930     0.981833050     0.315052230 
C13 C     0.699664850     1.001914530     0.319616860 
C14 C     0.662559960     0.967204100     0.411787210 
N1 N     0.752133640     0.916191810     0.688422160 
O1 O     0.955987910     1.017747250     0.787359260 
O2 O     0.596746980     0.819329290     0.592150040 
H1 H     0.981897750     0.858181610     0.921499610 
H2 H     0.932509690     0.750944480     0.802198340 
H3 H     0.863571490     0.877777540     1.037315670 
H4 H     0.681805010     0.893451490     1.076417360 
H5 H     0.530803230     0.911817230     0.930873430 
H6 H     0.561688580     0.918100910     0.748558150 
H7 H     0.893757940     0.849811590     0.563376770 
H8 H     0.958621530     0.908486090     0.399375730 
H9 H     0.835234870     1.007770170     0.242963040 
H10 H     0.645350000     1.043452510     0.251064350 
H11 H     0.579654020     0.977904120     0.416368880 
H12 H     0.823761710     0.968661900     0.683461370 
H13 H     0.945576000     1.127855920     0.823615710 

#END
data_NPL2016_Tm_AWEWAB01 
# 2016 Nyman Polymorph Library
# Melting point temperature crystal structure
loop_
_symmetry_equiv_pos_site_id
_symmetry_equiv_pos_as_xyz
1 +x,+y,+z
2 1/2-x,1/2+y,1/2-z
3 -x,-y,-z
4 1/2+x,1/2-y,1/2+z
_cell_length_a 5.3276
_cell_length_b 12.8646
_cell_length_c 18.4552
_cell_angle_alpha 90.0
_cell_angle_beta 92.7711
_cell_angle_gamma 90.0
loop_
_atom_site_label
_atom_site_type_symbol
_atom_site_fract_x
_atom_site_fract_y
_atom_site_fract_z
C1 C     0.270633920     0.046758990     0.191922800 
C2 C     0.259519520    -0.010375810     0.263133160 
C3 C     0.443806500     0.008404600     0.317728740 
C4 C     0.456457390    -0.049555740     0.381451270 
C5 C     0.281327140    -0.128108140     0.390514150 
C6 C     0.094166850    -0.148461220     0.337227660 
C7 C     0.082054500    -0.090150830     0.273117900 
C8 C    -0.253778150    -0.192151800     0.205448700 
C9 C    -0.400563580    -0.191828250     0.133808640 
C10 C    -0.332580270    -0.133598700     0.073797210 
C11 C    -0.473831620    -0.140072060     0.008514380 
C12 C    -0.683191780    -0.204841130     0.002473040 
C13 C    -0.750368090    -0.263804750     0.061889750 
C14 C    -0.608952870    -0.257782370     0.126983600 
N1 N    -0.103605750    -0.106388470     0.217533290 
O1 O     0.032578950     0.086157520     0.163716290 
O2 O    -0.270772590    -0.263787400     0.248283150 
H1 H     0.408713830     0.109635310     0.197042390 
H2 H     0.330609770    -0.005965440     0.149596250 
H3 H     0.580448420     0.069378470     0.309676560 
H4 H     0.601242400    -0.033696810     0.423217320 
H5 H     0.288407850    -0.174121780     0.439767520 
H6 H    -0.041736700    -0.209411870     0.343865040 
H7 H    -0.169437440    -0.083245960     0.076987450 
H8 H    -0.419316750    -0.094881320    -0.037717000 
H9 H    -0.792902240    -0.209729220    -0.048422180 
H10 H    -0.912526630    -0.314662600     0.057310460 
H11 H    -0.655182000    -0.303945690     0.173519800 
H12 H    -0.120370150    -0.047135660     0.181463640 
H13 H    -0.031908110     0.133072000     0.199054670 

#END
data_NPL2016_Tm_AWUNOV 
# 2016 Nyman Polymorph Library
# Melting point temperature crystal structure
loop_
_symmetry_equiv_pos_site_id
_symmetry_equiv_pos_as_xyz
1 +x,+y,+z
2 -x,-y,+z
3 1/2-x,1/2+y,1/2-z
4 1/2+x,1/2-y,1/2-z
5 +y,-x,-z
6 -y,+x,-z
7 1/2+y,1/2+x,1/2+z
8 1/2-y,1/2-x,1/2+z
_cell_length_a 13.2592
_cell_length_b 13.2592
_cell_length_c 14.1509
_cell_angle_alpha 90.0
_cell_angle_beta 90.0
_cell_angle_gamma 90.0
loop_
_atom_site_label
_atom_site_type_symbol
_atom_site_fract_x
_atom_site_fract_y
_atom_site_fract_z
O1 O     0.295595080     0.370366080     0.052212610 
O2 O     0.192402930     0.608651420     0.098178470 
N1 N    -0.009866800     0.374358310    -0.039011470 
N2 N     0.142587910     0.438311530     0.007067210 
N3 N     0.352532020     0.547785870     0.126113630 
N4 N     0.500663530     0.620469110     0.172914700 
C1 C     0.087908760     0.354963220    -0.026194700 
C2 C     0.132986670     0.261980980    -0.046431900 
C3 C     0.070941870     0.185825480    -0.080321600 
C4 C    -0.031501970     0.204350300    -0.093556950 
C5 C    -0.067834300     0.300011750    -0.071949080 
C6 C     0.234516760     0.439040610     0.048927580 
C7 C     0.256738190     0.543047550     0.093584720 
C8 C     0.400475440     0.629461800     0.170576740 
C9 C     0.553078570     0.692655120     0.216517160 
C10 C     0.508633000     0.775765180     0.259640500 
C11 C     0.403874100     0.783225260     0.257409000 
C12 C     0.347586340     0.708963240     0.212717790 
H1 H     0.101222920     0.501940290     0.016953400 
H2 H     0.398615170     0.488388230     0.112953170 
H3 H     0.212658360     0.251259420    -0.034659900 
H4 H     0.102708460     0.112548760    -0.096592470 
H5 H    -0.081812110     0.146615550    -0.120055810 
H6 H    -0.147000020     0.318318790    -0.081409980 
H7 H     0.634384680     0.683008920     0.216912670 
H8 H     0.554624700     0.832338160     0.294048650 
H9 H     0.365873570     0.846289790     0.290650720 
H10 H     0.266415710     0.712020740     0.208445140 

#END
data_NPL2016_Tm_AWUNOV01 
# 2016 Nyman Polymorph Library
# Melting point temperature crystal structure
loop_
_symmetry_equiv_pos_site_id
_symmetry_equiv_pos_as_xyz
1 +x,+y,+z
_cell_length_a 8.6906
_cell_length_b 11.2715
_cell_length_c 11.2689
_cell_angle_alpha 100.535
_cell_angle_beta 99.3396
_cell_angle_gamma 113.9137
loop_
_atom_site_label
_atom_site_type_symbol
_atom_site_fract_x
_atom_site_fract_y
_atom_site_fract_z
C1 C     0.834883990     0.449381230     0.378962050 
C2 C     0.932957460     0.418201760     0.303850010 
C3 C     0.911903300     0.286094840     0.274134710 
C4 C     0.795530000     0.190582370     0.319357460 
C5 C     0.704454930     0.233634190     0.394596430 
C6 C     0.553842510     0.021332320     0.452141040 
C7 C     0.167488830    -0.448427130     0.623679460 
C8 C     0.071331520    -0.416465260     0.700134250 
C9 C     0.091740090    -0.284510850     0.728843060 
C10 C     0.205477300    -0.189940720     0.681277320 
C11 C     0.294617410    -0.233774470     0.604751460 
C12 C     0.442626590    -0.023024710     0.544402730 
N1 N     0.722511830     0.359613980     0.423825200 
N2 N     0.583834070     0.147575090     0.446599410 
N3 N     0.277240640    -0.359598110     0.576561550 
N4 N     0.412639610    -0.149123720     0.550065390 
O1 O     0.606001850    -0.051913780     0.396349760 
O2 O     0.390764750     0.050308590     0.600468010 
H1 H     0.846417770     0.550857940     0.404620320 
H2 H     1.022462260     0.494909690     0.269877740 
H3 H     0.985314030     0.257071890     0.215703800 
H4 H     0.774407400     0.087013620     0.298794420 
H5 H     0.530705900     0.192247880     0.502590920 
H6 H     0.156507340    -0.549780260     0.598780770 
H7 H    -0.016105010    -0.492411130     0.735946590 
H8 H     0.019839200    -0.254853990     0.788298040 
H9 H     0.225876630    -0.086566000     0.700968570 
H10 H     0.464194250    -0.196199220     0.494947400 
C13 C     0.747280140     0.526984740     0.970571360 
C14 C     0.637681000     0.403129210     0.984741460 
C15 C     0.499461070     0.311969370     0.882712890 
C16 C     0.474872180     0.346570550     0.771541020 
C17 C     0.594009530     0.473666600     0.767803050 
C18 C     0.482175780     0.452593060     0.543999950 
C19 C     0.258135000     0.468807600     0.027762510 
C20 C     0.365092220     0.593825130     0.014317230 
C21 C     0.500727130     0.686406660     0.117236480 
C22 C     0.525041480     0.652213370     0.228669940 
C23 C     0.408437040     0.523956340     0.231667360 
C24 C     0.515854800     0.545740660     0.456321570 
N5 N     0.726730690     0.562558990     0.864716950 
N6 N     0.581287070     0.522041020     0.662343480 
N7 N     0.278526440     0.433591480     0.133817890 
N8 N     0.420486540     0.475709580     0.337355260 
O3 O     0.376734110     0.333575960     0.505668880 
O4 O     0.619320530     0.665267560     0.494976540 
H11 H     0.856593940     0.601601790     1.047415300 
H12 H     0.660054910     0.379263280     1.072772110 
H13 H     0.410426510     0.214381170     0.889491940 
H14 H     0.370314820     0.279165560     0.689843790 
H15 H     0.665504590     0.619750870     0.673398320 
H16 H     0.151095210     0.392967320    -0.049831160 
H17 H     0.342862920     0.617416680    -0.073870480 
H18 H     0.587846280     0.784864130     0.110999700 
H19 H     0.627451370     0.720757730     0.311096550 
H20 H     0.335734590     0.377541680     0.323592230 
C25 C     0.770429510     0.886397870     0.891523860 
C26 C     0.765316660     1.003293400     0.952299280 
C27 C     0.806150800     1.108714960     0.896358400 
C28 C     0.850240760     1.094634730     0.783385950 
C29 C     0.853003410     0.973034030     0.731512400 
C30 C     0.976431840     1.034162050     0.555567410 
C31 C     1.234708140     1.113136550     0.111367790 
C32 C     1.240838910     0.996517190     0.051058050 
C33 C     1.197201450     0.890341700     0.106078950 
C34 C     1.149300450     0.903376530     0.217624920 
C35 C     1.145988710     1.024841680     0.269143880 
C36 C     1.019519590     0.963237450     0.443963760 
N9 N     0.812998480     0.870553520     0.783177110 
N10 N     0.892326940     0.945429570     0.616792510 
N11 N     1.188637770     1.128025030     0.218362460 
N12 N     1.102815130     1.051750910     0.382411050 
O5 O     1.015523490     1.154400960     0.579507880 
O6 O     0.981284730     0.843129640     0.420362640 
H21 H     0.738869740     0.801167420     0.931021560 
H22 H     0.729999200     1.011023720     1.040193400 
H23 H     0.803061270     1.201455080     0.940000590 
H24 H     0.883617920     1.173586680     0.736735270 
H25 H     0.879579740     0.850742340     0.584891560 
H26 H     1.268327490     1.198935340     0.072581760 
H27 H     1.279007980     0.989555200    -0.035755030 
H28 H     1.200921040     0.797760000     0.062781360 
H29 H     1.113554950     0.823783420     0.263463710 
H30 H     1.116535550     1.146877660     0.413088860 

#END
data_NPL2016_Tm_AXAJOZ 
# 2016 Nyman Polymorph Library
# Melting point temperature crystal structure
loop_
_symmetry_equiv_pos_site_id
_symmetry_equiv_pos_as_xyz
1 +x,+y,+z
2 -x,1/2+y,1/2-z
3 -x,-y,-z
4 +x,1/2-y,1/2+z
_cell_length_a 13.7003
_cell_length_b 13.96
_cell_length_c 7.8522
_cell_angle_alpha 90.0
_cell_angle_beta 93.5003
_cell_angle_gamma 90.0
loop_
_atom_site_label
_atom_site_type_symbol
_atom_site_fract_x
_atom_site_fract_y
_atom_site_fract_z
S1 S     0.783745170     0.974510940     0.177721810 
O1 O     0.502475020     1.222856820     0.460016200 
O2 O     0.234378460     1.043153150     0.297101140 
N1 N     0.368189570     1.132741960     0.377730270 
N2 N     0.384806040     0.984689280     0.238404630 
N3 N     0.630963120     1.075786810     0.320439420 
N4 N     0.538362500     0.926685410     0.174689600 
C1 C     0.530051010     1.074987750     0.322713990 
C2 C     0.471031810     1.149305420     0.391885880 
C3 C     0.322720710     1.053730420     0.304898550 
C4 C     0.484706240     0.995050920     0.246833540 
C5 C     0.687327020     1.138100690     0.396234950 
C6 C     0.793463020     1.132965450     0.393586170 
C7 C     0.846624240     1.061684780     0.309291050 
C8 C     0.948851720     1.063423650     0.326559650 
C9 C     0.998834160     1.133689040     0.422399460 
C10 C     0.947512100     1.204614450     0.503518580 
C11 C     0.846234820     1.203167620     0.488585530 
C12 C     0.303587010     1.204856980     0.446816080 
C13 C     0.338490980     0.900702140     0.157059800 
C14 C     0.883594660     0.910414530     0.084560140 
H1 H     0.611644720     0.932180200     0.199444450 
H2 H     0.511629490     0.861485650     0.144680510 
H3 H     0.658312220     1.198006540     0.465927270 
H4 H     0.991078420     1.009617830     0.265172250 
H5 H     1.078078050     1.132556330     0.432874080 
H6 H     0.985859580     1.259849420     0.577768480 
H7 H     0.804952000     1.257357170     0.552172260 
H8 H     0.255410380     1.234787680     0.344637030 
H9 H     0.350073810     1.260313780     0.504928490 
H10 H     0.258743900     1.171991990     0.540779060 
H11 H     0.359845010     0.893984640     0.025852090 
H12 H     0.260006150     0.911123650     0.157507290 
H13 H     0.358317150     0.835593380     0.228541120 
H14 H     0.929534760     0.958660270     0.015179480 
H15 H     0.847661270     0.860284070    -0.005444060 
H16 H     0.927942970     0.870066560     0.179729780 

#END
data_NPL2016_Tm_AXAJOZ01 
# 2016 Nyman Polymorph Library
# Melting point temperature crystal structure
loop_
_symmetry_equiv_pos_site_id
_symmetry_equiv_pos_as_xyz
1 +x,+y,+z
2 -x,1/2+y,1/2-z
3 -x,-y,-z
4 +x,1/2-y,1/2+z
_cell_length_a 8.092
_cell_length_b 12.725
_cell_length_c 14.6175
_cell_angle_alpha 90.0
_cell_angle_beta 91.2734
_cell_angle_gamma 90.0
loop_
_atom_site_label
_atom_site_type_symbol
_atom_site_fract_x
_atom_site_fract_y
_atom_site_fract_z
S1 S     0.242594790     0.095521520     0.017015520 
O1 O     0.204015730     0.542504870     0.039473460 
O2 O     0.456034310     0.607065310    -0.231248640 
N1 N     0.326695980     0.574144190    -0.097415580 
N2 N     0.458285850     0.438105450    -0.177404780 
N3 N     0.281127360     0.316214040     0.021653090 
N4 N     0.466889390     0.266396800    -0.119950160 
C1 C     0.325058230     0.397562990    -0.035734240 
C2 C     0.279599800     0.506400640    -0.024936530 
C3 C     0.415542060     0.545068300    -0.172450310 
C4 C     0.413433240     0.367000100    -0.111786440 
C5 C     0.210271050     0.327585250     0.098752380 
C6 C     0.158229320     0.238039370     0.153360270 
C7 C     0.159895340     0.131338530     0.124903980 
C8 C     0.098051410     0.054700130     0.183599420 
C9 C     0.035938090     0.080905650     0.268588610 
C10 C     0.033776050     0.185148300     0.297130870 
C11 C     0.093470380     0.261872700     0.239271420 
C12 C     0.283484840     0.685786180    -0.091316090 
C13 C     0.558588850     0.405348330    -0.254324520 
C14 C     0.245138190    -0.047713470     0.022782710 
H1 H     0.414599850     0.216909260    -0.074377620 
H2 H     0.487753420     0.236938220    -0.182524840 
H3 H     0.184014840     0.404897560     0.126692200 
H4 H     0.096955580    -0.026934200     0.163517200 
H5 H    -0.011035920     0.019239880     0.312060590 
H6 H    -0.014589580     0.206288360     0.363130590 
H7 H     0.091016220     0.343718100     0.259864370 
H8 H     0.394324520     0.732948000    -0.078712010 
H9 H     0.199757070     0.694152790    -0.034795720 
H10 H     0.225339770     0.711181860    -0.155462360 
H11 H     0.671709720     0.367321110    -0.229255620 
H12 H     0.588770510     0.475704000    -0.292460520 
H13 H     0.489430400     0.351819100    -0.299492160 
H14 H     0.317257490    -0.075332160     0.081899420 
H15 H     0.305879290    -0.072418560    -0.039504250 
H16 H     0.121173180    -0.081315520     0.022857240 

#END
data_NPL2016_Tm_AXUCEC 
# 2016 Nyman Polymorph Library
# Melting point temperature crystal structure
loop_
_symmetry_equiv_pos_site_id
_symmetry_equiv_pos_as_xyz
1 +x,+y,+z
2 1/2-x,1/2+y,1/2-z
3 -x,-y,-z
4 1/2+x,1/2-y,1/2+z
_cell_length_a 6.1612
_cell_length_b 14.3191
_cell_length_c 22.7297
_cell_angle_alpha 90.0
_cell_angle_beta 90.7256
_cell_angle_gamma 90.0
loop_
_atom_site_label
_atom_site_type_symbol
_atom_site_fract_x
_atom_site_fract_y
_atom_site_fract_z
F1 F     0.816877580     0.673205460     0.150714480 
C1 C     0.699592270     0.571262310     0.224878490 
C2 C     0.581218360     0.465269270     0.302778760 
C3 C     0.857131430     0.629547190     0.202398290 
C4 C     0.740670080     0.525772630     0.278539960 
C5 C     0.939438190     0.540344040     0.308013330 
C6 C     1.054383630     0.644828830     0.230845800 
C7 C     1.093992880     0.599414110     0.284107050 
C8 C     0.446635090     0.414219530     0.323229880 
H1 H     0.547978390     0.561374270     0.201198660 
H2 H     0.970380440     0.505108350     0.349384980 
H3 H     1.172242770     0.691137350     0.211367660 
H4 H     1.247021560     0.610369640     0.307062320 
H5 H     0.327848280     0.369145600     0.341281400 
F2 F     0.242352600     0.812495150     0.488355180 
C9 C     0.561202980     0.739385360     0.522698040 
C10 C     0.892962150     0.661787960     0.557668490 
C11 C     0.384849210     0.741119700     0.484470180 
C12 C     0.709615440     0.665400430     0.518827820 
C13 C     0.675992070     0.595262480     0.476519730 
C14 C     0.348859500     0.672517120     0.442403000 
C15 C     0.496926100     0.599277920     0.438828040 
C16 C     1.047675360     0.658750710     0.590451420 
H6 H     0.582924880     0.794388070     0.554843660 
H7 H     0.790888310     0.538342460     0.473702160 
H8 H     0.208231540     0.677136850     0.413537390 
H9 H     0.471898110     0.544949130     0.406282320 
H10 H     1.184238850     0.656059550     0.619393320 
F3 F     1.001639820     0.294369190     0.243205400 
C17 C     1.122531740     0.405069310     0.174640980 
C18 C     1.244780420     0.520197370     0.102522160 
C19 C     0.965964190     0.342660820     0.192947100 
C20 C     1.086214260     0.455375200     0.122476200 
C21 C     0.893041600     0.441333300     0.090249350 
C22 C     0.774205650     0.327832720     0.161737030 
C23 C     0.739302590     0.378044240     0.109982590 
C24 C     1.378618000     0.574890070     0.085684390 
H11 H     1.269777330     0.414428350     0.200372490 
H12 H     0.865762110     0.480293550     0.050046300 
H13 H     0.656870460     0.278178900     0.177976900 
H14 H     0.590596200     0.367529170     0.084922410 
H15 H     1.496755550     0.623179170     0.070827060 

#END
data_NPL2016_Tm_AXUCEC01 
# 2016 Nyman Polymorph Library
# Melting point temperature crystal structure
loop_
_symmetry_equiv_pos_site_id
_symmetry_equiv_pos_as_xyz
1 +x,+y,+z
2 -x,1/2+y,-z
_cell_length_a 4.045
_cell_length_b 5.827
_cell_length_c 13.6176
_cell_angle_alpha 90.0
_cell_angle_beta 96.4039
_cell_angle_gamma 90.0
loop_
_atom_site_label
_atom_site_type_symbol
_atom_site_fract_x
_atom_site_fract_y
_atom_site_fract_z
F1 F     0.133320620     0.984940300     0.965770890 
C1 C    -0.050360630     0.885073660     0.801462360 
C2 C     0.056659460     1.146785300     0.670213520 
C3 C    -0.077102710     0.939562120     0.700537020 
C4 C     0.108100320     1.038071920     0.868663110 
C5 C     0.214233780     1.296447550     0.739829850 
C6 C    -0.239192990     0.785004270     0.629593560 
C7 C    -0.375933250     0.654572050     0.569721590 
C8 C     0.241766450     1.243538410     0.840163530 
H1 H    -0.151026860     0.726699810     0.826962660 
H2 H     0.035422330     1.188048750     0.592297630 
H3 H     0.316924710     1.456070380     0.715974190 
H4 H    -0.496643280     0.539451670     0.516858080 
H5 H     0.363326000     1.357362070     0.895725300 

#END
data_NPL2016_Tm_AYOVUG 
# 2016 Nyman Polymorph Library
# Melting point temperature crystal structure
loop_
_symmetry_equiv_pos_site_id
_symmetry_equiv_pos_as_xyz
1 +x,+y,+z
2 1/2-x,1/2+y,1/2-z
3 -x,-y,-z
4 1/2+x,1/2-y,1/2+z
_cell_length_a 10.2571
_cell_length_b 9.6656
_cell_length_c 13.6233
_cell_angle_alpha 90.0
_cell_angle_beta 93.3904
_cell_angle_gamma 90.0
loop_
_atom_site_label
_atom_site_type_symbol
_atom_site_fract_x
_atom_site_fract_y
_atom_site_fract_z
S1 S     0.052686650     0.284233860     0.196499670 
N1 N     0.019943650     0.267696700     0.005907760 
C1 C    -0.123726030     0.109533700     0.087015180 
C2 C    -0.184559570     0.064857510    -0.003185260 
C3 C    -0.023146650     0.215147360     0.086203180 
C4 C    -0.283419950    -0.037741590    -0.002289700 
C5 C    -0.318196080    -0.093482510     0.086232430 
C6 C     0.115670810     0.366294570     0.024330220 
C7 C     0.148020130     0.390476130     0.125073230 
C8 C    -0.160832930     0.050505920     0.175882670 
C9 C    -0.435953820    -0.176433620    -0.098518510 
C10 C    -0.256489590    -0.049280360     0.175457990 
C11 C     0.179907500     0.440106850    -0.046731310 
C12 C     0.242992170     0.486653730     0.155686070 
C13 C     0.274500810     0.535881100    -0.016206720 
C14 C    -0.474251990    -0.197489150    -0.206628030 
C15 C     0.305814050     0.559028790     0.084035670 
O1 O    -0.336565590    -0.073100750    -0.092368400 
O2 O    -0.154555830     0.113811180    -0.090828100 
H1 H    -0.083114160     0.181516930    -0.079150600 
H2 H    -0.393359030    -0.171775180     0.087053300 
H3 H    -0.113061150     0.084161520     0.244810000 
H4 H    -0.519719520    -0.141882670    -0.058374480 
H5 H    -0.398893540    -0.272708130    -0.064546160 
H6 H    -0.284699980    -0.094357670     0.243789670 
H7 H     0.154874030     0.421263400    -0.123897890 
H8 H     0.267404620     0.504677890     0.233037200 
H9 H     0.325007360     0.593691270    -0.070523290 
H10 H    -0.503054050    -0.099067470    -0.240695160 
H11 H    -0.555730810    -0.270086170    -0.215678240 
H12 H    -0.392003110    -0.238391420    -0.244897120 
H13 H     0.380057550     0.634356100     0.106133330 

#END
data_NPL2016_Tm_AYOVUG01 
# 2016 Nyman Polymorph Library
# Melting point temperature crystal structure
loop_
_symmetry_equiv_pos_site_id
_symmetry_equiv_pos_as_xyz
1 +x,+y,+z
2 1/2-x,-y,1/2+z
3 -x,1/2+y,1/2-z
4 1/2+x,1/2-y,-z
_cell_length_a 4.9377
_cell_length_b 12.0513
_cell_length_c 23.6824
_cell_angle_alpha 90.0
_cell_angle_beta 90.0
_cell_angle_gamma 90.0
loop_
_atom_site_label
_atom_site_type_symbol
_atom_site_fract_x
_atom_site_fract_y
_atom_site_fract_z
C1 C     0.304223050     0.214985440     0.209947100 
C2 C     0.445468940     0.183161910     0.161700120 
C3 C     0.638080480     0.255801090     0.140133560 
C4 C     0.688813160     0.358193190     0.166199730 
C5 C     0.548181990     0.389924400     0.214252380 
C6 C     0.353538770     0.317906210     0.236547230 
C7 C    -0.153196130     0.255320890     0.342823250 
C8 C    -0.177580310     0.351991670     0.376172550 
C9 C    -0.364683870     0.352768370     0.421633410 
C10 C    -0.521684950     0.259799410     0.432519680 
C11 C    -0.495489050     0.163981750     0.399298410 
C12 C    -0.314594790     0.161801840     0.355128410 
C13 C    -0.582578410     0.463049530     0.492222760 
C14 C    -0.549670050     0.577974640     0.517235140 
C15 C     0.031579420     0.255742990     0.295132670 
N1 N     0.197763680     0.337196300     0.283955050 
O1 O    -0.032689420     0.444253220     0.367634680 
O2 O    -0.374236970     0.449277530     0.451097690 
S1 S     0.051443520     0.142972960     0.246747050 
H1 H     0.406698420     0.104157240     0.141489220 
H2 H     0.750450930     0.232803070     0.102630110 
H3 H     0.840118920     0.413219730     0.148508790 
H4 H     0.585607120     0.468709020     0.234794320 
H5 H    -0.665229610     0.260481640     0.466978150 
H6 H    -0.618844540     0.092025200     0.408644850 
H7 H    -0.294395470     0.087719610     0.329574740 
H8 H    -0.563317930     0.399433530     0.525126260 
H9 H    -0.781208460     0.453094620     0.472078980 
H10 H    -0.351078640     0.586210210     0.537043560 
H11 H    -0.705446140     0.592943590     0.549120290 
H12 H    -0.567354350     0.641059270     0.484368320 
H13 H     0.089722930     0.429453900     0.335481110 

#END
data_NPL2016_Tm_AZERIH 
# 2016 Nyman Polymorph Library
# Melting point temperature crystal structure
loop_
_symmetry_equiv_pos_site_id
_symmetry_equiv_pos_as_xyz
1 +x,+y,+z
2 -x,1/2+y,1/2-z
3 -x,-y,-z
4 +x,1/2-y,1/2+z
_cell_length_a 8.2951
_cell_length_b 8.0799
_cell_length_c 22.1731
_cell_angle_alpha 90.0
_cell_angle_beta 92.8118
_cell_angle_gamma 90.0
loop_
_atom_site_label
_atom_site_type_symbol
_atom_site_fract_x
_atom_site_fract_y
_atom_site_fract_z
S1 S     0.476399440     0.143105320     0.085530230 
O1 O     0.365678820     0.100199670     0.034879940 
O2 O     0.422239500     0.180879030     0.145427750 
N1 N     0.602645760    -0.020341700     0.093008310 
C1 C     0.721312880    -0.030988570     0.142124320 
C2 C     0.597108100     0.313442990     0.062354290 
C3 C     0.632419540     0.326813670     0.001890990 
C4 C     0.673843430    -0.099915800     0.196723580 
C5 C     0.882177580     0.015961910     0.134148840 
C6 C     0.504307840    -0.160268390     0.204045760 
C7 C     0.776873020     0.465826230    -0.081712350 
C8 C     0.768861320     0.542397960     0.088130820 
C9 C     0.737430220     0.450153850    -0.016308650 
C10 C     0.664088550     0.419611020     0.106198980 
C11 C     0.937694600     0.081029800     0.074841660 
C12 C     0.993899090    -0.000678670     0.182929500 
C13 C     0.789113840    -0.111872220     0.244541620 
C14 C     0.805381960     0.556710690     0.027678560 
C15 C     0.947586180    -0.061944480     0.238001520 
H1 H     0.575488470     0.243126340    -0.030876700 
H2 H     0.499318290    -0.238416120     0.244044680 
H3 H     0.460790110    -0.230413350     0.164429360 
H4 H     0.421681230    -0.056455490     0.208564380 
H5 H     0.842736510     0.579925580    -0.089817430 
H6 H     0.667206930     0.465755670    -0.111103790 
H7 H     0.851510180     0.362154730    -0.095545500 
H8 H     0.822198420     0.627304590     0.121251300 
H9 H     0.633431280     0.405641960     0.152766560 
H10 H     0.884610180     0.013425850     0.036033770 
H11 H     1.068509790     0.070045420     0.073396450 
H12 H     0.906153950     0.211138510     0.068363370 
H13 H     1.118372620     0.034670270     0.177320490 
H14 H     0.753895630    -0.163530320     0.287057870 
H15 H     0.887280540     0.653065770     0.014257930 
H16 H     1.035657870    -0.073303880     0.275532310 
H17 H     0.639610820    -0.056379200     0.052203490 

#END
data_NPL2016_Tm_AZERIH01 
# 2016 Nyman Polymorph Library
# Melting point temperature crystal structure
loop_
_symmetry_equiv_pos_site_id
_symmetry_equiv_pos_as_xyz
1 +x,+y,+z
2 -x,-y,-z
_cell_length_a 8.0109
_cell_length_b 8.362
_cell_length_c 12.6412
_cell_angle_alpha 79.3218
_cell_angle_beta 86.0285
_cell_angle_gamma 63.8522
loop_
_atom_site_label
_atom_site_type_symbol
_atom_site_fract_x
_atom_site_fract_y
_atom_site_fract_z
S1 S     0.425899110     0.882625970     0.372393360 
O1 O     0.467878760     0.820729020     0.487225260 
O2 O     0.460624100     0.759363580     0.297217430 
N1 N     0.549433490     1.001321100     0.330264470 
C1 C     0.554054480     1.073121800     0.218536250 
C2 C     0.102620000     1.142290060     0.439473700 
C3 C     0.186360410     1.043659130     0.357535960 
C4 C    -0.080538230     1.275634610     0.426708380 
C5 C    -0.175112220     1.305397430     0.330651980 
C6 C     0.091994590     1.071045970     0.262650910 
C7 C     0.433305170     1.253691970     0.176887370 
C8 C    -0.090689310     1.204079120     0.249835790 
C9 C     0.441221560     1.316647170     0.067307890 
C10 C     0.683320150     0.958598990     0.153025400 
C11 C     0.564018230     1.203600600     0.000690490 
C12 C     0.299176800     1.381193670     0.246723910 
C13 C    -0.172779320     1.386378130     0.513634110 
C14 C     0.684431410     1.026750300     0.043567980 
C15 C     0.819143680     0.768320520     0.198164580 
H1 H     0.179791110     1.112632020     0.513300360 
H2 H    -0.317753300     1.408291500     0.319659020 
H3 H     0.160704280     0.989644750     0.201522680 
H4 H    -0.167684510     1.228192880     0.176796940 
H5 H     0.349847060     1.455851820     0.034357060 
H6 H     0.567723790     1.254296920    -0.084390360 
H7 H     0.261881550     1.521034210     0.208858550 
H8 H     0.357572780     1.361424850     0.326325190 
H9 H     0.171323200     1.364242950     0.259137630 
H10 H    -0.147766350     1.507020570     0.502366640 
H11 H    -0.118793100     1.308923930     0.593259410 
H12 H    -0.323074750     1.431617350     0.512803820 
H13 H     0.783087870     0.939808460    -0.007972690 
H14 H     0.754337480     0.676288630     0.204784620 
H15 H     0.865216590     0.760114270     0.279031810 
H16 H     0.939926430     0.722224440     0.146321800 
H17 H     0.542534420     1.080716520     0.383440780 

#END
data_NPL2016_Tm_AZERON 
# 2016 Nyman Polymorph Library
# Melting point temperature crystal structure
loop_
_symmetry_equiv_pos_site_id
_symmetry_equiv_pos_as_xyz
1 +x,+y,+z
2 1/2-x,1/2+y,1/2-z
3 -x,-y,-z
4 1/2+x,1/2-y,1/2+z
_cell_length_a 9.7224
_cell_length_b 12.4296
_cell_length_c 12.1818
_cell_angle_alpha 90.0
_cell_angle_beta 97.8148
_cell_angle_gamma 90.0
loop_
_atom_site_label
_atom_site_type_symbol
_atom_site_fract_x
_atom_site_fract_y
_atom_site_fract_z
S1 S     0.197577970     0.405134830     0.987952950 
Cl1 Cl    -0.081515170     0.173280300     0.990218770 
Cl2 Cl     0.174670210     0.389378740     0.684669540 
N1 N     0.054536290     0.368075310     0.898768850 
O1 O     0.172578690     0.516648640     1.015310780 
O2 O     0.316956410     0.370091780     0.937447260 
C1 C     0.189062860     0.325760100     1.109312390 
C2 C     0.056711510     0.272173590     0.837013790 
C3 C     0.108284480     0.361526870     1.187699150 
C4 C     0.002682860     0.174898830     0.871522210 
C5 C     0.239897650     0.161968050     1.208636330 
C6 C     0.115439000     0.270671150     0.737827090 
C7 C     0.092026220     0.296570250     1.278594040 
C8 C     0.008746270     0.080018900     0.812327560 
C9 C     0.256117810     0.226568510     1.118222670 
C10 C     0.124356260     0.175768140     0.678738260 
C11 C     0.071692410     0.080818740     0.716459880 
C12 C     0.158120050     0.196443160     1.287286700 
C13 C     0.006844410     0.335102480     1.365427350 
H1 H     0.060002680     0.440165690     1.178410320 
H2 H     0.290911540     0.084372080     1.217849880 
H3 H    -0.034876300     0.007091160     0.841524350 
H4 H     0.319153190     0.201993720     1.056014770 
H5 H     0.171172650     0.177403400     0.603165890 
H6 H     0.078294300     0.007063760     0.670137520 
H7 H     0.145947880     0.144961490     1.357187210 
H8 H     0.057956350     0.402500830     1.412251370 
H9 H    -0.008234330     0.271240020     1.424062100 
H10 H    -0.095342230     0.363149880     1.327805970 
H11 H    -0.034847440     0.383143570     0.929975490 

#END
data_NPL2016_Tm_AZERON01 
# 2016 Nyman Polymorph Library
# Melting point temperature crystal structure
loop_
_symmetry_equiv_pos_site_id
_symmetry_equiv_pos_as_xyz
1 +x,+y,+z
2 -x,1/2+y,-z
_cell_length_a 5.0894
_cell_length_b 17.7053
_cell_length_c 8.169
_cell_angle_alpha 90.0
_cell_angle_beta 101.0231
_cell_angle_gamma 90.0
loop_
_atom_site_label
_atom_site_type_symbol
_atom_site_fract_x
_atom_site_fract_y
_atom_site_fract_z
S1 S     0.267760950     0.069032420     0.530613450 
Cl1 Cl     0.737444770     0.231285230     0.773776130 
Cl2 Cl    -0.044625570     0.203791790     0.218136270 
O1 O     0.345795920     0.008614870     0.429307400 
O2 O    -0.009047120     0.090132670     0.527548780 
N1 N     0.420623830     0.148349430     0.474915000 
C1 C     0.425885690     0.051530030     0.742454580 
C2 C     0.325637700     0.220724240     0.505443800 
C3 C     0.633256310    -0.000606300     0.775955510 
C4 C     0.446109080     0.264619830     0.642682880 
C5 C     0.760958970    -0.013577420     0.940746420 
C6 C     0.000150250     0.321778070     0.430958850 
C7 C     0.102882030     0.251774700     0.398335180 
C8 C     0.334858840     0.090592610     0.868658830 
C9 C     0.348758840     0.335164660     0.674969890 
C10 C     0.673541570     0.026646070     1.067524180 
C11 C     0.462090840     0.077766040     1.032375460 
C12 C     0.982123030    -0.071183890     0.980011320 
C13 C     0.122486250     0.363014990     0.569380140 
H1 H     0.692418390    -0.031028890     0.673821940 
H2 H    -0.172963380     0.343662020     0.346598300 
H3 H     0.168409090     0.129362900     0.838443300 
H4 H     0.448842020     0.367257580     0.781421720 
H5 H     0.771383080     0.017324940     1.195967810 
H6 H     0.396381650     0.107643510     1.133078420 
H7 H     1.110558240    -0.060002370     1.100655790 
H8 H     1.106704520    -0.071531340     0.885015790 
H9 H     0.899412430    -0.128047480     0.984697280 
H10 H     0.042863550     0.417658150     0.594191660 
H11 H     0.621998640     0.142338810     0.494403790 

#END
data_NPL2016_Tm_AZIBYR02 
# 2016 Nyman Polymorph Library
# Melting point temperature crystal structure
loop_
_symmetry_equiv_pos_site_id
_symmetry_equiv_pos_as_xyz
1 +x,+y,+z
2 -x,1/2+y,1/2-z
_cell_length_a 5.4243
_cell_length_b 8.315
_cell_length_c 10.7987
_cell_angle_alpha 90.0
_cell_angle_beta 95.7574
_cell_angle_gamma 90.0
loop_
_atom_site_label
_atom_site_type_symbol
_atom_site_fract_x
_atom_site_fract_y
_atom_site_fract_z
C1 C     0.851566310     0.173625380     0.918054840 
C2 C     0.669896650     0.078014380     0.838735120 
C3 C     0.717380640     0.287385630     1.001381920 
C4 C     1.020676060     0.266522430     0.837014730 
C5 C     1.148395370    -0.173439170     1.082085000 
C6 C     1.330642250    -0.078297930     1.161363470 
C7 C     1.281257980    -0.288043160     0.998847560 
C8 C     0.977478300    -0.265444140     1.162752650 
N1 N     1.018797630     0.072841640     1.004092680 
N2 N     0.527745360     0.003230530     0.776673090 
N3 N     0.981701000    -0.072529900     0.995801120 
N4 N     1.473285270    -0.003862230     1.223412370 
H1 H     0.611519230     0.376949510     0.944588340 
H2 H     0.855207250     0.348225660     1.065487000 
H3 H     0.912164180     0.352814990     0.778184860 
H4 H     1.112653620     0.184004450     0.777987380 
H5 H     1.160992270     0.330559330     0.897526170 
H6 H     0.591999990     0.220159840     1.055018100 
H7 H     1.389033290    -0.376544290     1.055835800 
H8 H     1.142689750    -0.349948000     0.935858770 
H9 H     1.084228840    -0.352934610     1.221228970 
H10 H     0.886971280    -0.182547120     1.222087510 
H11 H     0.836069010    -0.328054240     1.101911370 
H12 H     1.404972200    -0.221223070     0.943990460 

#END
data_NPL2016_Tm_AZIBYR03 
# 2016 Nyman Polymorph Library
# Melting point temperature crystal structure
loop_
_symmetry_equiv_pos_site_id
_symmetry_equiv_pos_as_xyz
1 +x,+y,+z
_cell_length_a 7.6017
_cell_length_b 5.512
_cell_length_c 6.2282
_cell_angle_alpha 72.3538
_cell_angle_beta 78.3508
_cell_angle_gamma 79.6468
loop_
_atom_site_label
_atom_site_type_symbol
_atom_site_fract_x
_atom_site_fract_y
_atom_site_fract_z
N1 N     0.036966960     0.029779100     0.900525130 
N2 N     0.295106850    -0.505583310     1.202638080 
N3 N    -0.037159140    -0.031154880     1.099950790 
N4 N    -0.292048160     0.507227400     0.797866150 
C1 C     0.212580450    -0.128261860     0.849044930 
C2 C     0.258859110    -0.339898910     1.047392050 
C3 C     0.355667480     0.058748220     0.771328110 
C4 C     0.190767220    -0.233452550     0.655049370 
C5 C    -0.212618680     0.126886630     1.151495160 
C6 C    -0.257190680     0.340363620     0.952991960 
C7 C    -0.357655620    -0.056837430     1.225310770 
C8 C    -0.193230670     0.232261100     1.346327600 
H1 H    -0.491429590     0.048368720     1.258918720 
H2 H    -0.328372680    -0.207779630     1.378376380 
H3 H    -0.357720350    -0.144363190     1.089930230 
H4 H    -0.162484760     0.072010940     1.492685510 
H5 H    -0.084500470     0.353068000     1.292992750 
H6 H    -0.319358830     0.346229230     1.395794890 
H7 H     0.490205210    -0.044424830     0.737571930 
H8 H     0.324436110     0.207084220     0.617673700 
H9 H     0.355381880     0.149342400     0.904778410 
H10 H     0.154755510    -0.072873210     0.511586990 
H11 H     0.084467920    -0.358466600     0.711605270 
H12 H     0.317412370    -0.342876110     0.600206430 

#END
data_NPL2016_Tm_AZSTBA 
# 2016 Nyman Polymorph Library
# Melting point temperature crystal structure
loop_
_symmetry_equiv_pos_site_id
_symmetry_equiv_pos_as_xyz
1 +x,+y,+z
2 1/2-x,-y,1/2+z
3 1/2+x,1/2-y,-z
4 -x,1/2+y,1/2-z
_cell_length_a 10.121
_cell_length_b 7.4816
_cell_length_c 13.5016
_cell_angle_alpha 90.0
_cell_angle_beta 90.0
_cell_angle_gamma 90.0
loop_
_atom_site_label
_atom_site_type_symbol
_atom_site_fract_x
_atom_site_fract_y
_atom_site_fract_z
C1 C     0.458960370     0.429746440     0.995128790 
C2 C     0.488239430     0.271317030     0.935663430 
C3 C     0.635489900     0.113197950     0.840268880 
C4 C     0.544172190    -0.022219110     0.820997960 
C5 C     0.418730470    -0.006660400     0.862082090 
C6 C     0.390254220     0.141714460     0.920091570 
C7 C     0.540992700     0.569461410     1.004629980 
C8 C     0.511768280     0.727850490     1.064143960 
C9 C     0.364726890     0.885676710     1.159868690 
C10 C     0.455940430     1.021342820     1.178874630 
C11 C     0.581212950     1.006080570     1.137467800 
C12 C     0.609633990     0.857731570     1.079421700 
N1 N     0.609656990     0.255943540     0.895537160 
N2 N     0.390512200     0.742958780     1.104573810 
H1 H     0.363542470     0.435298560     1.031586640 
H2 H     0.734535780     0.105758500     0.809441190 
H3 H     0.571230330    -0.135433290     0.775330540 
H4 H     0.344316780    -0.108208030     0.849137550 
H5 H     0.293655400     0.158726100     0.953359170 
H6 H     0.636405860     0.563959120     0.968164910 
H7 H     0.265812050     0.892882600     1.190950690 
H8 H     0.428934090     1.134517750     1.224588640 
H9 H     0.655538330     1.107839200     1.150189500 
H10 H     0.706103530     0.840951570     1.045906760 

#END
data_NPL2016_Tm_AZSTBA01 
# 2016 Nyman Polymorph Library
# Melting point temperature crystal structure
loop_
_symmetry_equiv_pos_site_id
_symmetry_equiv_pos_as_xyz
1 +x,+y,+z
2 1/2-x,1/2+y,1/2-z
_cell_length_a 7.5236
_cell_length_b 12.8526
_cell_length_c 5.6298
_cell_angle_alpha 90.0
_cell_angle_beta 108.7419
_cell_angle_gamma 90.0
loop_
_atom_site_label
_atom_site_type_symbol
_atom_site_fract_x
_atom_site_fract_y
_atom_site_fract_z
C1 C     0.795320670     0.065737200     0.075719250 
C2 C     0.698083800     0.051119370     0.248058070 
C3 C     0.558828680     0.121253870     0.252734360 
C4 C     0.519855710     0.204249840     0.085472060 
C5 C     0.623609600     0.212819160    -0.079359020 
C6 C     0.944022880    -0.006654660     0.070953560 
C7 C     1.203890050    -0.065904690    -0.076189050 
C8 C     1.300541310    -0.051389020    -0.249242920 
C9 C     1.440266950    -0.121265520    -0.253544070 
C10 C     1.480196950    -0.203925020    -0.085300480 
C11 C     1.376885800    -0.212442740     0.080079470 
C12 C     1.054776000     0.006261640    -0.071829450 
N1 N     0.757315320     0.146393080    -0.085878720 
N2 N     1.242769550    -0.146246620     0.086304300 
H1 H     0.732612050    -0.014531740     0.375407370 
H2 H     0.482209110     0.111324450     0.384622630 
H3 H     0.412520480     0.260955270     0.081645480 
H4 H     0.597183540     0.276642860    -0.212853600 
H5 H     0.967635360    -0.073527780     0.194770740 
H6 H     1.265249560     0.013995110    -0.377346580 
H7 H     1.516501550    -0.111407620    -0.385905450 
H8 H     1.587935950    -0.260418030    -0.081147460 
H9 H     1.404043300    -0.276019400     0.214302490 
H10 H     1.031108470     0.073136250    -0.195646580 

#END
data_NPL2016_Tm_BAGFIY 
# 2016 Nyman Polymorph Library
# Melting point temperature crystal structure
loop_
_symmetry_equiv_pos_site_id
_symmetry_equiv_pos_as_xyz
1 +x,+y,+z
2 -x,1/2+y,1/2-z
3 -x,-y,-z
4 +x,1/2-y,1/2+z
_cell_length_a 10.1104
_cell_length_b 7.8169
_cell_length_c 7.8161
_cell_angle_alpha 90.0
_cell_angle_beta 101.5729
_cell_angle_gamma 90.0
loop_
_atom_site_label
_atom_site_type_symbol
_atom_site_fract_x
_atom_site_fract_y
_atom_site_fract_z
N1 N     0.820546220     0.817070170     0.533128760 
N2 N     0.999145850     1.028470550     0.738727330 
C1 C     0.771201640     0.924198390     0.651011550 
C2 C     0.637078060     0.922235620     0.669677880 
C3 C     0.593404560     1.027006760     0.791707950 
C4 C     0.684495100     1.135603460     0.896012370 
C5 C     0.819545990     1.136258640     0.880708060 
C6 C     0.864547130     1.030671180     0.760590690 
H1 H     0.565976970     0.838891060     0.586194950 
H2 H     0.488505510     1.024082400     0.803629120 
H3 H     0.651594810     1.218517390     0.990423800 
H4 H     0.891604240     1.218462710     0.964168990 
H5 H     0.745386500     0.763040300     0.444652000 
H6 H     0.885457460     0.877951900     0.470087320 
H7 H     1.033525970     0.908892210     0.722679140 
H8 H     1.063872990     1.091544850     0.832984090 

#END
data_NPL2016_Tm_BAGFIY01 
# 2016 Nyman Polymorph Library
# Melting point temperature crystal structure
loop_
_symmetry_equiv_pos_site_id
_symmetry_equiv_pos_as_xyz
1 +x,+y,+z
2 1/2-x,-y,1/2+z
3 1/2+x,1/2-y,-z
4 -x,1/2+y,1/2-z
5 -x,-y,-z
6 1/2+x,+y,1/2-z
7 1/2-x,1/2+y,+z
8 +x,1/2-y,1/2+z
_cell_length_a 8.0425
_cell_length_b 8.0459
_cell_length_c 20.1586
_cell_angle_alpha 90.0
_cell_angle_beta 90.0
_cell_angle_gamma 90.0
loop_
_atom_site_label
_atom_site_type_symbol
_atom_site_fract_x
_atom_site_fract_y
_atom_site_fract_z
N1 N     0.533376390     0.267772650     0.497908790 
N2 N     0.311597340     0.411825010     0.413728420 
C1 C     0.527278100     0.208737970     0.432124670 
C2 C     0.414375930     0.285875360     0.388242480 
C3 C     0.405670530     0.231610600     0.322698870 
C4 C     0.508343440     0.104205240     0.299890460 
C5 C     0.622236010     0.030889240     0.342713060 
C6 C     0.630550110     0.082913730     0.408617280 
H1 H     0.601564470     0.194023780     0.528080810 
H2 H     0.418077680     0.283613180     0.517389720 
H3 H     0.371674420     0.489791310     0.445118690 
H4 H     0.250776000     0.476162080     0.378172400 
H5 H     0.318380040     0.290999630     0.289146490 
H6 H     0.499771420     0.064050600     0.248705720 
H7 H     0.703540760    -0.067328230     0.325418560 
H8 H     0.717456540     0.024375610     0.442568060 

#END
data_NPL2016_Tm_BAHNUU 
# 2016 Nyman Polymorph Library
# Melting point temperature crystal structure
loop_
_symmetry_equiv_pos_site_id
_symmetry_equiv_pos_as_xyz
1 +x,+y,+z
2 1/2-x,1/2+y,1/2-z
3 -x,-y,-z
4 1/2+x,1/2-y,1/2+z
_cell_length_a 9.4532
_cell_length_b 10.2411
_cell_length_c 12.0477
_cell_angle_alpha 90.0
_cell_angle_beta 93.3978
_cell_angle_gamma 90.0
loop_
_atom_site_label
_atom_site_type_symbol
_atom_site_fract_x
_atom_site_fract_y
_atom_site_fract_z
S1 S     0.376393340     0.014141900     0.667683600 
S2 S     0.320153390    -0.235373730     0.540056140 
S3 S     0.103778930    -0.287444390     0.543806790 
S4 S     0.029521260    -0.281003560     0.375311590 
S5 S     0.013533910    -0.079634640     0.340426500 
S6 S     0.224080990    -0.019442620     0.321797040 
C1 C     0.316497700    -0.063593540     0.543793320 
C2 C     0.281216730     0.023670970     0.459935480 
C3 C     0.305489920     0.157503080     0.492912500 
C4 C     0.282221560     0.272031280     0.430353400 
C5 C     0.314126150     0.391676410     0.478770670 
C6 C     0.368817430     0.399997370     0.589616170 
C7 C     0.391890240     0.288626480     0.653425420 
C8 C     0.359826960     0.167743470     0.604577640 
H1 H     0.239670970     0.265025740     0.345136280 
H2 H     0.296514500     0.480334530     0.430901090 
H3 H     0.392906800     0.494817020     0.625855830 
H4 H     0.433489490     0.295051700     0.738957830 

#END
data_NPL2016_Tm_BAHNUU01 
# 2016 Nyman Polymorph Library
# Melting point temperature crystal structure
loop_
_symmetry_equiv_pos_site_id
_symmetry_equiv_pos_as_xyz
1 +x,+y,+z
2 -x,1/2+y,1/2-z
3 -x,-y,-z
4 +x,1/2-y,1/2+z
_cell_length_a 4.5491
_cell_length_b 13.5303
_cell_length_c 18.4347
_cell_angle_alpha 90.0
_cell_angle_beta 93.7407
_cell_angle_gamma 90.0
loop_
_atom_site_label
_atom_site_type_symbol
_atom_site_fract_x
_atom_site_fract_y
_atom_site_fract_z
S1 S     0.772307160     0.308818290     0.191840510 
S2 S     0.413428160     0.267326550     0.320636790 
S3 S     0.708322040     0.264646090     0.414226740 
S4 S     0.669445250     0.120558850     0.455906500 
S5 S     0.903016820     0.031211200     0.385228440 
S6 S     0.622517520     0.023187330     0.289608420 
C1 C     0.638602200     0.223553550     0.253366600 
C2 C     0.727919700     0.128518920     0.240287140 
C3 C     0.906360920     0.121496200     0.178676570 
C4 C     1.037094640     0.037634330     0.149533740 
C5 C     1.199319380     0.047726130     0.089088340 
C6 C     1.234947600     0.140618340     0.056668780 
C7 C     1.109283940     0.224618510     0.084497650 
C8 C     0.945943700     0.214518790     0.145608450 
H1 H     1.008902230    -0.033686860     0.174778100 
H2 H     1.300805670    -0.016688140     0.066371640 
H3 H     1.363130360     0.146762770     0.009366340 
H4 H     1.137561850     0.296243380     0.059673200 

#END
data_NPL2016_Tm_BAPLOT02 
# 2016 Nyman Polymorph Library
# Melting point temperature crystal structure
loop_
_symmetry_equiv_pos_site_id
_symmetry_equiv_pos_as_xyz
1 +x,+y,+z
2 -x,1/2+y,1/2-z
3 -x,-y,-z
4 +x,1/2-y,1/2+z
_cell_length_a 8.462
_cell_length_b 12.8855
_cell_length_c 16.8841
_cell_angle_alpha 90.0
_cell_angle_beta 106.661
_cell_angle_gamma 90.0
loop_
_atom_site_label
_atom_site_type_symbol
_atom_site_fract_x
_atom_site_fract_y
_atom_site_fract_z
C1 C     0.298532750     0.019417750     0.085099940 
C2 C     0.487902340     0.171478600     0.086969620 
C3 C     0.333071560     0.098549460    -0.042476730 
C4 C     0.263833830     0.025845050    -0.002811580 
C5 C     0.172645120     0.009125170    -0.137738750 
C6 C     0.458501500     0.095949130     0.215559710 
C7 C     0.518024630     0.247975280    -0.040661970 
N1 N     0.413661960     0.095871210     0.124967010 
N2 N     0.443920520     0.170480940     0.001002040 
N3 N     0.276851720     0.088323500    -0.126206250 
N4 N     0.159410160    -0.031347640    -0.065623350 
O1 O     0.240146650    -0.042356480     0.123726040 
O2 O     0.585608760     0.234871560     0.126410850 
H1 H     0.104503170    -0.021162970    -0.197291280 
H2 H     0.552601260     0.154698610     0.237812020 
H3 H     0.504315450     0.019482840     0.238778990 
H4 H     0.350107050     0.113131640     0.235944630 
H5 H     0.484529880     0.325857770    -0.025970390 
H6 H     0.471704630     0.233881750    -0.106767090 
H7 H     0.652010240     0.241038760    -0.020098870 
H8 H     0.089756430    -0.092378910    -0.059030330 
C8 C     0.066581940     0.286472940     0.021851170 
C9 C     0.227433910     0.451318700     0.020922860 
C10 C     0.074063440     0.375550910    -0.107246400 
C11 C     0.023351760     0.295598310    -0.066216190 
C12 C    -0.079570090     0.280578910    -0.200784890 
C13 C     0.228000520     0.371048310     0.150913830 
C14 C     0.231067770     0.537649830    -0.107880180 
N5 N     0.170962740     0.369017100     0.060351250 
N6 N     0.174938030     0.452931070    -0.065060820 
N7 N     0.010658810     0.366328910    -0.190758720 
N8 N    -0.077369850     0.235031460    -0.127935090 
O3 O     0.022090220     0.217976480     0.060535710 
O4 O     0.317770950     0.518214320     0.060284020 
H9 H    -0.148206250     0.248978420    -0.259775340 
H10 H     0.362317730     0.367899560     0.172056310 
H11 H     0.175024400     0.303975900     0.172780260 
H12 H     0.187998990     0.442588540     0.173767700 
H13 H     0.204270680     0.611821110    -0.083564610 
H14 H     0.166171650     0.531033250    -0.173317090 
H15 H     0.363912560     0.532287890    -0.098411110 
H16 H    -0.133192930     0.168153710    -0.120457300 

#END
data_NPL2016_Tm_BAPLOT04 
# 2016 Nyman Polymorph Library
# Melting point temperature crystal structure
loop_
_symmetry_equiv_pos_site_id
_symmetry_equiv_pos_as_xyz
1 +x,+y,+z
2 -x,-y,1/2+z
3 1/2-x,1/2+y,1/2+z
4 1/2+x,1/2-y,+z
_cell_length_a 12.864
_cell_length_b 16.0486
_cell_length_c 4.1815
_cell_angle_alpha 90.0
_cell_angle_beta 90.0
_cell_angle_gamma 90.0
loop_
_atom_site_label
_atom_site_type_symbol
_atom_site_fract_x
_atom_site_fract_y
_atom_site_fract_z
C1 C     0.966741960     0.405281300     0.659211540 
C2 C     1.003505720     0.275218700     0.776752450 
C3 C     1.009734990     0.186529130     0.804624920 
C4 C     1.172666920     0.215887560     1.123837900 
C5 C     1.075610370     0.329216110     0.903929460 
C6 C     1.115082780     0.073678130     1.040194500 
C7 C     1.234636830     0.359998350     1.208196810 
N1 N     1.052979520     0.410015440     0.832063380 
N2 N     0.933796850     0.325618910     0.615923110 
N3 N     1.097592330     0.162911870     0.987578780 
N4 N     1.158839450     0.301223800     1.078180740 
O1 O     0.949096160     0.136250890     0.690389120 
O2 O     1.245617680     0.187749940     1.273796710 
H1 H     0.925821750     0.458075050     0.561015770 
H2 H     1.188707430     0.054809980     0.933237470 
H3 H     1.050856570     0.040652050     0.929189290 
H4 H     1.118305250     0.060691590     1.295781780 
H5 H     1.285551170     0.325522220     1.367519550 
H6 H     1.194045090     0.409229270     1.337127970 
H7 H     1.280006450     0.388002790     1.015401040 
H8 H     0.868625990     0.307559090     0.501478580 

#END
data_NPL2016_Tm_BAPLOT06 
# 2016 Nyman Polymorph Library
# Melting point temperature crystal structure
loop_
_symmetry_equiv_pos_site_id
_symmetry_equiv_pos_as_xyz
1 +x,+y,+z
2 -x,-y,1/2+z
3 1/2-x,1/2+y,1/2+z
4 1/2+x,1/2-y,+z
_cell_length_a 24.534
_cell_length_b 4.0564
_cell_length_c 8.7206
_cell_angle_alpha 90.0
_cell_angle_beta 90.0
_cell_angle_gamma 90.0
loop_
_atom_site_label
_atom_site_type_symbol
_atom_site_fract_x
_atom_site_fract_y
_atom_site_fract_z
O1 O     0.356222200     0.845824700     0.412089470 
O2 O     0.461964190     1.355245360     0.046120340 
N1 N     0.409316900     1.099200220     0.226374650 
N2 N     0.374480390     1.226374420    -0.022102270 
N3 N     0.265744750     0.849345190     0.170233260 
N4 N     0.279744320     1.064162900    -0.062634700 
C1 C     0.325939160     1.090389820     0.023225780 
C2 C     0.360592990     0.955981620     0.282524910 
C3 C     0.318979590     0.960593890     0.167694080 
C4 C     0.418155570     1.235825790     0.080118690 
C5 C     0.380560340     1.362039120    -0.176409520 
C6 C     0.456118440     1.114542340     0.330676850 
C7 C     0.244338670     0.918246280     0.030124360 
H1 H     0.246050200     0.746731790     0.259728080 
H2 H     0.375128180     1.167716490    -0.261578750 
H3 H     0.421286530     1.465266690    -0.184580680 
H4 H     0.349955980     1.552566090    -0.195766390 
H5 H     0.465157560     1.370153570     0.360142560 
H6 H     0.491783270     1.008200310     0.275222570 
H7 H     0.445279610     0.977075290     0.433082050 
H8 H     0.202868470     0.857980870     0.000089630 

#END
data_NPL2016_Tm_BAQBEA 
# 2016 Nyman Polymorph Library
# Melting point temperature crystal structure
loop_
_symmetry_equiv_pos_site_id
_symmetry_equiv_pos_as_xyz
1 +x,+y,+z
2 -x,+y,1/2-z
3 1/2+x,1/2+y,+z
4 1/2-x,1/2+y,1/2-z
5 -x,-y,-z
6 +x,-y,1/2+z
7 1/2-x,1/2-y,-z
8 1/2+x,1/2-y,1/2+z
_cell_length_a 32.0819
_cell_length_b 7.3739
_cell_length_c 14.6209
_cell_angle_alpha 90.0
_cell_angle_beta 112.3983
_cell_angle_gamma 90.0
loop_
_atom_site_label
_atom_site_type_symbol
_atom_site_fract_x
_atom_site_fract_y
_atom_site_fract_z
S1 S     0.054511730     0.779535810     0.181129520 
S2 S    -0.012850100     0.732096700     0.050641090 
S3 S    -0.081168910     0.687355810    -0.103535370 
N1 N     0.061225110     0.797751970     0.006256960 
N2 N    -0.003889030     0.752699410    -0.128876140 
N3 N    -0.064829860     0.718915920    -0.270743480 
C1 C     0.159399580     0.787323150     0.238560700 
C2 C     0.205498660     0.819986120     0.273906340 
C3 C     0.224412050     0.905542790     0.213885220 
C4 C     0.197066630     0.957176610     0.117958880 
C5 C     0.151024710     0.923639660     0.082037140 
C6 C     0.131696940     0.840086570     0.142562320 
C7 C     0.082784120     0.804530440     0.102341650 
C8 C     0.016618360     0.765652990    -0.032340030 
C9 C    -0.048349230     0.721521950    -0.170476880 
C10 C    -0.147206060     0.747908120    -0.335384870 
C11 C    -0.189305090     0.691431980    -0.401267590 
C12 C    -0.192962530     0.551950240    -0.468176370 
C13 C    -0.154179730     0.468304420    -0.468918450 
C14 C    -0.111969480     0.522412770    -0.402376990 
C15 C    -0.108468280     0.661757150    -0.335286040 
H1 H    -0.041409810     0.726893130    -0.301255740 
H2 H     0.144778050     0.719333190     0.284912560 
H3 H     0.226708570     0.777918460     0.348111570 
H4 H     0.260370490     0.931207280     0.241637260 
H5 H     0.211716120     1.023217420     0.071047990 
H6 H     0.129345140     0.960791190     0.007453390 
H7 H    -0.144173080     0.858249580    -0.284553520 
H8 H    -0.219334960     0.758042270    -0.400853760 
H9 H    -0.225842890     0.509068270    -0.519603820 
H10 H    -0.156706480     0.359829700    -0.520750510 
H11 H    -0.081667660     0.455952970    -0.401445660 

#END
data_NPL2016_Tm_BAQBEA01 
# 2016 Nyman Polymorph Library
# Melting point temperature crystal structure
loop_
_symmetry_equiv_pos_site_id
_symmetry_equiv_pos_as_xyz
1 +x,+y,+z
2 -x,-y,-z
_cell_length_a 8.4855
_cell_length_b 12.3951
_cell_length_c 16.2644
_cell_angle_alpha 76.0897
_cell_angle_beta 79.4697
_cell_angle_gamma 98.8966
loop_
_atom_site_label
_atom_site_type_symbol
_atom_site_fract_x
_atom_site_fract_y
_atom_site_fract_z
S1 S     0.403735570     0.578053610     0.651745770 
S2 S     0.320642280     0.584516390     0.524668720 
S3 S     0.226462040     0.566654260     0.390135640 
N1 N     0.272575630     0.375370520     0.640290940 
N2 N     0.198052440     0.371400350     0.512596400 
N3 N     0.147646870     0.348264930     0.386042600 
C1 C     0.467937690     0.413834760     0.816421820 
C2 C     0.478978000     0.352691200     0.898055730 
C3 C     0.375225880     0.247117690     0.939140390 
C4 C     0.261156850     0.202397140     0.897904530 
C5 C     0.250544960     0.262771630     0.816009270 
C6 C     0.352770190     0.369807060     0.774954890 
C7 C     0.339185920     0.432013330     0.687916800 
C8 C     0.256942490     0.430653450     0.561142470 
C9 C     0.186918030     0.422522800     0.431750650 
C10 C     0.044214150     0.451568930     0.264891330 
C11 C     0.027463730     0.467854710     0.179540030 
C12 C     0.093353440     0.403239640     0.128234710 
C13 C     0.176787650     0.321453830     0.162900610 
C14 C     0.195840490     0.305465260     0.247804840 
C15 C     0.130360240     0.370864710     0.298956640 
H1 H     0.141642340     0.265844690     0.416396290 
H2 H     0.549463710     0.495484980     0.784261000 
H3 H     0.568967070     0.387161930     0.929487010 
H4 H     0.383702400     0.199653670     1.002927310 
H5 H     0.180677620     0.120183260     0.929610130 
H6 H     0.164055790     0.228942830     0.782597300 
H7 H    -0.009874640     0.500359740     0.304947080 
H8 H    -0.039049130     0.530875600     0.153393090 
H9 H     0.079329110     0.416232810     0.061901910 
H10 H     0.228298090     0.270480980     0.123705720 
H11 H     0.262878050     0.243113940     0.274628090 
S4 S     0.510322920     0.919075680     0.330413130 
S5 S     0.332928830     0.898614570     0.459348980 
S6 S     0.146641550     0.902201020     0.597707280 
N4 N     0.418155510     1.109782540     0.343893640 
N5 N     0.252796260     1.101026990     0.474283690 
N6 N     0.117338860     1.116370390     0.601759270 
C16 C     0.674064430     1.080308650     0.145481660 
C17 C     0.759892860     1.147205730     0.063325300 
C18 C     0.770296280     1.264339410     0.040961230 
C19 C     0.694128940     1.314306510     0.101152680 
C20 C     0.607963300     1.247748940     0.183303300 
C21 C     0.597462890     1.129863180     0.206390930 
C22 C     0.504502570     1.061270460     0.293976490 
C23 C     0.333036800     1.049298280     0.424254030 
C24 C     0.171928290     1.045429330     0.556460940 
C25 C    -0.090540440     1.173454060     0.692759280 
C26 C    -0.198887040     1.159296790     0.771466490 
C27 C    -0.211624290     1.065583990     0.841616670 
C28 C    -0.113597420     0.987143920     0.832150590 
C29 C    -0.003614750     1.000828720     0.753770330 
C30 C     0.007407370     1.094093920     0.683145090 
H12 H     0.139151890     1.197842720     0.564899120 
H13 H     0.665438360     0.989233820     0.162396250 
H14 H     0.818311610     1.107974240     0.016625330 
H15 H     0.837318000     1.316426460    -0.023189870 
H16 H     0.701933160     1.405333140     0.083934700 
H17 H     0.547602300     1.284848820     0.230792370 
H18 H    -0.082122500     1.245750180     0.637888300 
H19 H    -0.274095080     1.221297040     0.777756760 
H20 H    -0.296649690     1.054125730     0.902958960 
H21 H    -0.121361600     0.914427510     0.886441110 
H22 H     0.073502890     0.940340560     0.747792100 

#END
data_NPL2016_Tm_BAQHOS 
# 2016 Nyman Polymorph Library
# Melting point temperature crystal structure
loop_
_symmetry_equiv_pos_site_id
_symmetry_equiv_pos_as_xyz
1 +x,+y,+z
2 -x,1/2+y,1/2-z
3 -x,-y,-z
4 +x,1/2-y,1/2+z
_cell_length_a 12.7764
_cell_length_b 12.5633
_cell_length_c 13.4097
_cell_angle_alpha 90.0
_cell_angle_beta 112.0979
_cell_angle_gamma 90.0
loop_
_atom_site_label
_atom_site_type_symbol
_atom_site_fract_x
_atom_site_fract_y
_atom_site_fract_z
C1 C     0.391786190     0.221450740     0.207015420 
C2 C     0.494370090     0.231352190     0.174999030 
C3 C     0.501196780     0.334145990     0.114419090 
C4 C     0.417113120     0.416466760     0.101853130 
C5 C     0.330795440     0.399509080     0.134248630 
C6 C     0.494234690     0.134790620     0.103136950 
C7 C     0.389618810     0.128152630    -0.000992740 
C8 C     0.601527620     0.226834110     0.280262350 
C9 C     0.616541670     0.322960550     0.354409180 
N1 N     0.317905570     0.307195510     0.183965040 
O1 O     0.373711140     0.142978780     0.250679040 
O2 O     0.576989990     0.344049190     0.080735500 
H1 H     0.423870900     0.490062780     0.062948740 
H2 H     0.265785180     0.458665090     0.123583880 
H3 H     0.570052430     0.142164510     0.084540220 
H4 H     0.501726490     0.062689350     0.150807970 
H5 H     0.312927150     0.115013630     0.015282120 
H6 H     0.397267290     0.061701390    -0.050350800 
H7 H     0.378519740     0.200603970    -0.049046970 
H8 H     0.596241660     0.153642410     0.322058120 
H9 H     0.673955140     0.220288690     0.256156690 
H10 H     0.633154320     0.395543160     0.317985970 
H11 H     0.688175880     0.310425380     0.430077410 
H12 H     0.541996640     0.336396200     0.374224850 
H13 H     0.249274630     0.298225160     0.203325760 
C10 C     0.103899050     0.167042160     0.276961120 
C11 C    -0.007845960     0.141196900     0.288865120 
C12 C    -0.010930360     0.036227500     0.347817580 
C13 C     0.087233820    -0.033223920     0.378272980 
C14 C     0.179646820    -0.004299870     0.359629230 
C15 C    -0.036864340     0.233586220     0.350525760 
C16 C     0.052361780     0.253144380     0.462909580 
C17 C    -0.099824890     0.134495790     0.173295150 
C18 C    -0.091460390     0.036086440     0.109492320 
N2 N     0.188545810     0.090706120     0.312042890 
O3 O     0.119521370     0.249215930     0.237218560 
O4 O    -0.095358810     0.013810120     0.365212520 
H14 H     0.083998600    -0.108356140     0.416290830 
H15 H     0.252965750    -0.055481480     0.379875240 
H16 H    -0.048333820     0.305409450     0.301648270 
H17 H    -0.117651510     0.213499590     0.355909710 
H18 H     0.063230990     0.183439750     0.514677400 
H19 H     0.027273220     0.319503310     0.501670320 
H20 H     0.134271810     0.273322960     0.459689040 
H21 H    -0.181554000     0.135067000     0.181790740 
H22 H    -0.093321900     0.207197820     0.131369830 
H23 H    -0.006895590     0.027081830     0.107944150 
H24 H    -0.151266240     0.041646600     0.026271650 
H25 H    -0.110711760    -0.036459230     0.144127260 
H26 H     0.259757050     0.106912270     0.298954140 

#END
data_NPL2016_Tm_BAQHOS02 
# 2016 Nyman Polymorph Library
# Melting point temperature crystal structure
loop_
_symmetry_equiv_pos_site_id
_symmetry_equiv_pos_as_xyz
1 +x,+y,+z
2 -x,-y,+z
3 +y,-x,-z
4 -y,+x,-z
_cell_length_a 12.0131
_cell_length_b 12.0131
_cell_length_c 6.8791
_cell_angle_alpha 90.0
_cell_angle_beta 90.0
_cell_angle_gamma 90.0
loop_
_atom_site_label
_atom_site_type_symbol
_atom_site_fract_x
_atom_site_fract_y
_atom_site_fract_z
C1 C     0.416378940     0.232730590     0.859824200 
C2 C     0.461142980     0.342723760     0.779636520 
C3 C     0.305496050     0.194652100     0.562354370 
C4 C     0.298779910     0.201322460     0.784191340 
C5 C     0.214287550     0.285620390     0.867811600 
C6 C     0.148254500     0.350686800     0.731812700 
C7 C     0.161328250     0.337977930     0.538778210 
C8 C     0.267438310     0.083656100     0.859615690 
C9 C     0.157362890     0.038851690     0.779842720 
N1 N     0.235614970     0.264180120     0.457066850 
O1 O     0.368476810     0.132158110     0.478356920 
O2 O     0.205333650     0.295159150     1.043557760 
H1 H     0.410690630     0.236215200     1.018090240 
H2 H     0.472605660     0.164917690     0.820707700 
H3 H     0.468587300     0.340439600     0.621311060 
H4 H     0.543758410     0.360003470     0.838632100 
H5 H     0.407217240     0.412618160     0.818423280 
H6 H     0.088951400     0.409653450     0.789780870 
H7 H     0.113545930     0.385962620     0.434811950 
H8 H     0.264200730     0.089143500     1.017928720 
H9 H     0.335225520     0.027495070     0.820049070 
H10 H     0.158935920     0.032663170     0.621315560 
H11 H     0.140799330    -0.044291770     0.837169840 
H12 H     0.087349320     0.092108080     0.820736310 
H13 H     0.241739640     0.259004580     0.310899960 

#END
data_NPL2016_Tm_BARBAC01 
# 2016 Nyman Polymorph Library
# Melting point temperature crystal structure
loop_
_symmetry_equiv_pos_site_id
_symmetry_equiv_pos_as_xyz
1 +x,+y,+z
2 -x,1/2+y,1/2-z
3 -x,-y,-z
4 +x,1/2-y,1/2+z
_cell_length_a 6.8862
_cell_length_b 15.0265
_cell_length_c 6.372
_cell_angle_alpha 90.0
_cell_angle_beta 116.5075
_cell_angle_gamma 90.0
loop_
_atom_site_label
_atom_site_type_symbol
_atom_site_fract_x
_atom_site_fract_y
_atom_site_fract_z
C1 C     0.016175380     0.571739710     0.285640570 
C2 C    -0.149872610     0.660252480     0.495891470 
C3 C    -0.370446600     0.647221360     0.289166700 
C4 C    -0.377508680     0.609126790     0.065722460 
N1 N    -0.184542260     0.571832080     0.088737510 
N2 N     0.021856480     0.619648870     0.475129070 
O1 O     0.173512990     0.535141510     0.289507890 
O2 O    -0.123049910     0.701339120     0.669389990 
O3 O    -0.539319170     0.608642850    -0.118870780 
H1 H    -0.463063780     0.602284490     0.345943240 
H2 H    -0.457089020     0.710472230     0.248826260 
H3 H    -0.186969450     0.541916880    -0.054719850 
H4 H     0.168840250     0.623506900     0.616307950 

#END
data_NPL2016_Tm_BARBAC02 
# 2016 Nyman Polymorph Library
# Melting point temperature crystal structure
loop_
_symmetry_equiv_pos_site_id
_symmetry_equiv_pos_as_xyz
1 +x,+y,+z
2 -x,1/2+y,1/2-z
3 -x,-y,-z
4 +x,1/2-y,1/2+z
_cell_length_a 8.7058
_cell_length_b 12.8997
_cell_length_c 10.1119
_cell_angle_alpha 90.0
_cell_angle_beta 93.4289
_cell_angle_gamma 90.0
loop_
_atom_site_label
_atom_site_type_symbol
_atom_site_fract_x
_atom_site_fract_y
_atom_site_fract_z
O1 O     0.630993680     0.048554410     0.107487340 
O2 O     0.599037560    -0.300102730     0.167673820 
O3 O     0.313262570    -0.070954200     0.413893040 
N1 N     0.484135740    -0.010731810     0.271082190 
N2 N     0.620100960    -0.125960840     0.142665510 
C1 C     0.583686600    -0.023309650     0.169505330 
C2 C     0.573345530    -0.214255300     0.208028400 
C3 C     0.495969060    -0.192994080     0.335419870 
C4 C     0.418035620    -0.088349610     0.344417280 
H1 H     0.443851800     0.062184710     0.281927830 
H2 H     0.682035220    -0.137070410     0.062300120 
H3 H     0.585454230    -0.196542550     0.416344150 
H4 H     0.413510780    -0.254247350     0.352331550 
O4 O     0.148203790     0.801563520     0.121329820 
O5 O     0.087730370     0.452117830     0.149211400 
O6 O    -0.170807680     0.679830210     0.425924980 
N3 N    -0.005741720     0.739439360     0.278131630 
N4 N     0.115866650     0.626531560     0.136535950 
C5 C     0.092294780     0.728538070     0.175233900 
C6 C     0.064854160     0.536560450     0.195313910 
C7 C    -0.015582630     0.553101780     0.322357440 
C8 C    -0.074952890     0.661233930     0.347964240 
H5 H    -0.034371220     0.813311360     0.299679000 
H6 H     0.179193800     0.617352600     0.056625120 
H7 H     0.067270930     0.533874590     0.404598270 
H8 H    -0.109839820     0.497929580     0.326576620 

#END
data_NPL2016_Tm_BAWNIW 
# 2016 Nyman Polymorph Library
# Melting point temperature crystal structure
loop_
_symmetry_equiv_pos_site_id
_symmetry_equiv_pos_as_xyz
1 +x,+y,+z
2 1/2-x,1/2+y,-z
3 -x,-y,-z
4 1/2+x,1/2-y,+z
_cell_length_a 25.4141
_cell_length_b 6.0217
_cell_length_c 6.6627
_cell_angle_alpha 90.0
_cell_angle_beta 89.1144
_cell_angle_gamma 90.0
loop_
_atom_site_label
_atom_site_type_symbol
_atom_site_fract_x
_atom_site_fract_y
_atom_site_fract_z
Cl1 Cl     0.171291560     0.490535050     0.254505130 
Cl2 Cl     0.181752970    -0.049122840    -0.392040890 
Cl3 Cl     0.085215940    -0.324190930    -0.224176510 
Cl4 Cl     0.032591930    -0.183522870     0.187978340 
N1 N     0.060997620     0.257662560     0.536151960 
N2 N     0.250457710     0.428488510    -0.200612480 
C1 C     0.104627000     0.145521050     0.199328200 
C2 C     0.147579340     0.266018390     0.122552210 
C3 C     0.171442840     0.205799530    -0.060420300 
C4 C     0.151856520     0.022594050    -0.166925730 
C5 C     0.108970350    -0.099369500    -0.092097460 
C6 C     0.085537610    -0.037212430     0.090906710 
C7 C     0.080517400     0.207477420     0.385420610 
C8 C     0.215102530     0.328829710    -0.137869630 

#END
data_NPL2016_Tm_BAWNIW02 
# 2016 Nyman Polymorph Library
# Melting point temperature crystal structure
loop_
_symmetry_equiv_pos_site_id
_symmetry_equiv_pos_as_xyz
1 +x,+y,+z
2 -x,1/2+y,-z
_cell_length_a 14.5411
_cell_length_b 6.1424
_cell_length_c 18.3269
_cell_angle_alpha 90.0
_cell_angle_beta 104.7574
_cell_angle_gamma 90.0
loop_
_atom_site_label
_atom_site_type_symbol
_atom_site_fract_x
_atom_site_fract_y
_atom_site_fract_z
C1 C     0.538705050     0.864826980     0.324532150 
C2 C     0.573535420     0.986651120     0.272735070 
C3 C     0.548020920     0.933502070     0.195865280 
C4 C     0.486888470     0.756076180     0.170981840 
C5 C     0.451528440     0.632869580     0.222071930 
C6 C     0.477650030     0.687937070     0.298696610 
C7 C     0.564878510     0.919589720     0.402616590 
C8 C     0.583612620     1.057848690     0.143417890 
Cl1 Cl     0.648507030     1.204033590     0.303892540 
Cl2 Cl     0.456242390     0.693039080     0.076088020 
Cl3 Cl     0.376458720     0.415185820     0.190904360 
Cl4 Cl     0.435494170     0.539868520     0.363375440 
N1 N     0.586090380     0.963951850     0.465857980 
N2 N     0.612425000     1.158565010     0.100934190 
C9 C     0.796389420     0.760338140     0.512196080 
C10 C     0.760811230     0.643653510     0.564740060 
C11 C     0.786075230     0.701835610     0.641171490 
C12 C     0.847718870     0.879109530     0.664855240 
C13 C     0.883829430     0.997214070     0.613006100 
C14 C     0.857949360     0.937157190     0.536832080 
C15 C     0.770467550     0.700475730     0.434561340 
C16 C     0.749715320     0.582705730     0.694381220 
Cl5 Cl     0.685219350     0.426400120     0.535055910 
Cl6 Cl     0.878048100     0.948384790     0.759224770 
Cl7 Cl     0.959522610     1.214761740     0.642702800 
Cl8 Cl     0.901024940     1.078852920     0.471246700 
N3 N     0.749458500     0.651990720     0.371683840 
N4 N     0.720260860     0.486249970     0.737477740 
C17 C     0.125542800     0.771406230     0.835481950 
C18 C     0.094357480     0.649289950     0.889137660 
C19 C     0.123882080     0.702720400     0.965884150 
C20 C     0.185356620     0.880717610     0.988751740 
C21 C     0.217106270     1.004228860     0.935789860 
C22 C     0.186999920     0.948882570     0.859314470 
C23 C     0.095302500     0.716367110     0.757533160 
C24 C     0.091977220     0.578071110     1.020224370 
Cl9 Cl     0.018930780     0.431190150     0.860447830 
Cl10 Cl     0.220976460     0.944105630     1.083522440 
Cl11 Cl     0.292633090     1.222616500     0.964503250 
Cl12 Cl     0.224623520     1.097294450     0.792358590 
N5 N     0.070797930     0.671804290     0.694400540 
N6 N     0.066128520     0.477143090     1.064234970 

#END
data_NPL2016_Tm_BCOCAN01 
# 2016 Nyman Polymorph Library
# Melting point temperature crystal structure
loop_
_symmetry_equiv_pos_site_id
_symmetry_equiv_pos_as_xyz
1 +x,+y,+z
2 +x,-y,1/2+z
3 1/2+x,1/2+y,+z
4 1/2+x,1/2-y,1/2+z
_cell_length_a 16.0348
_cell_length_b 9.8054
_cell_length_c 11.0975
_cell_angle_alpha 90.0
_cell_angle_beta 124.1883
_cell_angle_gamma 90.0
loop_
_atom_site_label
_atom_site_type_symbol
_atom_site_fract_x
_atom_site_fract_y
_atom_site_fract_z
O1 O     0.392602330     0.826037990     0.695149630 
O2 O     0.282860360     0.663510340     0.547340990 
O3 O     0.151967570     0.549095420     0.359981960 
C1 C     0.313411460     0.797966390     0.587114020 
C2 C     0.189252500     0.655604020     0.415639710 
C3 C     0.232817710     0.893336010     0.473536710 
C4 C     0.149044850     0.798223440     0.360113220 
C5 C     0.273208200     0.982876700     0.400054320 
C6 C     0.129970670     0.822925520     0.207116680 
C7 C     0.307356160     0.884864150     0.330197820 
C8 C     0.403448370     0.876136790     0.359461910 
C9 C     0.422943550     0.779538370     0.285818320 
C10 C     0.346816290     0.692736590     0.184281440 
C11 C     0.249951860     0.701877610     0.154251530 
C12 C     0.230266020     0.798741410     0.226293460 
C13 C     0.105199140     0.973224370     0.174491790 
C14 C     0.018869730     1.027858700     0.052977640 
C15 C     0.008291120     1.169396740     0.036838340 
C16 C     0.083954750     1.254827370     0.141296980 
C17 C     0.171572270     1.199855730     0.262745740 
C18 C     0.182262600     1.059385590     0.278481300 
H1 H     0.208193570     0.959708140     0.526720200 
H2 H     0.078503120     0.810573210     0.352194100 
H3 H     0.333451270     1.049742850     0.479806740 
H4 H     0.070582320     0.756125860     0.125717400 
H5 H     0.462863270     0.942823460     0.439756540 
H6 H     0.497847120     0.771913160     0.308259170 
H7 H     0.362728110     0.617583830     0.128192520 
H8 H     0.190645960     0.634046560     0.075696610 
H9 H    -0.039940580     0.961187240    -0.028530510 
H10 H    -0.059014810     1.212711090    -0.057792170 
H11 H     0.075304950     1.364489020     0.127961750 
H12 H     0.231149280     1.266277520     0.343300900 

#END
data_NPL2016_Tm_BCOCAN03 
# 2016 Nyman Polymorph Library
# Melting point temperature crystal structure
loop_
_symmetry_equiv_pos_site_id
_symmetry_equiv_pos_as_xyz
1 +x,+y,+z
2 -x,1/2+y,1/2-z
3 -x,-y,-z
4 +x,1/2-y,1/2+z
_cell_length_a 11.4255
_cell_length_b 9.7073
_cell_length_c 13.4263
_cell_angle_alpha 90.0
_cell_angle_beta 103.2599
_cell_angle_gamma 90.0
loop_
_atom_site_label
_atom_site_type_symbol
_atom_site_fract_x
_atom_site_fract_y
_atom_site_fract_z
C1 C     0.744171620     0.516593060     0.346633110 
C2 C     0.760912980     0.468689220     0.253555910 
C3 C     0.752986980     0.657727280     0.367455850 
C4 C     0.778853180     0.749337400     0.295671140 
C5 C     0.796273070     0.701046700     0.202107230 
C6 C     0.787013490     0.561007720     0.181219970 
C7 C     0.626468260     0.401017990    -0.057268570 
C8 C     0.693599910     0.403075810     0.042938560 
C9 C     0.530817010     0.308627800    -0.084581230 
C10 C     0.504269160     0.217944990    -0.012479970 
C11 C     0.573318670     0.217988660     0.087852990 
C12 C     0.667617410     0.310758740     0.115314150 
C13 C     0.755340820     0.319935580     0.218643440 
C14 C     0.803541250     0.491230610     0.084455430 
C15 C     0.882663650     0.287816810     0.199041300 
C16 C     0.910880330     0.388578080     0.119317120 
C17 C     0.886664320     0.146607290     0.151454970 
C18 C     0.927196850     0.297268090     0.031753310 
O1 O     0.868784090     0.037163990     0.184939920 
O2 O     0.945585590     0.330379210    -0.048576720 
O3 O     0.914668020     0.159954180     0.056539000 
H1 H     0.723979920     0.445115090     0.402477700 
H2 H     0.739415450     0.695952000     0.439799630 
H3 H     0.785353410     0.858672920     0.312298550 
H4 H     0.816360260     0.772312940     0.146081830 
H5 H     0.648508080     0.470247710    -0.113623520 
H6 H     0.477545510     0.306919230    -0.162537310 
H7 H     0.430287230     0.146071430    -0.034483230 
H8 H     0.554392970     0.145579750     0.143590080 
H9 H     0.734137770     0.248435900     0.274468530 
H10 H     0.822329490     0.563179550     0.027881670 
H11 H     0.949308930     0.290735150     0.271613860 
H12 H     0.993595610     0.446601750     0.147583440 

#END
data_NPL2016_Tm_BEBMAX 
# 2016 Nyman Polymorph Library
# Melting point temperature crystal structure
loop_
_symmetry_equiv_pos_site_id
_symmetry_equiv_pos_as_xyz
1 +x,+y,+z
2 -x,-y,1/2+z
3 1/2+x,1/2+y,+z
4 1/2-x,1/2-y,1/2+z
_cell_length_a 36.9113
_cell_length_b 6.8749
_cell_length_c 6.3532
_cell_angle_alpha 90.0
_cell_angle_beta 90.0
_cell_angle_gamma 90.1046
loop_
_atom_site_label
_atom_site_type_symbol
_atom_site_fract_x
_atom_site_fract_y
_atom_site_fract_z
O1 O     0.200387820     0.235382550     0.930217520 
O2 O     0.176691560     0.293258180     0.609713150 
O3 O    -0.000064140     0.243044440     0.997814490 
O4 O    -0.200504480     0.240036550     0.926723340 
O5 O    -0.176506290     0.292622480     0.605805640 
N1 N     0.018583940     0.205364680     1.325179070 
N2 N    -0.018939990     0.204129470     1.324621130 
C1 C     0.028851190     0.227529750     1.131099670 
C2 C     0.065446890     0.239029480     1.047715150 
C3 C     0.094691260     0.194030160     1.179872400 
C4 C     0.129725540     0.203321370     1.102807450 
C5 C     0.136088410     0.256123530     0.893352210 
C6 C     0.106933530     0.299373250     0.761154240 
C7 C     0.071767390     0.291104910     0.837802240 
C8 C     0.174324130     0.261099410     0.818711770 
C9 C     0.212697760     0.286833960     0.523649700 
C10 C    -0.029072340     0.226023410     1.130290580 
C11 C    -0.065607690     0.238384150     1.046273160 
C12 C    -0.094977030     0.192972110     1.177545770 
C13 C    -0.129959230     0.203331800     1.099930800 
C14 C    -0.136143490     0.257613720     0.890779880 
C15 C    -0.106863690     0.301116500     0.759399960 
C16 C    -0.071749700     0.291838750     0.836623410 
C17 C    -0.174327630     0.263383280     0.815375260 
C18 C    -0.212454000     0.285313820     0.518939100 
H1 H     0.089359270     0.152830140     1.341321500 
H2 H     0.152696100     0.169766010     1.202140120 
H3 H     0.112033460     0.339131990     0.599194140 
H4 H     0.049136190     0.324795770     0.735948250 
H5 H     0.209612590     0.318148420     0.356861750 
H6 H     0.224485950     0.143049760     0.547083540 
H7 H     0.229952290     0.395246640     0.599132300 
H8 H    -0.089785170     0.150690470     1.338790770 
H9 H    -0.153023320     0.169587200     1.198632070 
H10 H    -0.111823850     0.341846510     0.597603470 
H11 H    -0.049022980     0.325842440     0.735445730 
H12 H    -0.209218080     0.314485910     0.351781050 
H13 H    -0.224378560     0.141886430     0.544212740 
H14 H    -0.229674510     0.394747770     0.592355690 

#END
data_NPL2016_Tm_BEBMAX01 
# 2016 Nyman Polymorph Library
# Melting point temperature crystal structure
loop_
_symmetry_equiv_pos_site_id
_symmetry_equiv_pos_as_xyz
1 +x,+y,+z
2 1/2-x,1/2-y,1/2+z
3 -x,-y,-z
4 1/2+x,1/2+y,1/2-z
_cell_length_a 4.6739
_cell_length_b 12.6967
_cell_length_c 27.1813
_cell_angle_alpha 90.0
_cell_angle_beta 90.0
_cell_angle_gamma 90.2682
loop_
_atom_site_label
_atom_site_type_symbol
_atom_site_fract_x
_atom_site_fract_y
_atom_site_fract_z
O1 O     0.912510700     0.328652300     0.446999460 
O2 O     1.043991820     0.165255430     0.424190930 
O3 O     2.007021630     0.361905120     0.250206920 
O4 O     3.089304490     0.328508150     0.051581590 
O5 O     2.963978960     0.165064390     0.075994850 
N1 N     1.907692320     0.526890820     0.268725530 
N2 N     2.111201270     0.526839410     0.231704190 
C1 C     1.851138970     0.428988630     0.278838190 
C2 C     1.649547960     0.386618760     0.314466980 
C3 C     1.497412420     0.456333960     0.344639190 
C4 C     1.305029750     0.417286470     0.378860000 
C5 C     1.262126760     0.308622280     0.383611510 
C6 C     1.414306420     0.239148980     0.353652490 
C7 C     1.606939670     0.277849600     0.319200060 
C8 C     1.054143300     0.271285210     0.421353990 
C9 C     0.854744750     0.122616940     0.460922400 
C10 C     2.164584580     0.428907600     0.221540070 
C11 C     2.363629520     0.386479530     0.185683210 
C12 C     2.513035830     0.456088270     0.154805030 
C13 C     2.702967520     0.417021050     0.120349620 
C14 C     2.746074000     0.308428810     0.116057950 
C15 C     2.596447190     0.239047570     0.146697070 
C16 C     2.406210730     0.277770340     0.181378580 
C17 C     2.951575300     0.271109650     0.078061730 
C18 C     3.148064200     0.122354540     0.038674260 
H1 H     1.533120840     0.540161720     0.340633210 
H2 H     1.185134380     0.469620780     0.402476620 
H3 H     1.380686650     0.155273860     0.357589650 
H4 H     1.724795840     0.224259560     0.295908640 
H5 H     0.835978830     0.039093580     0.452603710 
H6 H     0.646578760     0.160727650     0.459095160 
H7 H     0.945406260     0.134372210     0.497531270 
H8 H     2.477283090     0.539859230     0.158479710 
H9 H     2.820803370     0.469293340     0.096203540 
H10 H     2.630195550     0.155225940     0.143104630 
H11 H     2.290310670     0.224234170     0.205188600 
H12 H     3.171203670     0.039362560     0.047641860 
H13 H     3.355118970     0.162163080     0.039038190 
H14 H     3.050423860     0.131842020     0.002473440 

#END
data_NPL2016_Tm_BECDAO 
# 2016 Nyman Polymorph Library
# Melting point temperature crystal structure
loop_
_symmetry_equiv_pos_site_id
_symmetry_equiv_pos_as_xyz
1 +x,+y,+z
2 -x,+y,1/2-z
3 1/2+x,1/2+y,+z
4 1/2-x,1/2+y,1/2-z
5 -x,-y,-z
6 +x,-y,1/2+z
7 1/2-x,1/2-y,-z
8 1/2+x,1/2-y,1/2+z
_cell_length_a 28.2927
_cell_length_b 9.4796
_cell_length_c 8.3254
_cell_angle_alpha 90.0
_cell_angle_beta 107.931
_cell_angle_gamma 90.0
loop_
_atom_site_label
_atom_site_type_symbol
_atom_site_fract_x
_atom_site_fract_y
_atom_site_fract_z
N1 N     0.182220100     0.729107320     0.069422760 
C1 C     0.169410220     0.869190440     0.075054130 
C2 C     0.204013100     0.973479620     0.048235810 
C3 C     0.193674030     1.128924930     0.063197950 
C4 C     0.124131230     0.872213280     0.110161010 
C5 C     0.094839770     0.998767740     0.131684950 
C6 C     0.110080850     0.729769730     0.124007040 
C7 C     0.063539340     0.680085030     0.157047160 
C8 C     0.017216790     0.689894390     0.001161950 
C9 C     0.147033480     0.643842200     0.097805430 
C10 C     0.152028220     0.486966710     0.101962830 
O1 O     0.241600090     0.934855190     0.016745900 
H1 H     0.213398190     0.696731480     0.045914580 
H2 H     0.217664500     1.189380960     0.008562410 
H3 H     0.201785620     1.157722150     0.196268890 
H4 H     0.154920470     1.155591550    -0.000886560 
H5 H     0.118326850     1.079802640     0.210086620 
H6 H     0.067005780     0.968835970     0.191546580 
H7 H     0.075030430     1.047728460     0.010449010 
H8 H     0.057360250     0.742106940     0.259826780 
H9 H     0.068361960     0.571189920     0.202611200 
H10 H     0.012356150     0.797011840    -0.049762630 
H11 H    -0.016401640     0.660097010     0.031453260 
H12 H     0.020857150     0.620262540    -0.099059890 
H13 H     0.171525250     0.450918700     0.014742600 
H14 H     0.115635850     0.436411550     0.065685150 
H15 H     0.172805040     0.448822560     0.228203320 

#END
data_NPL2016_Tm_BECDAO01 
# 2016 Nyman Polymorph Library
# Melting point temperature crystal structure
loop_
_symmetry_equiv_pos_site_id
_symmetry_equiv_pos_as_xyz
1 +x,+y,+z
2 -x,1/2+y,1/2-z
3 -x,-y,-z
4 +x,1/2-y,1/2+z
_cell_length_a 5.7309
_cell_length_b 14.8638
_cell_length_c 12.0263
_cell_angle_alpha 90.0
_cell_angle_beta 97.7872
_cell_angle_gamma 90.0
loop_
_atom_site_label
_atom_site_type_symbol
_atom_site_fract_x
_atom_site_fract_y
_atom_site_fract_z
N1 N     0.392275270     0.359415740     0.010376440 
O1 O     0.295415170     0.522971760     0.091833490 
C1 C     0.231634940     0.368401160     0.085447940 
C2 C     0.152206660     0.281958260     0.107007840 
C3 C     0.270256040     0.220943820     0.042487750 
C4 C     0.417393050     0.271525240    -0.016703510 
C5 C     0.183939790     0.459123130     0.122133070 
C6 C    -0.010533110     0.473401910     0.193979410 
C7 C    -0.020760080     0.256231030     0.184575540 
C8 C     0.246150650     0.120329980     0.039034860 
C9 C     0.427327050     0.072138930     0.124692980 
C10 C     0.576850200     0.242739330    -0.098432910 
H1 H    -0.022857160     0.545026320     0.211234570 
H2 H     0.024468820     0.436395380     0.273025210 
H3 H    -0.178853420     0.449368050     0.150450710 
H4 H     0.046628640     0.270907800     0.272226200 
H5 H    -0.058015400     0.184292460     0.179075420 
H6 H    -0.188294060     0.291670220     0.164893910 
H7 H     0.263173160     0.095893670    -0.045352920 
H8 H     0.068429990     0.101488060     0.053794150 
H9 H     0.606639970     0.085516040     0.107576580 
H10 H     0.400208050    -0.000724040     0.122365560 
H11 H     0.414688310     0.095593950     0.209806820 
H12 H     0.592702040     0.169685200    -0.099345990 
H13 H     0.753924470     0.270569820    -0.076606580 
H14 H     0.511114920     0.264657820    -0.183922410 
H15 H     0.473605230     0.411987660    -0.020914450 

#END
data_NPL2016_Tm_BELBUP 
# 2016 Nyman Polymorph Library
# Melting point temperature crystal structure
loop_
_symmetry_equiv_pos_site_id
_symmetry_equiv_pos_as_xyz
1 +x,+y,+z
2 -x,+y,1/2-z
3 1/2+x,1/2+y,+z
4 1/2-x,1/2+y,1/2-z
5 -x,-y,-z
6 +x,-y,1/2+z
7 1/2-x,1/2-y,-z
8 1/2+x,1/2-y,1/2+z
_cell_length_a 22.2373
_cell_length_b 4.3162
_cell_length_c 15.0735
_cell_angle_alpha 90.0
_cell_angle_beta 117.2773
_cell_angle_gamma 90.0
loop_
_atom_site_label
_atom_site_type_symbol
_atom_site_fract_x
_atom_site_fract_y
_atom_site_fract_z
C1 C     0.392501810     1.269123370     0.174176990 
C2 C     0.335392470     1.443888330     0.111445860 
C3 C     0.300421820     1.598820050     0.155067220 
C4 C     0.325939960     1.562927280     0.257310600 
C5 C     0.384189880     1.380539440     0.311873970 
O1 O     0.461277630     0.931226330     0.126447080 
N1 N     0.414298350     1.157088920     0.109072480 
N2 N     0.373187400     1.247118180     0.014244620 
N3 N     0.326057210     1.422320820     0.014713510 
N4 N     0.418725890     1.231515640     0.272422280 
H1 H     0.256148520     1.738059740     0.110971380 
H2 H     0.301782830     1.674773280     0.296906150 
H3 H     0.403531980     1.356354590     0.391981480 
H4 H     0.504706370     1.034632970     0.157547810 

#END
data_NPL2016_Tm_BELBUP02 
# 2016 Nyman Polymorph Library
# Melting point temperature crystal structure
loop_
_symmetry_equiv_pos_site_id
_symmetry_equiv_pos_as_xyz
1 +x,+y,+z
2 -x,1/2+y,1/2-z
3 -x,-y,-z
4 +x,1/2-y,1/2+z
_cell_length_a 4.2085
_cell_length_b 20.9154
_cell_length_c 7.1911
_cell_angle_alpha 90.0
_cell_angle_beta 96.9683
_cell_angle_gamma 90.0
loop_
_atom_site_label
_atom_site_type_symbol
_atom_site_fract_x
_atom_site_fract_y
_atom_site_fract_z
O1 O     0.285627800     0.783692250     0.906082240 
N1 N     0.492874060     0.832943650     0.950842710 
N2 N     0.532758540     0.879023850     0.823443780 
N3 N     0.712137530     0.923589040     0.905204460 
N4 N     0.658330060     0.816281110     1.284678650 
C1 C     0.641492810     0.848554280     1.124425630 
C2 C     0.786499630     0.907356370     1.091144490 
C3 C     0.973419420     0.936677210     1.241189290 
C4 C     0.994027910     0.904688860     1.410862150 
C5 C     0.834724940     0.845733110     1.425557290 
H1 H     0.411810720     0.750436430     0.856870540 
H2 H     1.093554390     0.981710650     1.224286910 
H3 H     1.133227310     0.924204450     1.534313580 
H4 H     0.854521660     0.821324970     1.559658990 

#END
data_NPL2016_Tm_BELBUP03 
# 2016 Nyman Polymorph Library
# Melting point temperature crystal structure
loop_
_symmetry_equiv_pos_site_id
_symmetry_equiv_pos_as_xyz
1 +x,+y,+z
2 -x,-y,1/2+z
3 1/2-x,+y,1/2+z
4 1/2+x,-y,+z
_cell_length_a 21.5547
_cell_length_b 4.252
_cell_length_c 6.8339
_cell_angle_alpha 90.0
_cell_angle_beta 90.0
_cell_angle_gamma 90.0
loop_
_atom_site_label
_atom_site_type_symbol
_atom_site_fract_x
_atom_site_fract_y
_atom_site_fract_z
O1 O     0.284157570     0.139486980     0.995048330 
N1 N     0.312908000    -0.241069020     0.627489270 
N2 N     0.425837530    -0.228107790     1.007820610 
N3 N     0.381716340    -0.063568320     1.085709960 
N4 N     0.333946550    -0.048495980     0.957469640 
C1 C     0.340900600    -0.413764700     0.490894250 
C2 C     0.400639670    -0.547673890     0.509424790 
C3 C     0.435025180    -0.503816760     0.678454220 
C4 C     0.407139650    -0.320780640     0.823775510 
C5 C     0.347413970    -0.201690950     0.786953030 
H1 H     0.314625230    -0.451630350     0.357480780 
H2 H     0.418883720    -0.685929000     0.389519600 
H3 H     0.480770800    -0.604088170     0.698310150 
H4 H     0.253436990     0.003499660     1.054297270 

#END
data_NPL2016_Tm_BERPAP 
# 2016 Nyman Polymorph Library
# Melting point temperature crystal structure
loop_
_symmetry_equiv_pos_site_id
_symmetry_equiv_pos_as_xyz
1 +x,+y,+z
2 -x,1/2+y,-z
_cell_length_a 5.1158
_cell_length_b 12.4978
_cell_length_c 13.7661
_cell_angle_alpha 90.0
_cell_angle_beta 96.5635
_cell_angle_gamma 90.0
loop_
_atom_site_label
_atom_site_type_symbol
_atom_site_fract_x
_atom_site_fract_y
_atom_site_fract_z
C1 C     0.135163090     0.259986300     0.681082290 
C2 C     0.340837400     0.187081230     0.680919280 
C3 C     0.504045350     0.168118710     0.766473410 
C4 C     0.458684110     0.222402120     0.852085430 
C5 C     0.252067560     0.296147630     0.851062950 
C6 C     0.090433420     0.315523730     0.765137400 
C7 C     0.920528060     0.098588720     1.029953520 
C8 C     1.123842070     0.014504010     1.019776710 
C9 C     1.148884670    -0.021576280     0.914841910 
C10 C     0.906686820    -0.082190630     0.871947710 
C11 C     0.630009370    -0.120593810     0.725088690 
C12 C     0.652503570    -0.113553370     0.616613210 
C13 C     0.856400960     0.141356680     1.125321200 
C14 C     0.889749990     0.119151650     1.297387940 
C15 C     0.629934610     0.069882510     1.317317620 
N1 N    -0.033854790     0.281090670     0.589543670 
N2 N     0.616934100     0.205749120     0.940320170 
N3 N     0.798916760     0.131631480     0.946780520 
O1 O    -0.172419000     0.361227940     0.585947000 
O2 O    -0.023109350     0.217952560     0.522035310 
O3 O     1.266398110    -0.021223580     1.088051370 
O4 O     0.781132610    -0.141679320     0.917408550 
O5 O     0.850181240    -0.062071760     0.775469360 
O6 O     0.712478370     0.219110340     1.130207410 
O7 O     0.958793070     0.086015600     1.202343640 
H1 H    -0.068833460     0.372658380     0.762018080 
H2 H     0.218892600     0.337852490     0.917577860 
H3 H     0.664678400     0.111812920     0.768100290 
H4 H     0.368957650     0.145923900     0.613846650 
H5 H     0.572886670     0.242112310     1.003059820 
H6 H     1.185773900     0.045539870     0.867903890 
H7 H     1.316309280    -0.076256920     0.919599140 
H8 H     0.448146920    -0.084676170     0.744428870 
H9 H     0.638198240    -0.202905520     0.751511350 
H10 H     0.495114760    -0.159888050     0.575965370 
H11 H     0.840826630    -0.145947770     0.600283420 
H12 H     0.637634430    -0.030874810     0.590874080 
H13 H     0.881783450     0.206267400     1.299151400 
H14 H     1.053435150     0.090742610     1.348319920 
H15 H     0.576067210     0.099477110     1.387064770 
H16 H     0.642457190    -0.017240660     1.320039570 
H17 H     0.473537680     0.093152940     1.260625970 

#END
data_NPL2016_Tm_BERPAP01 
# 2016 Nyman Polymorph Library
# Melting point temperature crystal structure
loop_
_symmetry_equiv_pos_site_id
_symmetry_equiv_pos_as_xyz
1 +x,+y,+z
2 +x,-y,-z
3 -x,1/2+y,1/2-z
4 -x,1/2-y,1/2+z
_cell_length_a 5.1252
_cell_length_b 12.4774
_cell_length_c 27.2946
_cell_angle_alpha 90.0
_cell_angle_beta 90.0
_cell_angle_gamma 90.0
loop_
_atom_site_label
_atom_site_type_symbol
_atom_site_fract_x
_atom_site_fract_y
_atom_site_fract_z
C1 C     0.284792630     0.273642090     0.587366980 
C2 C     0.495729820     0.203346790     0.588246970 
C3 C     0.613224640     0.178489300     0.632463680 
C4 C     0.516744240     0.224197960     0.675756840 
C5 C     0.305139540     0.295247740     0.674332010 
C6 C     0.188726160     0.320227680     0.629996260 
C7 C     0.909018030     0.098592330     0.766873960 
C8 C     0.807252440     0.139685320     0.814368370 
C9 C     0.780668630     0.116106370     0.900478000 
C10 C     0.502176010     0.078481830     0.908428290 
C11 C     1.122415220     0.017423950     0.762497400 
C12 C     1.182690610    -0.020396380     0.710289110 
C13 C     0.955825800    -0.081213180     0.688274920 
C14 C     0.720803670    -0.115850820     0.614927230 
C15 C     0.760783620    -0.100170580     0.560472650 
N1 N     0.628194110     0.201781170     0.721260490 
N2 N     0.813257620     0.130016880     0.724945420 
N3 N     0.161996530     0.299891010     0.540227890 
O1 O     0.662762920     0.217777110     0.816591830 
O2 O     0.878650930     0.082493650     0.852898690 
O3 O     1.248048640    -0.014232300     0.797016800 
O4 O     0.814425210    -0.140484320     0.710783250 
O5 O     0.931956810    -0.061022830     0.639911670 
O6 O    -0.011282800     0.367489410     0.540245140 
O7 O     0.241087830     0.252818910     0.503744870 
H1 H     0.564314250     0.169191130     0.554220450 
H2 H     0.775734350     0.123464840     0.634086730 
H3 H     0.232197370     0.330246140     0.707991170 
H4 H     0.025415940     0.374765980     0.627799770 
H5 H     0.559635970     0.238132510     0.752288370 
H6 H     0.915686730     0.078957180     0.926139710 
H7 H     0.796015960     0.203113640     0.902957800 
H8 H     0.441127650     0.097832060     0.945770490 
H9 H     0.369437560     0.118034170     0.882994220 
H10 H     0.488020820    -0.008160120     0.903482110 
H11 H     1.236468710     0.046404640     0.686690550 
H12 H     1.348308630    -0.074998310     0.713416440 
H13 H     0.723842930    -0.200188550     0.625418870 
H14 H     0.536602870    -0.081512070     0.627592640 
H15 H     0.603148140    -0.139046850     0.540216480 
H16 H     0.760824330    -0.015197810     0.550909720 
H17 H     0.945996640    -0.134899480     0.548718040 

#END
data_NPL2016_Tm_BERTOH 
# 2016 Nyman Polymorph Library
# Melting point temperature crystal structure
loop_
_symmetry_equiv_pos_site_id
_symmetry_equiv_pos_as_xyz
1 +x,+y,+z
2 -x,1/2+y,1/2-z
3 -x,-y,-z
4 +x,1/2-y,1/2+z
_cell_length_a 7.8224
_cell_length_b 5.6371
_cell_length_c 16.5437
_cell_angle_alpha 90.0
_cell_angle_beta 113.9673
_cell_angle_gamma 90.0
loop_
_atom_site_label
_atom_site_type_symbol
_atom_site_fract_x
_atom_site_fract_y
_atom_site_fract_z
C1 C     0.261214230     0.608440520     0.697501980 
C2 C     0.349460160     0.693312260     0.644209770 
C3 C     0.341457050     0.566066290     0.571288770 
C4 C     0.245776850     0.349065260     0.549279590 
C5 C     0.158070530     0.263429480     0.602486000 
C6 C     0.165430680     0.390787520     0.675237180 
C7 C     0.238172720     0.217504660     0.474347530 
N1 N     0.263501010     0.738733950     0.768596260 
N2 N     0.232023570     0.110740330     0.413557560 
H1 H     0.424154000     0.860664760     0.660465640 
H2 H     0.410053800     0.633378480     0.530809940 
H3 H     0.084006690     0.096003220     0.586097930 
H4 H     0.096088060     0.323127550     0.715462680 
H5 H     0.357799100     0.870973070     0.790795630 
H6 H     0.242889190     0.647856710     0.816316080 

#END
data_NPL2016_Tm_BERTOH01 
# 2016 Nyman Polymorph Library
# Melting point temperature crystal structure
loop_
_symmetry_equiv_pos_site_id
_symmetry_equiv_pos_as_xyz
1 +x,+y,+z
2 1/2+x,1/2-y,-z
3 -x,1/2+y,1/2-z
4 1/2-x,-y,1/2+z
_cell_length_a 5.828
_cell_length_b 8.0448
_cell_length_c 14.5785
_cell_angle_alpha 90.0
_cell_angle_beta 90.0
_cell_angle_gamma 90.0
loop_
_atom_site_label
_atom_site_type_symbol
_atom_site_fract_x
_atom_site_fract_y
_atom_site_fract_z
N1 N     0.759469870     0.387868330     0.588271250 
N2 N     0.063914020     0.698551090     0.257515820 
C1 C     0.614330250     0.446082700     0.520540660 
C2 C     0.406390880     0.524341790     0.543570380 
C3 C     0.265330310     0.588804310     0.476133720 
C4 C     0.327480140     0.578152610     0.383330510 
C5 C     0.535292660     0.500871900     0.360122620 
C6 C     0.676228550     0.435922470     0.427495010 
C7 C     0.181980330     0.644634110     0.313871600 
H1 H     0.883812040     0.308587100     0.568437380 
H2 H     0.685628040     0.358946720     0.648718010 
H3 H     0.356923540     0.534473090     0.615056650 
H4 H     0.105425340     0.648427010     0.494765950 
H5 H     0.584806380     0.491969520     0.288707970 
H6 H     0.836460090     0.376623980     0.408525590 

#END
data_NPL2016_Tm_BEYZIO 
# 2016 Nyman Polymorph Library
# Melting point temperature crystal structure
loop_
_symmetry_equiv_pos_site_id
_symmetry_equiv_pos_as_xyz
1 +x,+y,+z
2 -x,-y,-z
_cell_length_a 8.0302
_cell_length_b 8.0697
_cell_length_c 10.5197
_cell_angle_alpha 93.6484
_cell_angle_beta 132.9079
_cell_angle_gamma 106.0104
loop_
_atom_site_label
_atom_site_type_symbol
_atom_site_fract_x
_atom_site_fract_y
_atom_site_fract_z
S1 S     0.543429770     0.303623220     0.777529790 
O1 O     0.741067610     0.433960200     0.796427530 
O2 O     0.291112370     0.292028470     0.626314830 
O3 O     0.635413240     0.317829830     0.956952580 
N1 N     0.940012210     0.221335190     0.841124370 
C1 C     1.145189800     0.221226260     0.896539290 
C2 C     1.157147390     0.054056670     0.871111640 
C3 C     0.949653400    -0.109179100     0.783493520 
C4 C     0.729393310    -0.109141510     0.722530350 
C5 C     0.507972660    -0.270689150     0.629075700 
C6 C     0.302201980    -0.255665890     0.573283820 
C7 C     0.309043740    -0.081161670     0.611139600 
C8 C     0.521029930     0.079230340     0.703632740 
C9 C     0.731137070     0.065007310     0.757507370 
H1 H     1.297817430     0.354430430     0.960168800 
H2 H     1.326291620     0.055199700     0.917995600 
H3 H     0.953462990    -0.240222070     0.759871490 
H4 H     0.503443470    -0.404440400     0.601774270 
H5 H     0.131763520    -0.379020240     0.500165120 
H6 H     0.145885550    -0.071056930     0.566909610 
H7 H     0.915752060     0.346011680     0.850385930 

#END
data_NPL2016_Tm_BEYZIO01 
# 2016 Nyman Polymorph Library
# Melting point temperature crystal structure
loop_
_symmetry_equiv_pos_site_id
_symmetry_equiv_pos_as_xyz
1 +x,+y,+z
2 -x,1/2+y,1/2-z
3 -x,-y,-z
4 +x,1/2-y,1/2+z
_cell_length_a 7.2481
_cell_length_b 16.6078
_cell_length_c 8.2892
_cell_angle_alpha 90.0
_cell_angle_beta 116.2724
_cell_angle_gamma 90.0
loop_
_atom_site_label
_atom_site_type_symbol
_atom_site_fract_x
_atom_site_fract_y
_atom_site_fract_z
S1 S     0.459997970     0.375597850     0.136264380 
O1 O     0.356930380     0.456087420     0.067939940 
O2 O     0.318799470     0.312072930     0.132377370 
O3 O     0.613792850     0.355940000     0.072670810 
N1 N     0.622808740     0.538291670     0.315291020 
C1 C     0.681715100     0.613786700     0.358508680 
C2 C     0.822202510     0.633444780     0.534792590 
C3 C     0.895558690     0.572993140     0.661855720 
C4 C     0.832204360     0.492328890     0.615952720 
C5 C     0.898223630     0.427356980     0.739286030 
C6 C     0.823969160     0.351213360     0.681875370 
C7 C     0.684594740     0.336118760     0.500427460 
C8 C     0.617985020     0.397179420     0.375670790 
C9 C     0.691642980     0.475773340     0.434066960 
H1 H     0.614575250     0.658078660     0.252598870 
H2 H     0.869735130     0.695329810     0.568847390 
H3 H     1.002711400     0.587014350     0.799571590 
H4 H     1.005801480     0.438768920     0.878083820 
H5 H     0.872934400     0.301532980     0.776289150 
H6 H     0.626514090     0.275885610     0.456956510 
H7 H     0.502475380     0.520017240     0.184683910 

#END
data_NPL2016_Tm_BIDLOP 
# 2016 Nyman Polymorph Library
# Melting point temperature crystal structure
loop_
_symmetry_equiv_pos_site_id
_symmetry_equiv_pos_as_xyz
1 +x,+y,+z
2 -x,1/2-y,1/2+z
3 -x,-y,-z
4 +x,1/2+y,1/2-z
_cell_length_a 5.7386
_cell_length_b 23.4508
_cell_length_c 5.1839
_cell_angle_alpha 90.0
_cell_angle_beta 90.0
_cell_angle_gamma 106.0116
loop_
_atom_site_label
_atom_site_type_symbol
_atom_site_fract_x
_atom_site_fract_y
_atom_site_fract_z
O1 O     0.294285650     0.012524320     0.250232110 
O2 O     0.674880430     0.061830840     0.360049760 
O3 O     0.879975030     0.234434650    -0.278661200 
C1 C     0.485042090     0.098779960     0.011635890 
C2 C     0.688985760     0.146574880    -0.031162910 
C3 C     0.685243270     0.187345270    -0.224808740 
C4 C     0.478820210     0.179835050    -0.378472780 
C5 C     0.277402110     0.131942880    -0.335675980 
C6 C     0.278058140     0.091152090    -0.140622930 
C7 C     0.500225440     0.057175550     0.223147050 
H1 H     0.315560630    -0.011876480     0.393843520 
H2 H     0.847506840     0.150934710     0.089206190 
H3 H     0.992567800     0.239344540    -0.137185080 
H4 H     0.480180920     0.211929060    -0.529053650 
H5 H     0.118012310     0.126506560    -0.455424730 
H6 H     0.121535440     0.053957090    -0.106075190 

#END
data_NPL2016_Tm_BIDLOP01 
# 2016 Nyman Polymorph Library
# Melting point temperature crystal structure
loop_
_symmetry_equiv_pos_site_id
_symmetry_equiv_pos_as_xyz
1 +x,+y,+z
2 -x,-y,1/2+z
3 1/2-x,1/2+y,1/2+z
4 1/2+x,1/2-y,+z
_cell_length_a 20.6274
_cell_length_b 3.8439
_cell_length_c 8.4335
_cell_angle_alpha 90.0
_cell_angle_beta 90.0
_cell_angle_gamma 90.0
loop_
_atom_site_label
_atom_site_type_symbol
_atom_site_fract_x
_atom_site_fract_y
_atom_site_fract_z
O1 O     0.125302080     0.892615860     0.911936170 
O2 O     0.038405210     0.624591570     1.015467590 
O3 O     0.075047310     0.755130940     1.612140270 
C1 C     0.119282830     0.847332910     1.191541340 
C2 C     0.083009060     0.763668930     1.326133880 
C3 C     0.108262810     0.827846500     1.476187030 
C4 C     0.169655480     0.978087640     1.491725550 
C5 C     0.205264250     1.061725570     1.357199990 
C6 C     0.180558920     0.997952350     1.206279880 
C7 C     0.089446370     0.772863410     1.034823640 
H1 H     0.102280510     0.832250150     0.815839840 
H2 H     0.035473720     0.648108260     1.310462910 
H3 H     0.188366330     1.026488580     1.609646560 
H4 H     0.252821630     1.177863650     1.370338640 
H5 H     0.208059310     1.062999240     1.101335720 
H6 H     0.036280590     0.629076820     1.584769690 

#END
data_NPL2016_Tm_BIRFEN 
# 2016 Nyman Polymorph Library
# Melting point temperature crystal structure
loop_
_symmetry_equiv_pos_site_id
_symmetry_equiv_pos_as_xyz
1 +x,+y,+z
2 1/2-x,1/2+y,1/2-z
_cell_length_a 9.5028
_cell_length_b 6.3102
_cell_length_c 14.5895
_cell_angle_alpha 90.0
_cell_angle_beta 107.6721
_cell_angle_gamma 90.0
loop_
_atom_site_label
_atom_site_type_symbol
_atom_site_fract_x
_atom_site_fract_y
_atom_site_fract_z
S1 S     0.804877600     0.339480860     0.131686880 
S2 S     1.167576370     0.186889890     0.171584960 
S3 S     0.648863780     0.544198360    -0.067307730 
S4 S     1.195103830     0.665744770    -0.128758310 
S5 S     0.831086280     0.808968800    -0.171514910 
S6 S     1.350066380     0.454762330     0.069469530 
C1 C     0.916579360     0.410482590     0.057050250 
C2 C     1.070101680     0.372929000     0.081806910 
C3 C     0.846994130     0.527823120    -0.026468770 
C4 C     0.923598180     0.411326300     0.251925790 
C5 C     1.039451760    -0.037423130     0.151407370 
C6 C     0.620774240     0.785199510    -0.005577480 
C7 C     1.082321220     0.587561850    -0.055905110 
C8 C     0.928778830     0.625315090    -0.080658360 
C9 C     1.151988150     0.471109440     0.027830120 
C10 C     1.080558160     0.591214760    -0.249758770 
C11 C     0.956199080     1.037085630    -0.150021190 
C12 C     1.379052930     0.217632050     0.005537590 
H1 H     0.847596930     0.451667000     0.292200250 
H2 H     0.996792740     0.283633860     0.287491950 
H3 H     0.988960050     0.550553260     0.247571340 
H4 H     1.109757210    -0.177051000     0.171388420 
H5 H     0.976922740    -0.047793560     0.075466260 
H6 H     0.963454890    -0.028359860     0.193984680 
H7 H     0.670613520     0.766260150     0.071720960 
H8 H     0.501733690     0.805370150    -0.022065210 
H9 H     0.667632870     0.920504080    -0.032412600 
H10 H     1.158725200     0.556172380    -0.289112070 
H11 H     1.004967710     0.716048230    -0.285741270 
H12 H     1.018016980     0.448507070    -0.246192160 
H13 H     0.884215590     1.175156900    -0.169308850 
H14 H     1.018406780     1.046396900    -0.074001620 
H15 H     1.032463960     1.032243020    -0.192504010 
H16 H     1.331271840     0.241064340    -0.071662820 
H17 H     1.498190990     0.196737880     0.023160950 
H18 H     1.330585250     0.080669070     0.030008580 

#END
data_NPL2016_Tm_BIRFEN01 
# 2016 Nyman Polymorph Library
# Melting point temperature crystal structure
loop_
_symmetry_equiv_pos_site_id
_symmetry_equiv_pos_as_xyz
1 +x,+y,+z
_cell_length_a 5.5682
_cell_length_b 9.1446
_cell_length_c 9.5348
_cell_angle_alpha 115.2774
_cell_angle_beta 103.9705
_cell_angle_gamma 91.752
loop_
_atom_site_label
_atom_site_type_symbol
_atom_site_fract_x
_atom_site_fract_y
_atom_site_fract_z
S1 S     0.787635180     0.855427880     0.601727910 
S2 S     0.551552800     0.802623470     0.841457630 
S3 S     0.611178830     0.555656750     0.210591410 
S4 S     0.208825980     0.145952320     0.396326500 
S5 S     0.447871320     0.197612060     0.157958360 
S6 S     0.393229210     0.445386920     0.790504430 
C1 C     0.620942080     0.656212440     0.536113890 
C2 C     0.538896240     0.629987530     0.653276540 
C3 C     0.568662180     0.526748340     0.378293230 
C4 C     1.045211790     0.814367740     0.508056020 
C5 C     0.854978290     0.799714530     0.966662130 
C6 C     0.405688790     0.709041340     0.213691750 
C7 C     0.384114890     0.343428770     0.464717830 
C8 C     0.464453830     0.370118920     0.347076600 
C9 C     0.431890930     0.473616010     0.621607230 
C10 C    -0.043280650     0.189330650     0.494491460 
C11 C     0.141056120     0.200234990     0.036167220 
C12 C     0.587115920     0.285143070     0.781465420 
H1 H     1.100621760     0.697117170     0.494911990 
H2 H     1.198509960     0.912538940     0.593250190 
H3 H     0.997505850     0.814969090     0.390919030 
H4 H     0.849726630     0.688635660     0.982448850 
H5 H     0.887049700     0.906303670     1.083490210 
H6 H     1.001399090     0.809390290     0.911823210 
H7 H     0.469014340     0.822000700     0.325757740 
H8 H     0.413715010     0.732294840     0.111742700 
H9 H     0.214320950     0.660088010     0.196637280 
H10 H    -0.097978080     0.307007290     0.508643920 
H11 H    -0.198304010     0.091808110     0.410689900 
H12 H     0.007493200     0.188444880     0.611495030 
H13 H     0.143713230     0.311049680     0.019809870 
H14 H     0.106103460     0.093398380    -0.080768690 
H15 H    -0.002014390     0.190973790     0.093512720 
H16 H     0.518579390     0.174285460     0.667797230 
H17 H     0.575851650     0.259943090     0.881817070 
H18 H     0.780655570     0.329818860     0.798309860 

#END
data_NPL2016_Tm_BISMEV 
# 2016 Nyman Polymorph Library
# Melting point temperature crystal structure
loop_
_symmetry_equiv_pos_site_id
_symmetry_equiv_pos_as_xyz
1 +x,+y,+z
2 -x,-y,-z
_cell_length_a 6.514
_cell_length_b 6.7406
_cell_length_c 8.6248
_cell_angle_alpha 82.3715
_cell_angle_beta 100.7267
_cell_angle_gamma 91.15
loop_
_atom_site_label
_atom_site_type_symbol
_atom_site_fract_x
_atom_site_fract_y
_atom_site_fract_z
C1 C     0.947933390     0.137440890     0.678272950 
C2 C     0.860482490    -0.049563360     0.761963270 
C3 C     1.032819620    -0.208881410     0.786169370 
C4 C     1.233516950    -0.087606950     0.770823850 
C5 C     1.292452360     0.265716290     0.648962380 
C6 C     1.377547740     0.358078630     0.802077910 
N1 N     1.155565580     0.101259630     0.678441990 
N2 N     1.563450440     0.455374210     0.801504710 
O1 O     0.855148680     0.291513910     0.620131150 
O2 O     1.282700130     0.348681930     0.911195370 
H1 H     0.711673150    -0.090256450     0.692876200 
H2 H     0.830382780    -0.010935750     0.874966080 
H3 H     1.000252600    -0.305393730     0.692398880 
H4 H     1.049077210    -0.304056460     0.900257630 
H5 H     1.336695420    -0.160728650     0.708912510 
H6 H     1.321770500    -0.062296450     0.887814140 
H7 H     1.200080150     0.381409880     0.565652970 
H8 H     1.418917070     0.219005240     0.593996560 
H9 H     1.657705960     0.426312280     0.727030660 
H10 H     1.630610250     0.515280300     0.899660200 

#END
data_NPL2016_Tm_BISMEV03 
# 2016 Nyman Polymorph Library
# Melting point temperature crystal structure
loop_
_symmetry_equiv_pos_site_id
_symmetry_equiv_pos_as_xyz
1 +x,+y,+z
2 1/2-x,1/2+y,1/2-z
3 -x,-y,-z
4 1/2+x,1/2-y,1/2+z
_cell_length_a 6.8327
_cell_length_b 13.5089
_cell_length_c 8.7011
_cell_angle_alpha 90.0
_cell_angle_beta 100.2128
_cell_angle_gamma 90.0
loop_
_atom_site_label
_atom_site_type_symbol
_atom_site_fract_x
_atom_site_fract_y
_atom_site_fract_z
C1 C     0.063703770     0.478326680     0.237801930 
C2 C     0.272343620     0.510846460     0.312836630 
C3 C     0.412428570     0.453740250     0.224571550 
C4 C     0.286448110     0.365660690     0.149510010 
C5 C    -0.087052910     0.345010890     0.068699360 
C6 C    -0.122896020     0.255288340     0.169151650 
N1 N     0.083224420     0.401133940     0.139052800 
N2 N    -0.267102100     0.192473810     0.097814770 
O1 O    -0.093228330     0.513418370     0.258452290 
O2 O    -0.027576340     0.241215710     0.298806070 
H1 H     0.285423870     0.591121780     0.307248940 
H2 H     0.293109500     0.490156710     0.436229250 
H3 H     0.454528910     0.500374820     0.133190610 
H4 H     0.548527490     0.429020600     0.299655390 
H5 H     0.316619170     0.347374590     0.033472980 
H6 H     0.309616550     0.299206650     0.222474380 
H7 H    -0.216178250     0.393984750     0.058595410 
H8 H    -0.071204790     0.320492240    -0.048413600 
H9 H    -0.355006030     0.209765640    -0.004145040 
H10 H    -0.309919640     0.135214870     0.158289180 

#END
data_NPL2016_Tm_BIVLAT 
# 2016 Nyman Polymorph Library
# Melting point temperature crystal structure
loop_
_symmetry_equiv_pos_site_id
_symmetry_equiv_pos_as_xyz
1 +x,+y,+z
2 -x,1/2+y,1/2-z
3 -x,-y,-z
4 +x,1/2-y,1/2+z
_cell_length_a 16.2633
_cell_length_b 8.4796
_cell_length_c 14.0232
_cell_angle_alpha 90.0
_cell_angle_beta 104.3895
_cell_angle_gamma 90.0
loop_
_atom_site_label
_atom_site_type_symbol
_atom_site_fract_x
_atom_site_fract_y
_atom_site_fract_z
S1 S     0.318169720     0.904325680     0.324363270 
O1 O     0.353626780     1.427062110     0.331621970 
O2 O     0.599288710     0.973945970     0.408139790 
N1 N     0.309778610     1.098459560     0.320690810 
N2 N     0.422716020     0.890139990     0.356068410 
C1 C     0.452390220     1.035644820     0.363668350 
C2 C     0.387893990     1.154611490     0.343645310 
C3 C     0.408146500     1.326346920     0.348564670 
C4 C     0.500886120     1.364258320     0.376010410 
C5 C     0.564427540     1.247054060     0.395795100 
C6 C     0.544684910     1.074499100     0.391078680 
C7 C     0.524248300     1.523147640     0.381915520 
C8 C     0.609322130     1.565926440     0.407049870 
C9 C     0.672207500     1.449930550     0.426633250 
C10 C     0.649787230     1.291583540     0.421006270 
H1 H     0.474309240     1.610818890     0.366396440 
H2 H     0.626816390     1.689489170     0.411441590 
H3 H     0.738593590     1.483309840     0.446255760 
H4 H     0.697334830     1.199436490     0.435846550 
S2 S     0.836548230     1.023285840     0.175257150 
O3 O     0.881254380     1.322636550     0.445465940 
O4 O     1.108869170     0.943464270     0.328554510 
N3 N     0.832647220     1.145230700     0.265868120 
N4 N     0.936893210     0.968791880     0.212988220 
C11 C     0.968618000     1.044603590     0.296168720 
C12 C     0.909054680     1.145192420     0.326437350 
C13 C     0.931843420     1.238800250     0.419280050 
C14 C     1.021849900     1.220778710     0.477429950 
C15 C     1.080721050     1.122683870     0.447195610 
C16 C     1.058287750     1.027723560     0.354434860 
C17 C     1.047453490     1.305728550     0.565149490 
C18 C     1.130193790     1.294076780     0.622371750 
C19 C     1.188462980     1.197028710     0.592434250 
C20 C     1.163772350     1.111963890     0.505396140 
H5 H     1.001095170     1.380149180     0.586743110 
H6 H     1.149458740     1.360443240     0.690297140 
H7 H     1.253029200     1.187937300     0.637085730 
H8 H     1.207732120     1.035865300     0.480610820 

#END
data_NPL2016_Tm_BIVLAT01 
# 2016 Nyman Polymorph Library
# Melting point temperature crystal structure
loop_
_symmetry_equiv_pos_site_id
_symmetry_equiv_pos_as_xyz
1 +x,+y,+z
2 1/2+x,1/2+y,1/2+z
3 -x,-y,-z
4 1/2-x,1/2-y,1/2-z
_cell_length_a 8.37
_cell_length_b 11.4264
_cell_length_c 9.4964
_cell_angle_alpha 89.4883
_cell_angle_beta 85.0689
_cell_angle_gamma 89.1503
loop_
_atom_site_label
_atom_site_type_symbol
_atom_site_fract_x
_atom_site_fract_y
_atom_site_fract_z
N1 N     0.150033750     0.160114790     0.107325540 
N2 N     0.348579930     0.158351650    -0.105990170 
O1 O     0.039729930     0.376723710     0.235056920 
O2 O     0.461314770     0.373027720    -0.235927110 
C1 C     0.191771290     0.265203570     0.060085030 
C2 C     0.132224270     0.375821640     0.129695880 
C3 C     0.195971200     0.485308020     0.059512960 
C4 C     0.143621930     0.592114970     0.118628100 
C5 C     0.198141860     0.696813250     0.058193430 
C6 C     0.304804790     0.264188910    -0.061997190 
C7 C     0.367319150     0.373762600    -0.131556530 
C8 C     0.305068220     0.484352550    -0.062274000 
C9 C     0.359064750     0.590257080    -0.122073990 
C10 C     0.306032870     0.695876170    -0.062403840 
S1 S     0.249916820     0.065130610     0.001930410 
H1 H     0.059969680     0.590470500     0.212102340 
H2 H     0.156802450     0.779234110     0.104776690 
H3 H     0.442802920     0.587196490    -0.215454510 
H4 H     0.348581150     0.777572370    -0.109567100 

#END
data_NPL2016_Tm_BNZQUI 
# 2016 Nyman Polymorph Library
# Melting point temperature crystal structure
loop_
_symmetry_equiv_pos_site_id
_symmetry_equiv_pos_as_xyz
1 +x,+y,+z
2 1/2-x,1/2+y,-z
_cell_length_a 6.9805
_cell_length_b 6.8127
_cell_length_c 5.6881
_cell_angle_alpha 90.0
_cell_angle_beta 98.2917
_cell_angle_gamma 90.0
loop_
_atom_site_label
_atom_site_type_symbol
_atom_site_fract_x
_atom_site_fract_y
_atom_site_fract_z
C1 C     0.104625080     0.974086650     0.233683270 
C2 C     0.070494560     1.173645110     0.130934520 
C3 C     0.039372350     0.813315030     0.112656340 
C4 C    -0.104789450     1.025839060    -0.233549590 
C5 C    -0.070473440     0.826483490    -0.130597660 
C6 C    -0.039466520     1.186546150    -0.112430110 
O1 O     0.129850140     1.319919490     0.241131100 
O2 O    -0.129687960     0.680166500    -0.240895380 
H1 H     0.185101770     0.968077710     0.411381470 
H2 H     0.062626500     0.666342500     0.184080840 
H3 H    -0.185263280     1.031789440    -0.411235410 
H4 H    -0.062742040     1.333503580    -0.183927210 

#END
data_NPL2016_Tm_BNZQUI03 
# 2016 Nyman Polymorph Library
# Melting point temperature crystal structure
loop_
_symmetry_equiv_pos_site_id
_symmetry_equiv_pos_as_xyz
1 +x,+y,+z
2 -x,1/2+y,1/2-z
_cell_length_a 5.6747
_cell_length_b 6.8094
_cell_length_c 6.9976
_cell_angle_alpha 90.0
_cell_angle_beta 98.0503
_cell_angle_gamma 90.0
loop_
_atom_site_label
_atom_site_type_symbol
_atom_site_fract_x
_atom_site_fract_y
_atom_site_fract_z
O1 O     0.242039730     0.819443260     0.129775200 
O2 O    -0.241486230     0.180571000    -0.129609180 
C1 C     0.131242690     0.673456600     0.070393960 
C2 C     0.233144150     0.473657510     0.104617680 
C3 C    -0.111816100     0.687136380    -0.039523170 
C4 C    -0.130727600     0.326602030    -0.070234630 
C5 C    -0.233051810     0.526392100    -0.104661720 
C6 C     0.112312190     0.312741930     0.039666650 
H1 H     0.410684960     0.467549920     0.185154060 
H2 H    -0.182899380     0.834283970    -0.062913900 
H3 H    -0.410569710     0.532504080    -0.185183290 
H4 H     0.183450500     0.165632970     0.063085900 

#END
data_NPL2016_Tm_BOHZOO 
# 2016 Nyman Polymorph Library
# Melting point temperature crystal structure
loop_
_symmetry_equiv_pos_site_id
_symmetry_equiv_pos_as_xyz
1 +x,+y,+z
2 -x,+y,1/2-z
3 1/2+x,1/2+y,+z
4 1/2-x,1/2+y,1/2-z
5 -x,-y,-z
6 +x,-y,1/2+z
7 1/2-x,1/2-y,-z
8 1/2+x,1/2-y,1/2+z
_cell_length_a 36.9026
_cell_length_b 4.315
_cell_length_c 14.0905
_cell_angle_alpha 90.0
_cell_angle_beta 99.6103
_cell_angle_gamma 90.0
loop_
_atom_site_label
_atom_site_type_symbol
_atom_site_fract_x
_atom_site_fract_y
_atom_site_fract_z
S1 S     0.086399750     0.667212600     0.969987690 
S2 S     0.065602680     0.546186650     1.169392590 
O1 O     0.188082660     0.050574120     1.142329720 
N1 N     0.123908390     0.332188350     1.103989320 
N2 N     0.134389640     0.172685670     1.188466250 
N3 N     0.164703240    -0.330353910     1.446218340 
C1 C     0.178172090    -0.139518130     1.295338310 
C2 C     0.155251450    -0.173783690     1.364326300 
C3 C     0.197993720    -0.461237130     1.462328060 
C4 C     0.222901750    -0.442512020     1.398300760 
C5 C     0.212810620    -0.278395190     1.313390440 
C6 C     0.168233690     0.036299950     1.203700590 
C7 C     0.093263530     0.504785860     1.087610820 
C8 C     0.041037650     0.848276480     0.962093750 
C9 C     0.029807110     0.982706240     0.861383220 
H1 H     0.141259180     0.310552940     1.055670460 
H2 H     0.116930820     0.213598060     1.235677710 
H3 H     0.127813950    -0.074482680     1.353777060 
H4 H     0.204994650    -0.587025680     1.529635070 
H5 H     0.249499630    -0.553865320     1.415020610 
H6 H     0.230809210    -0.254255460     1.260535760 
H7 H     0.021928480     0.670777400     0.977849480 
H8 H     0.042938030     1.026386690     1.017434880 
H9 H     0.002955710     1.093664500     0.856610450 
H10 H     0.027647370     0.802942780     0.806171800 
H11 H     0.049302210     1.157649520     0.845304920 

#END
data_NPL2016_Tm_BOHZOO01 
# 2016 Nyman Polymorph Library
# Melting point temperature crystal structure
loop_
_symmetry_equiv_pos_site_id
_symmetry_equiv_pos_as_xyz
1 +x,+y,+z
_cell_length_a 5.1055
_cell_length_b 7.086
_cell_length_c 8.4734
_cell_angle_alpha 80.0378
_cell_angle_beta 76.1264
_cell_angle_gamma 75.7828
loop_
_atom_site_label
_atom_site_type_symbol
_atom_site_fract_x
_atom_site_fract_y
_atom_site_fract_z
S1 S     0.789027820     0.634325480     0.626118250 
S2 S     1.279312060     0.281403330     0.595185370 
O1 O     0.515097670     0.042013260     0.955482960 
N1 N     0.823754870     0.314364560     0.828121080 
N2 N     0.925007980     0.135247860     0.908362050 
N3 N     1.304419830    -0.466421070     0.999503520 
C1 C     0.905278370    -0.200281630     1.017943260 
C2 C     1.176404790    -0.286264550     0.948296110 
C3 C     1.162298320    -0.568503160     1.123541300 
C4 C     0.888869610    -0.498300280     1.198968920 
C5 C     0.757142980    -0.311373680     1.144053840 
C6 C     0.760936930    -0.001913000     0.954228420 
C7 C     0.968976990     0.393914240     0.688267930 
C8 C     1.069355190     0.743837260     0.494932020 
C9 C     0.947811220     0.952527470     0.427592080 
H1 H     0.655015310     0.400150570     0.889766020 
H2 H     1.133808580     0.095605130     0.885449970 
H3 H     1.294830890    -0.208559140     0.844546450 
H4 H     1.271728920    -0.714076390     1.163818610 
H5 H     0.782899740    -0.589049700     1.297589350 
H6 H     0.543668800    -0.249765560     1.195464280 
H7 H     1.218903810     0.740218090     0.568614560 
H8 H     1.168645610     0.651914380     0.397618840 
H9 H     1.112672850     1.016476500     0.345739440 
H10 H     0.851863040     1.045604310     0.525056590 
H11 H     0.793317850     0.954964980     0.357240560 

#END
data_NPL2016_Tm_BPHENO03 
# 2016 Nyman Polymorph Library
# Melting point temperature crystal structure
loop_
_symmetry_equiv_pos_site_id
_symmetry_equiv_pos_as_xyz
1 +x,+y,+z
2 -x,+y,1/2-z
3 1/2+x,1/2+y,+z
4 1/2-x,1/2+y,1/2-z
5 -x,-y,-z
6 +x,-y,1/2+z
7 1/2-x,1/2-y,-z
8 1/2+x,1/2-y,1/2+z
_cell_length_a 16.5096
_cell_length_b 7.8585
_cell_length_c 16.5768
_cell_angle_alpha 90.0
_cell_angle_beta 111.8332
_cell_angle_gamma 90.0
loop_
_atom_site_label
_atom_site_type_symbol
_atom_site_fract_x
_atom_site_fract_y
_atom_site_fract_z
O1 O     0.374863270     1.169668900     0.973609230 
C1 C     0.373764360     1.265513170     0.915433400 
C2 C     0.457101130     1.328317580     0.909839990 
C3 C     0.533804690     1.238050520     0.955009270 
C4 C     0.613320310     1.293673260     0.954346570 
C5 C     0.617389430     1.441800850     0.909556380 
C6 C     0.541691010     1.533830380     0.865607580 
C7 C     0.461730210     1.477177840     0.865401830 
C8 C     0.288451620     1.327206760     0.850738270 
C9 C     0.222854020     1.373044650     0.880888710 
C10 C     0.142368920     1.429010070     0.823050580 
C11 C     0.126112960     1.436333830     0.734335850 
C12 C     0.190732100     1.388386380     0.703726540 
C13 C     0.272013270     1.335740720     0.761770260 
H1 H     0.529154340     1.124866200     0.990271320 
H2 H     0.672284550     1.222390650     0.988848280 
H3 H     0.679546370     1.485615050     0.909292560 
H4 H     0.544887810     1.649947290     0.831653640 
H5 H     0.403191280     1.550028110     0.831939770 
H6 H     0.235980800     1.363296190     0.949773150 
H7 H     0.092116730     1.466163200     0.846928730 
H8 H     0.063131170     1.478919750     0.689164840 
H9 H     0.177915580     1.392307430     0.634712530 
H10 H     0.322300720     1.298776990     0.737941060 

#END
data_NPL2016_Tm_BPHENO12 
# 2016 Nyman Polymorph Library
# Melting point temperature crystal structure
loop_
_symmetry_equiv_pos_site_id
_symmetry_equiv_pos_as_xyz
1 +x,+y,+z
2 1/2-x,-y,1/2+z
3 -x,1/2+y,1/2-z
4 1/2+x,1/2-y,-z
_cell_length_a 8.0209
_cell_length_b 10.3622
_cell_length_c 12.3599
_cell_angle_alpha 90.0
_cell_angle_beta 90.0
_cell_angle_gamma 90.0
loop_
_atom_site_label
_atom_site_type_symbol
_atom_site_fract_x
_atom_site_fract_y
_atom_site_fract_z
C1 C     0.195943830     0.497308590     0.902222220 
C2 C     0.228235400     0.366627480     0.917752410 
C3 C     0.319210240     0.297894230     0.841033160 
C4 C     0.375444070     0.359508020     0.747544510 
C5 C     0.340755410     0.489282060     0.731037590 
C6 C     0.252570410     0.559853380     0.808834980 
C7 C     0.214363710     0.698403040     0.784756560 
C8 C     0.196702400     0.793428490     0.875387680 
C9 C     0.106608520     0.906656180     0.855111530 
C10 C     0.092542520     1.001166410     0.934139540 
C11 C     0.171535580     0.985045530     1.033812240 
C12 C     0.264732050     0.874235390     1.053808550 
C13 C     0.277008330     0.778545250     0.975157090 
O1 O     0.199231690     0.733957640     0.691231630 
H1 H     0.123542480     0.549917160     0.961516710 
H2 H     0.182209080     0.318525010     0.989649530 
H3 H     0.345431010     0.196388100     0.853647310 
H4 H     0.445451600     0.305958870     0.687473860 
H5 H     0.380459000     0.538303340     0.658106000 
H6 H     0.048977310     0.918249250     0.776515160 
H7 H     0.020994670     1.087810340     0.918150210 
H8 H     0.161331460     1.059137760     1.095362480 
H9 H     0.328532540     0.862446650     1.130459790 
H10 H     0.351919270     0.693658330     0.990516870 

#END
data_NPL2016_Tm_BPROMA01 
# 2016 Nyman Polymorph Library
# Melting point temperature crystal structure
loop_
_symmetry_equiv_pos_site_id
_symmetry_equiv_pos_as_xyz
1 +x,+y,+z
2 -y,+x-y,+z
3 -x+y,-x,+z
4 2/3+x,1/3+y,1/3+z
5 2/3-y,1/3+x-y,1/3+z
6 2/3-x+y,1/3-x,1/3+z
7 1/3+x,2/3+y,2/3+z
8 1/3-y,2/3+x-y,2/3+z
9 1/3-x+y,2/3-x,2/3+z
10 -x,-y,-z
11 +y,-x+y,-z
12 +x-y,+x,-z
13 1/3-x,2/3-y,2/3-z
14 1/3+y,2/3-x+y,2/3-z
15 1/3+x-y,2/3+x,2/3-z
16 2/3-x,1/3-y,1/3-z
17 2/3+y,1/3-x+y,1/3-z
18 2/3+x-y,1/3+x,1/3-z
_cell_length_a 29.1357
_cell_length_b 29.1357
_cell_length_c 8.2821
_cell_angle_alpha 90.0
_cell_angle_beta 90.0
_cell_angle_gamma 120.0
loop_
_atom_site_label
_atom_site_type_symbol
_atom_site_fract_x
_atom_site_fract_y
_atom_site_fract_z
C1 C     0.431679580     0.311886140     0.533460260 
C2 C     0.377960700     0.281018780     0.569922500 
C3 C     0.339962190     0.267450580     0.449829380 
C4 C     0.356296830     0.284881410     0.292578460 
C5 C     0.409940960     0.315654750     0.256595980 
C6 C     0.491896260     0.440910640     0.242210950 
C7 C     0.563837990     0.382111320     0.596672170 
C8 C     0.546393610     0.355335600     0.430347570 
C9 C     0.507121520     0.364477420     0.329786830 
C10 C     0.526768870     0.424529520     0.334823960 
C11 C     0.535005650     0.443613360     0.509273440 
C12 C     0.583994390     0.460104880     0.752912180 
C13 C     0.611453830     0.377786010     0.654638290 
C14 C     0.448751460     0.329967240     0.376425930 
N1 N     0.576370290     0.437638300     0.591153070 
O1 O     0.513435760     0.354105030     0.163342550 
H1 H     0.460101030     0.321474590     0.629441430 
H2 H     0.365972880     0.267494210     0.692802690 
H3 H     0.298182240     0.243440280     0.478160970 
H4 H     0.327214590     0.274510870     0.197334120 
H5 H     0.422311080     0.328852560     0.134067670 
H6 H     0.499629520     0.316479550     0.153791450 
H7 H     0.452737800     0.424771700     0.297180060 
H8 H     0.510519860     0.484100270     0.240299630 
H9 H     0.486657250     0.427040560     0.117640070 
H10 H     0.531568740     0.360377770     0.684601100 
H11 H     0.581792570     0.370360420     0.354747420 
H12 H     0.530848330     0.312749200     0.445799840 
H13 H     0.565865450     0.443156880     0.277557580 
H14 H     0.496894410     0.422970050     0.575123500 
H15 H     0.547445920     0.485772640     0.510399930 
H16 H     0.549157860     0.437105350     0.831609050 
H17 H     0.618385490     0.461806670     0.811093700 
H18 H     0.591176440     0.500571910     0.744871630 
H19 H     0.646437930     0.404292000     0.583562850 
H20 H     0.620376180     0.388301800     0.781772830 
H21 H     0.603561820     0.337192700     0.640246840 

#END
data_NPL2016_Tm_BPROMA10 
# 2016 Nyman Polymorph Library
# Melting point temperature crystal structure
loop_
_symmetry_equiv_pos_site_id
_symmetry_equiv_pos_as_xyz
1 +x,+y,+z
2 1/2-x,1/2+y,1/2-z
3 -x,-y,-z
4 1/2+x,1/2-y,1/2+z
_cell_length_a 13.4846
_cell_length_b 7.7038
_cell_length_c 13.0585
_cell_angle_alpha 90.0
_cell_angle_beta 91.6727
_cell_angle_gamma 90.0
loop_
_atom_site_label
_atom_site_type_symbol
_atom_site_fract_x
_atom_site_fract_y
_atom_site_fract_z
C1 C     0.350470190     0.389941910     0.572145610 
C2 C     0.355591280     0.453922900     0.672055080 
C3 C     0.276338880     0.545270800     0.711179930 
C4 C     0.192365340     0.573993230     0.648799630 
C5 C     0.187549560     0.510022130     0.549282290 
C6 C     0.085886380     0.197878620     0.436937110 
C7 C     0.403411870     0.125825080     0.378568370 
C8 C     0.353401600     0.298858220     0.348816560 
C9 C     0.255449140     0.344615090     0.400114040 
C10 C     0.187808360     0.181729240     0.389951220 
C11 C     0.243053860     0.020913240     0.429143070 
C12 C     0.372942420    -0.182795470     0.402119970 
C13 C     0.492754850     0.098153450     0.310904640 
C14 C     0.266139620     0.414880300     0.509279430 
N1 N     0.331070280    -0.016491810     0.369749120 
O1 O     0.209243730     0.485203580     0.343551610 
H1 H     0.414121660     0.321953370     0.544021650 
H2 H     0.422186920     0.432492470     0.718866460 
H3 H     0.280189970     0.594996990     0.788838590 
H4 H     0.130495200     0.647532010     0.677471850 
H5 H     0.123329540     0.537566850     0.500667740 
H6 H     0.203647470     0.451877390     0.272557550 
H7 H     0.091152530     0.202882750     0.520495980 
H8 H     0.040114240     0.085960200     0.415034030 
H9 H     0.047834350     0.314667310     0.409604320 
H10 H     0.431784680     0.132377940     0.458563450 
H11 H     0.336572090     0.292383330     0.266257670 
H12 H     0.406041080     0.405321550     0.360735620 
H13 H     0.176731280     0.162895310     0.307048400 
H14 H     0.262303820     0.036806800     0.511597480 
H15 H     0.193623360    -0.091260500     0.422563420 
H16 H     0.400468460    -0.181666900     0.482757320 
H17 H     0.433748680    -0.220654510     0.353745580 
H18 H     0.315767020    -0.282755740     0.394685690 
H19 H     0.468319990     0.084891880     0.230699100 
H20 H     0.535934340    -0.016256200     0.332899380 
H21 H     0.542152250     0.210334570     0.317259230 

#END
data_NPL2016_Tm_BUVKEJ 
# 2016 Nyman Polymorph Library
# Melting point temperature crystal structure
loop_
_symmetry_equiv_pos_site_id
_symmetry_equiv_pos_as_xyz
1 +x,+y,+z
2 -x,1/2+y,-z
_cell_length_a 6.8274
_cell_length_b 11.0354
_cell_length_c 8.0381
_cell_angle_alpha 90.0
_cell_angle_beta 97.6552
_cell_angle_gamma 90.0
loop_
_atom_site_label
_atom_site_type_symbol
_atom_site_fract_x
_atom_site_fract_y
_atom_site_fract_z
N1 N     0.303403020     0.774691210     0.141242500 
N2 N     0.137690610     0.897457940    -0.131317400 
O1 O    -0.173035850     0.727237410    -0.719717990 
O2 O    -0.038655780     0.563791220    -0.581817030 
O3 O     0.259646760     1.074773860    -0.018197350 
O4 O     0.218896720     0.593090890     0.020158130 
O5 O     0.611219910     0.945517340     0.735394000 
O6 O     0.550819700     1.111814330     0.575407130 
C1 C    -0.088722640     0.668226800    -0.580809600 
C2 C    -0.074287980     0.749112070    -0.427697690 
C3 C     0.086319790     0.707246120    -0.288936670 
C4 C     0.076489230     0.770966720    -0.121249850 
C5 C     0.221063470     0.968194300    -0.002514310 
C6 C     0.257657780     0.902321110     0.166230630 
C7 C     0.205990540     0.702959760     0.019691270 
C8 C     0.418336030     0.963048230     0.287665090 
C9 C     0.424002190     0.918211550     0.468256460 
C10 C     0.534740130     1.004306030     0.593935400 
H1 H     0.378171880     0.729076800     0.238738290 
H2 H     0.097778110     0.941924490    -0.240442340 
H3 H    -0.197565850     0.668545750    -0.809676420 
H4 H     0.668499210     1.005198980     0.815910980 
H5 H    -0.219644640     0.745666080    -0.383860240 
H6 H    -0.054686890     0.842455320    -0.467971720 
H7 H     0.071007030     0.610252120    -0.269114100 
H8 H     0.232948200     0.721629410    -0.325942320 
H9 H    -0.075726330     0.765506380    -0.090665620 
H10 H     0.117558090     0.909680030     0.219850050 
H11 H     0.390029120     1.060237230     0.283305190 
H12 H     0.561562830     0.949512990     0.243649890 
H13 H     0.273605400     0.912438020     0.501736560 
H14 H     0.488441100     0.827944800     0.488719170 

#END
data_NPL2016_Tm_BUVKEJ01 
# 2016 Nyman Polymorph Library
# Melting point temperature crystal structure
loop_
_symmetry_equiv_pos_site_id
_symmetry_equiv_pos_as_xyz
1 +x,+y,+z
2 1/2+x,1/2+y,+z
_cell_length_a 14.2537
_cell_length_b 6.8529
_cell_length_c 6.2126
_cell_angle_alpha 90.1859
_cell_angle_beta 101.8394
_cell_angle_gamma 90.5558
loop_
_atom_site_label
_atom_site_type_symbol
_atom_site_fract_x
_atom_site_fract_y
_atom_site_fract_z
N1 N     0.539134480     0.134363480     0.215219340 
N2 N     0.460665420     0.145423740    -0.218548760 
O1 O     0.895572520     0.165742710     0.631288690 
O2 O     0.908019280     0.103768010     0.282827210 
O3 O     0.392349010     0.107949420     0.301540460 
O4 O     0.104092410     0.164535820    -0.629649150 
O5 O     0.092183620     0.100165140    -0.281671280 
O6 O     0.606533480     0.098670030    -0.302710500 
C1 C     0.860833810     0.155648150     0.411961860 
C2 C     0.757558050     0.220136820     0.353615020 
C3 C     0.702869240     0.120305300     0.144173010 
C4 C     0.601609430     0.197354300     0.068742550 
C5 C     0.441900690     0.142333350     0.168282430 
C6 C     0.139294970     0.153779540    -0.410695870 
C7 C     0.242886310     0.220767180    -0.352670360 
C8 C     0.297448230     0.123669580    -0.143587800 
C9 C     0.399108980     0.204222990    -0.068716750 
C10 C     0.557989020     0.138594220    -0.169368230 
H1 H     0.569700110     0.104812050     0.373062820 
H2 H     0.962657510     0.130862840     0.659197910 
H3 H     0.759017040     0.378652200     0.330537810 
H4 H     0.724971560     0.195290240     0.495909250 
H5 H     0.741208330     0.142375230     0.011367200 
H6 H     0.699242480    -0.037472430     0.168015770 
H7 H     0.605724140     0.358199700     0.067449670 
H8 H     0.429599460     0.116633490    -0.376792300 
H9 H     0.036557870     0.130496470    -0.657145060 
H10 H     0.242071440     0.379440540    -0.329607630 
H11 H     0.275134300     0.195690440    -0.495331520 
H12 H     0.259455390     0.145502380    -0.010332880 
H13 H     0.300767310    -0.034080770    -0.167908850 
H14 H     0.395520050     0.364778570    -0.063111030 

#END
data_NPL2016_Tm_BZDMAZ02 
# 2016 Nyman Polymorph Library
# Melting point temperature crystal structure
loop_
_symmetry_equiv_pos_site_id
_symmetry_equiv_pos_as_xyz
1 +x,+y,+z
2 -x,-y,1/2+z
3 1/2+x,1/2-y,+z
4 1/2-x,1/2+y,1/2+z
_cell_length_a 13.6901
_cell_length_b 6.6785
_cell_length_c 7.0897
_cell_angle_alpha 90.0
_cell_angle_beta 90.0
_cell_angle_gamma 90.0
loop_
_atom_site_label
_atom_site_type_symbol
_atom_site_fract_x
_atom_site_fract_y
_atom_site_fract_z
N1 N     0.299380500     0.161000680     0.778154400 
N2 N     0.249360790    -0.077205340     0.577306570 
C1 C     0.361012610    -0.003782310     0.792093380 
C2 C     0.379939900    -0.337929440     0.649887820 
C3 C     0.460931260    -0.364868300     0.765222850 
C4 C     0.330935890    -0.155824540     0.665765130 
C5 C     0.442554620    -0.034540970     0.907054280 
C6 C     0.235394800     0.112075060     0.649693800 
C7 C     0.491738580    -0.215518060     0.891960650 
H1 H     0.356435140    -0.453545360     0.552723080 
H2 H     0.213053400    -0.140530540     0.469214950 
H3 H     0.465779140     0.081103800     1.004242660 
H4 H     0.501279100    -0.504208190     0.757504210 
H5 H     0.555255850    -0.243136940     0.979346910 
H6 H     0.176114670     0.206049170     0.601973050 

#END
data_NPL2016_Tm_BZDMAZ03 
# 2016 Nyman Polymorph Library
# Melting point temperature crystal structure
loop_
_symmetry_equiv_pos_site_id
_symmetry_equiv_pos_as_xyz
1 +x,+y,+z
2 1/2-x,1/2-y,+z
3 -x,1/2+y,1/2-z
4 1/2+x,-y,1/2-z
5 -x,-y,-z
6 1/2+x,1/2+y,-z
7 +x,1/2-y,1/2+z
8 1/2-x,+y,1/2+z
_cell_length_a 9.7275
_cell_length_b 17.2632
_cell_length_c 7.386
_cell_angle_alpha 90.0
_cell_angle_beta 90.0
_cell_angle_gamma 90.0
loop_
_atom_site_label
_atom_site_type_symbol
_atom_site_fract_x
_atom_site_fract_y
_atom_site_fract_z
N1 N     0.857346800     0.473983860     0.205795550 
N2 N     1.085163130     0.472458730     0.252198630 
C1 C     0.969727240     0.508069010     0.286686160 
C2 C     1.131071200     0.353349010     0.062962350 
C3 C     1.067607970     0.297830860    -0.044143620 
C4 C     0.924745940     0.298754640    -0.074041350 
C5 C     0.840998040     0.355169600     0.002300090 
C6 C     0.905445190     0.410733780     0.109677740 
C7 C     1.048959700     0.410745320     0.141110530 
H1 H     0.759835660     0.493320200     0.211460670 
H2 H     0.959201770     0.559232740     0.369764790 
H3 H     1.240918710     0.353064670     0.086649310 
H4 H     1.128906900     0.252693010    -0.106376480 
H5 H     0.878977330     0.254402420    -0.158558640 
H6 H     0.731026430     0.355593020    -0.021062150 

#END
data_NPL2016_Tm_BZTRAZ 
# 2016 Nyman Polymorph Library
# Melting point temperature crystal structure
loop_
_symmetry_equiv_pos_site_id
_symmetry_equiv_pos_as_xyz
1 +x,+y,+z
2 -x,1/2+y,-z
_cell_length_a 11.8857
_cell_length_b 24.974
_cell_length_c 4.4226
_cell_angle_alpha 90.0
_cell_angle_beta 97.0516
_cell_angle_gamma 90.0
loop_
_atom_site_label
_atom_site_type_symbol
_atom_site_fract_x
_atom_site_fract_y
_atom_site_fract_z
C1 C     0.942911760     0.293062650     0.260406370 
C2 C     0.845644330     0.321871160     0.293243540 
C3 C     0.827653730     0.374089610     0.173829470 
C4 C     0.906825150     0.398939900     0.017065580 
C5 C     1.005798570     0.370441210    -0.018753210 
C6 C     1.022943350     0.318521310     0.102707790 
N1 N     1.098143980     0.384137500    -0.163713760 
N2 N     1.168899550     0.344912590    -0.139546150 
N3 N     1.125999470     0.304682370     0.020771000 
H1 H     0.955930220     0.253064480     0.352529390 
H2 H     0.781173040     0.303882820     0.413907910 
H3 H     0.749954450     0.394786690     0.206268340 
H4 H     0.894024010     0.438841620    -0.076353890 
H5 H     1.171067710     0.270711710     0.059887860 
C7 C     0.595589250     0.223989100     0.828416230 
C8 C     0.637271150     0.184232030     0.654501990 
C9 C     0.570239080     0.140179660     0.541346500 
C10 C     0.458967690     0.134863300     0.598187570 
C11 C     0.415171720     0.174707080     0.773472060 
C12 C     0.483401170     0.218011440     0.888611620 
N4 N     0.308300380     0.181096200     0.860258470 
N5 N     0.306667180     0.224490280     1.016703690 
N6 N     0.411373130     0.247506260     1.039345780 
H6 H     0.647517550     0.257653100     0.913530000 
H7 H     0.723825150     0.186988620     0.602452390 
H8 H     0.607216860     0.110256100     0.406239190 
H9 H     0.406379170     0.101583150     0.510813720 
H10 H     0.425576110     0.282292340     1.152756030 
C13 C     0.955448970     0.106074090     0.857951730 
C14 C     0.854031010     0.078184120     0.827341040 
C15 C     0.839510400     0.029796130     0.661402340 
C16 C     0.926485870     0.007976800     0.520600240 
C17 C     1.029780070     0.035602230     0.548804710 
C18 C     1.043289780     0.083679220     0.715925980 
N7 N     1.130052840     0.024285400     0.434211590 
N8 N     1.202221560     0.061427190     0.518211070 
N9 N     1.152429770     0.097883560     0.689237830 
H11 H     0.965762090     0.143134550     0.985376340 
H12 H     0.783474140     0.093894200     0.933476550 
H13 H     0.758279280     0.009655120     0.644826000 
H14 H     0.916479400    -0.028970400     0.392191200 
H15 H     1.197714660     0.129811290     0.773019010 
C19 C     0.391228480     0.457007570     0.881001750 
C20 C     0.469131330     0.497515150     0.956612940 
C21 C     0.578383290     0.496801800     0.861441690 
C22 C     0.612704720     0.455372770     0.686696460 
C23 C     0.535096640     0.414004170     0.607656200 
C24 C     0.426645700     0.415077200     0.705273760 
N10 N     0.544070380     0.368327610     0.436387240 
N11 N     0.450413740     0.342030990     0.422932980 
N12 N     0.378002170     0.369202840     0.583647330 
H16 H     0.307694060     0.457925150     0.954802870 
H17 H     0.445751430     0.530865070     1.092703470 
H18 H     0.635893070     0.529578760     0.927250090 
H19 H     0.695980800     0.454396110     0.611549230 
H20 H     0.299711630     0.354836950     0.598649880 

#END
data_NPL2016_Tm_BZTRAZ01 
# 2016 Nyman Polymorph Library
# Melting point temperature crystal structure
loop_
_symmetry_equiv_pos_site_id
_symmetry_equiv_pos_as_xyz
1 +x,+y,+z
2 -x,-y,-z
_cell_length_a 4.4772
_cell_length_b 17.7619
_cell_length_c 20.7548
_cell_angle_alpha 73.0121
_cell_angle_beta 87.0315
_cell_angle_gamma 85.2694
loop_
_atom_site_label
_atom_site_type_symbol
_atom_site_fract_x
_atom_site_fract_y
_atom_site_fract_z
N1 N     0.341480610     0.339971080     0.152881060 
N2 N     0.230704110     0.318845800     0.217651980 
N3 N     0.312417480     0.367475690     0.247614790 
C1 C     0.617554330     0.487201250     0.210560510 
C2 C     0.770824480     0.532806970     0.155249760 
C3 C     0.788314720     0.515027240     0.093023370 
C4 C     0.654293100     0.451342500     0.084244330 
C5 C     0.500625300     0.405211290     0.140487410 
C6 C     0.480252190     0.422514890     0.202694110 
H1 H     0.297388270     0.307987580     0.122087520 
H2 H     0.601692430     0.500277280     0.258444900 
H3 H     0.879912440     0.583382030     0.159291940 
H4 H     0.910193110     0.552497470     0.050950310 
H5 H     0.668765510     0.438179280     0.036378720 
N4 N     0.181209670     0.310219380     0.388058710 
N5 N    -0.000062910     0.332636790     0.434972100 
N6 N     0.025788100     0.278653050     0.491771470 
C7 C     0.332004240     0.148088280     0.529450260 
C8 C     0.538948110     0.099529170     0.505802650 
C9 C     0.641816890     0.120425160     0.437778030 
C10 C     0.541277480     0.190125390     0.391471950 
C11 C     0.331129380     0.238886970     0.415656120 
C12 C     0.227510060     0.218894670     0.483387930 
H6 H     0.192218330     0.345165400     0.340197050 
H7 H     0.251860030     0.132862650     0.581438130 
H8 H     0.625306210     0.044253930     0.539857810 
H9 H     0.804528940     0.080620640     0.421483810 
H10 H     0.621433740     0.205653760     0.339459030 
N7 N     0.653256370     0.270656970     0.607942590 
N8 N     0.649900690     0.200734070     0.657632590 
N9 N     0.462069450     0.209142950     0.704540290 
C13 C     0.122362010     0.323865160     0.720189510 
C14 C     0.039304370     0.402334350     0.689049840 
C15 C     0.165034070     0.442689150     0.625718490 
C16 C     0.376546430     0.406033770     0.591709600 
C17 C     0.459474970     0.326602610     0.623454120 
C18 C     0.336118180     0.285714560     0.686594580 
H11 H     0.788825660     0.274879040     0.566970190 
H12 H     0.028002960     0.292274950     0.768686260 
H13 H    -0.125376470     0.433930770     0.713411240 
H14 H     0.093439680     0.504196280     0.603189880 
H15 H     0.471692030     0.437421520     0.543209280 
N10 N     0.347538890     0.048587050     0.788377190 
N11 N     0.500520450     0.004958340     0.843653590 
N12 N     0.455504190    -0.068299410     0.853851850 
C19 C     0.153869150    -0.140867050     0.794431230 
C20 C    -0.032272960    -0.128313550     0.740625870 
C21 C    -0.104224990    -0.051608110     0.697895140 
C22 C     0.007485800     0.014577100     0.707515180 
C23 C     0.196680930     0.001457910     0.761892260 
C24 C     0.269159250    -0.074647720     0.805028500 
H16 H     0.357574530     0.107618100     0.773221190 
H17 H     0.210185390    -0.199258590     0.827642450 
H18 H    -0.126088770    -0.178012370     0.730764980 
H19 H    -0.251565970    -0.044506120     0.656407290 
H20 H    -0.048981250     0.073126920     0.674545520 
N13 N     0.216873580     0.186694960     0.050205290 
N14 N     0.168395770     0.261308120     0.055809590 
N15 N    -0.007136800     0.301616640     0.008886060 
C25 C    -0.258968790     0.269770520    -0.085348930 
C26 C    -0.286794120     0.209013640    -0.113289890 
C27 C    -0.138791150     0.133672950    -0.086304180 
C28 C     0.040476920     0.116764990    -0.030769980 
C29 C     0.067126210     0.178429960    -0.002619090 
C30 C    -0.078457630     0.253866860    -0.029142670 
H21 H     0.350190590     0.146267070     0.082670020 
H22 H    -0.370678100     0.327760890    -0.105583450 
H23 H    -0.424323610     0.218954740    -0.156824120 
H24 H    -0.166654680     0.087837070    -0.109896510 
H25 H     0.153020300     0.058868700    -0.010444660 

#END
data_NPL2016_Tm_BZTZAD 
# 2016 Nyman Polymorph Library
# Melting point temperature crystal structure
loop_
_symmetry_equiv_pos_site_id
_symmetry_equiv_pos_as_xyz
1 +x,+y,+z
2 -x,1/2+y,1/2-z
3 -x,-y,-z
4 +x,1/2-y,1/2+z
_cell_length_a 10.2857
_cell_length_b 7.8706
_cell_length_c 12.0289
_cell_angle_alpha 90.0
_cell_angle_beta 117.1221
_cell_angle_gamma 90.0
loop_
_atom_site_label
_atom_site_type_symbol
_atom_site_fract_x
_atom_site_fract_y
_atom_site_fract_z
N1 N     0.095717940     0.299843130     0.989355970 
N2 N     0.218273760     0.229989810     1.074831420 
N3 N     0.210958040     0.136837500     1.163604430 
C1 C    -0.009888900     0.072237660     1.193526070 
C2 C    -0.157612880     0.102200730     1.139916720 
C3 C    -0.230150110     0.202743730     1.029887330 
C4 C    -0.156344890     0.275990580     0.971548110 
C5 C    -0.004114800     0.248224120     1.025686590 
C6 C     0.068219340     0.146100990     1.135057890 
C7 C     0.355064000     0.255122460     1.070952620 
C8 C     0.454699970     0.378075750     1.171454410 
O1 O     0.574917020     0.406473940     1.155975090 
O2 O     0.432187380     0.440865630     1.251575380 
H1 H     0.045475720    -0.004463730     1.276761260 
H2 H    -0.221886850     0.048042250     1.181695770 
H3 H    -0.347059110     0.221076570     0.991728610 
H4 H    -0.211078240     0.352288680     0.888013130 
H5 H     0.410962890     0.133345060     1.084573210 
H6 H     0.330931380     0.304459790     0.979055880 
H7 H     0.640371480     0.479716440     1.222724270 

#END
data_NPL2016_Tm_BZTZAD01 
# 2016 Nyman Polymorph Library
# Melting point temperature crystal structure
loop_
_symmetry_equiv_pos_site_id
_symmetry_equiv_pos_as_xyz
1 +x,+y,+z
2 -x,+y,1/2-z
3 1/2+x,1/2+y,+z
4 1/2-x,1/2+y,1/2-z
5 -x,-y,-z
6 +x,-y,1/2+z
7 1/2-x,1/2-y,-z
8 1/2+x,1/2-y,1/2+z
_cell_length_a 12.0337
_cell_length_b 8.3817
_cell_length_c 17.6203
_cell_angle_alpha 90.0
_cell_angle_beta 95.6024
_cell_angle_gamma 90.0
loop_
_atom_site_label
_atom_site_type_symbol
_atom_site_fract_x
_atom_site_fract_y
_atom_site_fract_z
C1 C     0.056968480     0.808336390     0.989088180 
C2 C     0.032071970     0.855576150     0.914724870 
C3 C     0.098252420     0.969895520     0.879497640 
C4 C     0.190604170     1.039435780     0.917947770 
C5 C     0.217526180     0.993194730     0.994586330 
C6 C     0.151462150     0.878431660     1.029781140 
C7 C     0.352967810     0.973498210     1.177938370 
C8 C     0.303339070     1.096286380     1.228674450 
N1 N     0.302007570     1.038764480     1.045969920 
N2 N     0.284120000     0.952988660     1.106952740 
N3 N     0.196636560     0.855960060     1.102095740 
O1 O     0.372745100     1.115761030     1.292932940 
O2 O     0.216888130     1.165623020     1.214612760 
H1 H     0.006946840     0.721587350     1.015986190 
H2 H    -0.039869500     0.805082600     0.881395080 
H3 H     0.074316600     1.002186850     0.820618420 
H4 H     0.240978030     1.126296270     0.891414080 
H5 H     0.435495580     1.012424070     1.165296060 
H6 H     0.360157240     0.859315470     1.207598350 
H7 H     0.339836870     1.193139440     1.324872040 

#END
data_NPL2016_Tm_CABTUV 
# 2016 Nyman Polymorph Library
# Melting point temperature crystal structure
loop_
_symmetry_equiv_pos_site_id
_symmetry_equiv_pos_as_xyz
1 +x,+y,+z
2 -x,1/2+y,1/2-z
_cell_length_a 7.7135
_cell_length_b 5.0934
_cell_length_c 17.2547
_cell_angle_alpha 90.0
_cell_angle_beta 93.0175
_cell_angle_gamma 90.0
loop_
_atom_site_label
_atom_site_type_symbol
_atom_site_fract_x
_atom_site_fract_y
_atom_site_fract_z
C1 C     0.961173210     0.254271980     0.411850140 
C2 C     1.043789850     0.426651620     0.475589980 
C3 C     1.240502150     0.410294560     0.474277190 
C4 C     1.270754240     0.206346330     0.412865820 
C5 C     1.427646660     0.104736890     0.390212590 
C6 C     1.426427180    -0.089264200     0.333178010 
C7 C     1.269590430    -0.181163680     0.299437610 
C8 C     1.112374360    -0.079040380     0.322100750 
C9 C     1.113718820     0.115844890     0.378601030 
C10 C     1.039577450     0.747688040     0.587471300 
C11 C     0.957112830     0.570878060     0.524788220 
C12 C     0.760370860     0.589730810     0.525290520 
C13 C     0.729891270     0.794290100     0.586490200 
C14 C     0.572823460     0.894839630     0.609296290 
C15 C     0.573719070     1.088095290     0.666538460 
C16 C     0.730405060     1.180030500     0.700428500 
C17 C     0.887793840     1.079287860     0.677527290 
C18 C     0.886820560     0.886524940     0.620395470 
H1 H     0.867444020     0.115648570     0.434427220 
H2 H     0.889095100     0.371764410     0.367571450 
H3 H     1.297510280     0.600651670     0.459939290 
H4 H     1.300072540     0.353682590     0.530935050 
H5 H     1.549724360     0.174410360     0.416757590 
H6 H     1.547925240    -0.170044190     0.315147290 
H7 H     1.270090980    -0.333084270     0.255453450 
H8 H     0.990614840    -0.150856510     0.295795990 
H9 H     1.132198330     0.885802430     0.563787770 
H10 H     1.112905150     0.634058040     0.632250710 
H11 H     0.701743210     0.400328910     0.539354890 
H12 H     0.702500950     0.647073430     0.468365260 
H13 H     0.450840210     0.824310090     0.582876610 
H14 H     0.452080160     1.167820830     0.684754960 
H15 H     0.729628970     1.330658180     0.744791940 
H16 H     1.009425890     1.150968580     0.703995750 

#END
data_NPL2016_Tm_CABTUV01 
# 2016 Nyman Polymorph Library
# Melting point temperature crystal structure
loop_
_symmetry_equiv_pos_site_id
_symmetry_equiv_pos_as_xyz
1 +x,+y,+z
2 1/2-x,1/2+y,1/2-z
_cell_length_a 7.5069
_cell_length_b 6.4231
_cell_length_c 15.9197
_cell_angle_alpha 90.0
_cell_angle_beta 110.4934
_cell_angle_gamma 90.0
loop_
_atom_site_label
_atom_site_type_symbol
_atom_site_fract_x
_atom_site_fract_y
_atom_site_fract_z
C1 C     0.172049760     0.822125380     0.914035550 
C2 C     0.189429130     0.634252180     0.967357940 
C3 C     0.019768250     0.585869270     0.975490630 
C4 C    -0.128905220     0.743829790     0.923921020 
C5 C    -0.018242420     0.891192240     0.886901980 
C6 C    -0.075344440     1.068173440     0.834830650 
C7 C     0.058913870     1.177793590     0.809506940 
C8 C     0.247167500     1.109829970     0.836223630 
C9 C     0.305563730     0.931481940     0.888637120 
C10 C    -0.020254840     0.413098870     1.023417820 
C11 C    -0.190277290     0.363811500     1.030956250 
C12 C    -0.172377080     0.177407520     1.085207060 
C13 C     0.017985010     0.108524010     1.112479940 
C14 C     0.128275300     0.254798070     1.074790880 
C15 C     0.075473710    -0.067338240     1.165262460 
C16 C    -0.058444100    -0.175966300     1.191197210 
C17 C    -0.246779890    -0.108217420     1.164322000 
C18 C    -0.305602820     0.068907560     1.111128730 
H1 H     0.320359970     0.547799700     0.996829980 
H2 H    -0.191989890     0.823363250     0.967628730 
H3 H    -0.245747980     0.668825350     0.870617570 
H4 H    -0.221442280     1.121881520     0.813814060 
H5 H     0.016360940     1.316791550     0.768773120 
H6 H     0.349065810     1.196849580     0.815923810 
H7 H     0.451945170     0.879170370     0.909199220 
H8 H    -0.321396540     0.449740920     1.001141920 
H9 H     0.246212110     0.329342880     1.127689160 
H10 H     0.189811380     0.174403310     1.030681940 
H11 H     0.221633770    -0.120887220     1.186397210 
H12 H    -0.015556460    -0.314004270     1.232538920 
H13 H    -0.348414420    -0.194467150     1.185096990 
H14 H    -0.452072710     0.120983110     1.090399900 

#END
data_NPL2016_Tm_CACBAK 
# 2016 Nyman Polymorph Library
# Melting point temperature crystal structure
loop_
_symmetry_equiv_pos_site_id
_symmetry_equiv_pos_as_xyz
1 +x,+y,+z
2 1/2-x,-y,1/2+z
3 -x,1/2+y,1/2-z
4 1/2+x,1/2-y,-z
5 -x,-y,-z
6 1/2+x,+y,1/2-z
7 +x,1/2-y,1/2+z
8 1/2-x,1/2+y,+z
_cell_length_a 9.3544
_cell_length_b 9.8021
_cell_length_c 23.2593
_cell_angle_alpha 90.0
_cell_angle_beta 90.0
_cell_angle_gamma 90.0
loop_
_atom_site_label
_atom_site_type_symbol
_atom_site_fract_x
_atom_site_fract_y
_atom_site_fract_z
O1 O     0.168649880     0.413896560     0.023765350 
O2 O     0.181811530     0.259376600     0.110420260 
C1 C     0.359732720     0.422811870    -0.042625960 
C2 C     0.333220990     0.558885720    -0.133526870 
C3 C     0.371148870     0.279166320     0.044803580 
C4 C     0.252555930     0.661585220    -0.160330010 
C5 C     0.291256980     0.513404160    -0.076270900 
C6 C     0.299128740     0.371251710     0.010513120 
C7 C     0.304473150     0.224276930     0.095360460 
C8 C     0.287803200     0.708764070    -0.214871040 
C9 C     0.404694220     0.653975590    -0.243843780 
C10 C     0.450690680     0.504507010    -0.163446970 
C11 C     0.385697800     0.123957780     0.132307110 
C12 C     0.485833570     0.551556240    -0.217878170 
H1 H     0.190345190     0.553090920    -0.060399580 
H2 H     0.576502610     0.508145120    -0.240390940 
H3 H     0.432359700     0.690265320    -0.286418930 
H4 H     0.513982950     0.424054420    -0.144190420 
H5 H     0.477203100     0.246617250     0.032543540 
H6 H     0.224077960     0.788100540    -0.234767310 
H7 H     0.462204240     0.380040750    -0.054742670 
H8 H     0.161436860     0.704237250    -0.137801450 
H9 H     0.144307900     0.366724750     0.060954410 
H10 H     0.315912300     0.038451400     0.143105560 
H11 H     0.482551660     0.086352260     0.111571960 
H12 H     0.415022630     0.174215450     0.172610550 

#END
data_NPL2016_Tm_CACBAK01 
# 2016 Nyman Polymorph Library
# Melting point temperature crystal structure
loop_
_symmetry_equiv_pos_site_id
_symmetry_equiv_pos_as_xyz
1 +x,+y,+z
2 -x,1/2+y,1/2-z
3 -x,-y,-z
4 +x,1/2-y,1/2+z
_cell_length_a 14.1995
_cell_length_b 5.9865
_cell_length_c 25.562
_cell_angle_alpha 90.0
_cell_angle_beta 100.3593
_cell_angle_gamma 90.0
loop_
_atom_site_label
_atom_site_type_symbol
_atom_site_fract_x
_atom_site_fract_y
_atom_site_fract_z
O1 O     0.363324950     0.863892350     0.983981550 
O2 O     0.360971600     0.696790040     1.074948120 
C1 C     0.382593730     1.254972160     0.970836650 
C2 C     0.373729340     1.052371190     1.004880740 
C3 C     0.376599800     1.084027160     1.060942370 
C4 C     0.370919140     0.903946660     1.093779840 
C5 C     0.376422820     0.929513360     1.150709190 
C6 C     0.363621790     0.757876730     1.182681460 
C7 C     0.373726720     0.762215960     1.240478180 
C8 C     0.412280190     0.945062720     1.271639420 
C9 C     0.420585470     0.940363790     1.326530930 
C10 C     0.390893960     0.752975090     1.351717500 
C11 C     0.353098730     0.569841760     1.321477580 
C12 C     0.344911350     0.574406430     1.266479850 
H1 H     0.357113450     0.711837180     1.035515600 
H2 H     0.387328150     1.201927140     0.930652520 
H3 H     0.445620450     1.353675900     0.987565510 
H4 H     0.319900670     1.362623130     0.969513300 
H5 H     0.385080090     1.249844640     1.077884930 
H6 H     0.391792790     1.096685570     1.166160280 
H7 H     0.345677230     0.597127610     1.163855160 
H8 H     0.436932740     1.090471640     1.252789110 
H9 H     0.450774280     1.082578330     1.349950050 
H10 H     0.397705790     0.749773610     1.394619400 
H11 H     0.330218690     0.423367950     1.340736440 
H12 H     0.315672520     0.431498970     1.242961030 
O3 O     0.157501460     0.374881610     0.011889700 
O4 O     0.158154990     0.198758740     0.101709140 
C13 C     0.109816040     0.750883710    -0.007985530 
C14 C     0.129949450     0.553665660     0.029239120 
C15 C     0.116821940     0.576151570     0.083379190 
C16 C     0.131918160     0.396350810     0.117656450 
C17 C     0.118538810     0.412547310     0.172461200 
C18 C     0.136829570     0.241746340     0.207015990 
C19 C     0.129301940     0.242772200     0.263165580 
C20 C     0.090026600     0.421677720     0.287668220 
C21 C     0.085137550     0.414368730     0.341342600 
C22 C     0.119125510     0.228297840     0.371911480 
C23 C     0.157754960     0.049107670     0.348216160 
C24 C     0.162487380     0.056240030     0.294397770 
H13 H     0.166604290     0.221181340     0.063797820 
H14 H     0.175103510     0.793955420    -0.022770730 
H15 H     0.084594590     0.896903750     0.010941180 
H16 H     0.056249490     0.702440410    -0.042351510 
H17 H     0.094424880     0.733880410     0.097634620 
H18 H     0.095049810     0.573879120     0.184405820 
H19 H     0.161828210     0.087081160     0.192049520 
H20 H     0.062669250     0.566719630     0.264488100 
H21 H     0.054511270     0.553726370     0.359554920 
H22 H     0.115143100     0.223219330     0.413832580 
H23 H     0.184035910    -0.096274840     0.371618630 
H24 H     0.192484820    -0.083530520     0.275958500 

#END
data_NPL2016_Tm_CACDAM 
# 2016 Nyman Polymorph Library
# Melting point temperature crystal structure
loop_
_symmetry_equiv_pos_site_id
_symmetry_equiv_pos_as_xyz
1 +x,+y,+z
2 -x,-y,-z
_cell_length_a 9.7882
_cell_length_b 10.8128
_cell_length_c 8.4002
_cell_angle_alpha 112.6174
_cell_angle_beta 113.1147
_cell_angle_gamma 66.0286
loop_
_atom_site_label
_atom_site_type_symbol
_atom_site_fract_x
_atom_site_fract_y
_atom_site_fract_z
O1 O     0.018275820     0.518903190     0.298984800 
O2 O     0.194953870     0.435348590     0.529566610 
O3 O     0.486131760     0.320008310     0.529458490 
O4 O     0.702365560     0.254776160     0.368703500 
C1 C     0.281093650     0.423107230     0.293823560 
C2 C     0.436515970     0.355085970     0.373662960 
C3 C     0.552483170     0.320696330     0.291349050 
C4 C     0.512328610     0.352731600     0.131215420 
C5 C     0.357196390     0.419637570     0.050991050 
C6 C     0.242298250     0.454721360     0.130830580 
C7 C     0.164944470     0.458438240     0.385674340 
H1 H    -0.050152560     0.534712260     0.366944000 
H2 H     0.395438360     0.354688020     0.575625110 
H3 H     0.708477980     0.247059140     0.482312820 
H4 H     0.603715280     0.324891160     0.070434220 
H5 H     0.327916100     0.443865250    -0.074262330 
H6 H     0.122213730     0.506664830     0.070658440 
O5 O     0.131958900     0.114939630     0.677330750 
O6 O    -0.104542440     0.199545340     0.720131880 
O7 O    -0.129268550     0.232629460     1.033394750 
O8 O     0.008824010     0.183717160     1.356440670 
C8 C     0.114223880     0.115490780     0.950254140 
C9 C     0.024789870     0.163214760     1.070245770 
C10 C     0.094969500     0.135602330     1.239724160 
C11 C     0.252296440     0.064264710     1.288460460 
C12 C     0.341890570     0.018489020     1.169794740 
C13 C     0.274230660     0.043870880     1.002427460 
C14 C     0.036181160     0.146475670     0.775356680 
H7 H     0.069241390     0.142728780     0.567526120 
H8 H    -0.165465290     0.235070580     0.907418530 
H9 H    -0.099983230     0.212777360     1.291688910 
H10 H     0.303519220     0.044872150     1.419935810 
H11 H     0.464771250    -0.037090190     1.210184740 
H12 H     0.341875430     0.009080000     0.909408790 

#END
data_NPL2016_Tm_CACDAM01 
# 2016 Nyman Polymorph Library
# Melting point temperature crystal structure
loop_
_symmetry_equiv_pos_site_id
_symmetry_equiv_pos_as_xyz
1 +x,+y,+z
2 1/2-x,1/2+y,1/2-z
3 -x,-y,-z
4 1/2+x,1/2-y,1/2+z
_cell_length_a 5.4058
_cell_length_b 5.738
_cell_length_c 23.0315
_cell_angle_alpha 90.0
_cell_angle_beta 104.6324
_cell_angle_gamma 90.0
loop_
_atom_site_label
_atom_site_type_symbol
_atom_site_fract_x
_atom_site_fract_y
_atom_site_fract_z
O1 O     0.953529220     0.195271140     0.064677170 
O2 O     0.795369210    -0.146860560     0.025661160 
O3 O     0.453838290    -0.360584530     0.068520510 
O4 O     0.204086080    -0.385899410     0.154377460 
C1 C     0.666322410    -0.000490420     0.110171630 
C2 C     0.400720350    -0.035973830     0.199206680 
C3 C     0.698348560     0.170201830     0.155364820 
C4 C     0.500641570    -0.189191790     0.110151670 
C5 C     0.365649640    -0.204543250     0.154857350 
C6 C     0.806559840     0.005663670     0.063518560 
C7 C     0.566273090     0.151864940     0.199277620 
H1 H     0.296423280    -0.053080900     0.233421800 
H2 H     0.590872410     0.282402560     0.234213120 
H3 H     0.827402850     0.313726670     0.154986520 
H4 H     0.573762680    -0.337918130     0.043237460 
H5 H     0.219152280    -0.492798920     0.123032260 
H6 H     1.035567170     0.179807830     0.032061380 

#END
data_NPL2016_Tm_CARBTC 
# 2016 Nyman Polymorph Library
# Melting point temperature crystal structure
loop_
_symmetry_equiv_pos_site_id
_symmetry_equiv_pos_as_xyz
1 +x,+y,+z
2 -x,1/2+y,1/2-z
3 -x,-y,-z
4 +x,1/2-y,1/2+z
_cell_length_a 9.3986
_cell_length_b 6.0158
_cell_length_c 9.5157
_cell_angle_alpha 90.0
_cell_angle_beta 104.0119
_cell_angle_gamma 90.0
loop_
_atom_site_label
_atom_site_type_symbol
_atom_site_fract_x
_atom_site_fract_y
_atom_site_fract_z
Cl1 Cl     0.407023560     0.060490590     0.305099070 
Cl2 Cl     0.100455880    -0.074043590     0.202501510 
Cl3 Cl     0.199146160     0.350135190     0.109994290 
Cl4 Cl     0.292319900    -0.066880340     0.002352290 
C1 C     0.249736910     0.067386160     0.155014190 

#END
data_NPL2016_Tm_CARBTC07 
# 2016 Nyman Polymorph Library
# Melting point temperature crystal structure
loop_
_symmetry_equiv_pos_site_id
_symmetry_equiv_pos_as_xyz
1 +x,+y,+z
2 -x,+y,1/2-z
3 1/2+x,1/2+y,+z
4 1/2-x,1/2+y,1/2-z
5 -x,-y,-z
6 +x,-y,1/2+z
7 1/2-x,1/2-y,-z
8 1/2+x,1/2-y,1/2+z
_cell_length_a 20.5889
_cell_length_b 11.4857
_cell_length_c 20.1431
_cell_angle_alpha 90.0
_cell_angle_beta 112.0675
_cell_angle_gamma 90.0
loop_
_atom_site_label
_atom_site_type_symbol
_atom_site_fract_x
_atom_site_fract_y
_atom_site_fract_z
Cl1 Cl     0.340782090     0.790833210     0.798400260 
Cl2 Cl     0.266251870     0.762602040     0.895517220 
Cl3 Cl     0.418271960     0.733503950     0.948970170 
Cl4 Cl     0.326886370     0.559802570     0.852506070 
C1 C     0.338037200     0.711584960     0.873811120 
Cl5 Cl     0.458076450     0.845970550     0.641912720 
Cl6 Cl     0.386379760     1.016626270     0.697921870 
Cl7 Cl     0.306188890     0.833068440     0.601061360 
Cl8 Cl     0.367646140     1.021886070     0.546801300 
C2 C     0.379552450     0.929300220     0.622020430 
Cl9 Cl     0.205883260     0.599921650     0.644527880 
Cl10 Cl     0.129472430     0.765564650     0.698245500 
Cl11 Cl     0.053514740     0.583285700     0.597694770 
Cl12 Cl     0.116644780     0.776504000     0.548889830 
C3 C     0.126365060     0.681267930     0.622392120 
Cl13 Cl     0.099526640     1.037237350     0.801960450 
Cl14 Cl     0.171975560     0.983982230     0.953968400 
Cl15 Cl     0.020585640     1.022280410     0.895697290 
Cl16 Cl     0.078794530     0.811557900     0.858138440 
C4 C     0.092715380     0.963691750     0.877417760 

#END
data_NPL2016_Tm_CARWID 
# 2016 Nyman Polymorph Library
# Melting point temperature crystal structure
loop_
_symmetry_equiv_pos_site_id
_symmetry_equiv_pos_as_xyz
1 +x,+y,+z
2 1/2-x,1/2+y,1/2-z
3 -x,-y,-z
4 1/2+x,1/2-y,1/2+z
_cell_length_a 13.7929
_cell_length_b 5.1958
_cell_length_c 17.3022
_cell_angle_alpha 90.0
_cell_angle_beta 101.8834
_cell_angle_gamma 90.0
loop_
_atom_site_label
_atom_site_type_symbol
_atom_site_fract_x
_atom_site_fract_y
_atom_site_fract_z
O1 O     0.985671430     0.714441940     0.570913360 
O2 O     0.540139550     0.450512850     0.399959590 
N1 N     0.849127330     0.532209150     0.494470410 
N2 N     0.686749970     0.652789760     0.497025930 
C1 C     0.895840570     0.706706720     0.552037810 
C2 C     0.825744050     0.867894840     0.583243010 
C3 C     0.860129600     1.053413630     0.641012250 
C4 C     0.793354720     1.205721840     0.669868580 
C5 C     0.691305700     1.173381250     0.641010050 
C6 C     0.656360710     0.990693210     0.583925940 
C7 C     0.723264370     0.834444950     0.554004450 
C8 C     0.748517930     0.507418750     0.468599830 
C9 C     0.710309330     0.313952650     0.408302700 
C10 C     0.606618220     0.296664390     0.377222460 
C11 C     0.571104430     0.111940060     0.319115200 
C12 C     0.635225250    -0.054204840     0.292458020 
C13 C     0.737270520    -0.041541590     0.323107770 
C14 C     0.773279990     0.140156430     0.380089000 
H1 H     0.577658170     0.561368040     0.442949080 
H2 H     0.895334290     0.424422600     0.469579640 
H3 H     0.939364330     1.072924250     0.661818760 
H4 H     0.819585560     1.349542900     0.714595090 
H5 H     0.639119840     1.292926510     0.663712580 
H6 H     0.577749940     0.964241590     0.561363380 
H7 H     0.491911220     0.104848560     0.296419300 
H8 H     0.606026050    -0.195714820     0.247673810 
H9 H     0.787580430    -0.172789610     0.302747160 
H10 H     0.852431350     0.143405290     0.403534450 

#END
data_NPL2016_Tm_CARWID01 
# 2016 Nyman Polymorph Library
# Melting point temperature crystal structure
loop_
_symmetry_equiv_pos_site_id
_symmetry_equiv_pos_as_xyz
1 +x,+y,+z
2 -x,+y,1/2-z
3 1/2+x,1/2+y,+z
4 1/2-x,1/2+y,1/2-z
5 -x,-y,-z
6 +x,-y,1/2+z
7 1/2-x,1/2-y,-z
8 1/2+x,1/2-y,1/2+z
_cell_length_a 31.4165
_cell_length_b 5.0664
_cell_length_c 17.3689
_cell_angle_alpha 90.0
_cell_angle_beta 119.0244
_cell_angle_gamma 90.0
loop_
_atom_site_label
_atom_site_type_symbol
_atom_site_fract_x
_atom_site_fract_y
_atom_site_fract_z
O1 O     0.001156130     0.257956960     0.439423290 
O2 O    -0.223595190     0.125665210     0.327463230 
N1 N    -0.069966590     0.137763190     0.433985550 
N2 N    -0.145095290     0.333971510     0.342049020 
C1 C    -0.042405590     0.293352960     0.407625670 
C2 C    -0.071802500     0.487663760     0.340246110 
C3 C    -0.050042000     0.658020160     0.306084330 
C4 C    -0.078193000     0.839052130     0.241745110 
C5 C    -0.128524800     0.850822830     0.210949750 
C6 C    -0.150480400     0.683573370     0.244165870 
C7 C    -0.122380860     0.498606490     0.309593000 
C8 C    -0.119209370     0.160597780     0.402659050 
C9 C    -0.142942860    -0.017579480     0.436725700 
C10 C    -0.194629810    -0.031013010     0.394374500 
C11 C    -0.216878570    -0.213563030     0.424354610 
C12 C    -0.189251570    -0.375955830     0.495246760 
C13 C    -0.138380110    -0.360867370     0.538804930 
C14 C    -0.115997790    -0.184243290     0.509244270 
H1 H    -0.051051820    -0.006722420     0.477178550 
H2 H    -0.011132730     0.642896440     0.331335790 
H3 H    -0.061517790     0.971460590     0.215139970 
H4 H    -0.150512510     0.992825400     0.160530440 
H5 H    -0.189272360     0.691625130     0.220943250 
H6 H    -0.202076920     0.243331300     0.315543090 
H7 H    -0.256266460    -0.220169240     0.390363620 
H8 H    -0.207251310    -0.514516580     0.517527550 
H9 H    -0.116719130    -0.485355810     0.595105570 
H10 H    -0.076606790    -0.172737020     0.544815490 

#END
data_NPL2016_Tm_CASHOT02 
# 2016 Nyman Polymorph Library
# Melting point temperature crystal structure
loop_
_symmetry_equiv_pos_site_id
_symmetry_equiv_pos_as_xyz
1 +x,+y,+z
2 1/2-x,1/2+y,1/2-z
3 -x,-y,-z
4 1/2+x,1/2-y,1/2+z
_cell_length_a 13.9458
_cell_length_b 5.5223
_cell_length_c 13.7589
_cell_angle_alpha 90.0
_cell_angle_beta 97.1322
_cell_angle_gamma 90.0
loop_
_atom_site_label
_atom_site_type_symbol
_atom_site_fract_x
_atom_site_fract_y
_atom_site_fract_z
S1 S     0.746297940     0.475738290     0.345593290 
S2 S     0.948933440     0.269519540     0.385397080 
N1 N     0.878857990     0.659342450     0.469837000 
C1 C     0.866798500     0.472181900     0.406122260 
C2 C     0.792520170     0.780840690     0.495014010 
C3 C     0.719213420     0.765587580     0.402767910 
H1 H     0.941286900     0.667674590     0.515524140 
H2 H     0.808963500     0.968421600     0.515839200 
H3 H     0.764819220     0.688394990     0.556386290 
H4 H     0.729230470     0.912037550     0.351864040 
H5 H     0.644995710     0.765308270     0.419569370 
S3 S     0.343204530     0.506173780     0.244772660 
S4 S     0.387047580     0.728281490     0.446944880 
N2 N     0.471250160     0.337773710     0.377601880 
C4 C     0.406446900     0.520598020     0.365230540 
C5 C     0.493810660     0.209284040     0.290781100 
C6 C     0.401055430     0.217351420     0.218588010 
H6 H     0.517442550     0.334986810     0.440196440 
H7 H     0.515427370     0.023381370     0.309428870 
H8 H     0.553033140     0.299856940     0.259638840 
H9 H     0.352377970     0.069485720     0.231399220 
H10 H     0.415682900     0.214207600     0.142732420 

#END
data_NPL2016_Tm_CASHOT03 
# 2016 Nyman Polymorph Library
# Melting point temperature crystal structure
loop_
_symmetry_equiv_pos_site_id
_symmetry_equiv_pos_as_xyz
1 +x,+y,+z
2 -x,-y,-z
_cell_length_a 5.7135
_cell_length_b 6.5657
_cell_length_c 8.1306
_cell_angle_alpha 78.8949
_cell_angle_beta 68.8918
_cell_angle_gamma 73.7323
loop_
_atom_site_label
_atom_site_type_symbol
_atom_site_fract_x
_atom_site_fract_y
_atom_site_fract_z
S1 S     0.644897330     0.271100190     0.391741480 
S2 S     1.160595230     0.055702100     0.146976890 
N1 N     0.832930200    -0.149445360     0.367232250 
C1 C     0.857707150     0.053922810     0.314396430 
C2 C     1.260742350    -0.237543660     0.164906390 
C3 C     1.010721810    -0.315422620     0.256863120 
H1 H     1.361101070    -0.290394300     0.033292910 
H2 H     1.389559190    -0.289226040     0.244049640 
H3 H     0.931621420    -0.336524400     0.158363430 
H4 H     1.043207840    -0.466722720     0.338259490 
H5 H     0.659057160    -0.171122730     0.449779520 

#END
data_NPL2016_Tm_CAWDUZ 
# 2016 Nyman Polymorph Library
# Melting point temperature crystal structure
loop_
_symmetry_equiv_pos_site_id
_symmetry_equiv_pos_as_xyz
1 +x,+y,+z
2 1/2-x,-y,1/2+z
3 1/2+x,1/2-y,-z
4 -x,1/2+y,1/2-z
_cell_length_a 15.8282
_cell_length_b 9.5604
_cell_length_c 6.6831
_cell_angle_alpha 90.0
_cell_angle_beta 90.0
_cell_angle_gamma 90.0
loop_
_atom_site_label
_atom_site_type_symbol
_atom_site_fract_x
_atom_site_fract_y
_atom_site_fract_z
O1 O     0.882820340     0.041420350     0.094304140 
O2 O     1.116872550    -0.043144940     0.902954860 
C1 C     0.844589570     0.054133870     0.289916590 
C2 C     0.797418300    -0.086894820     0.302701320 
C3 C     0.846241970    -0.177727220     0.206166750 
C4 C     0.922759210    -0.091943950     0.131891400 
C5 C     0.974718990    -0.054457030     0.318558730 
C6 C     1.052756810    -0.096970580     0.391873790 
C7 C     0.923644870     0.040528450     0.421792790 
C8 C     1.155300890    -0.054683340     0.707507810 
C9 C     1.202879150     0.086134030     0.697623130 
C10 C     1.153817220     0.176620830     0.794160210 
C11 C     1.076984340     0.090608090     0.865986070 
C12 C     1.025425370     0.054278410     0.678385660 
C13 C     0.947464680     0.097024100     0.604863040 
C14 C     1.076639420    -0.040275550     0.574779780 
H1 H     0.807721720     0.149573500     0.302251350 
H2 H     0.740231280    -0.105571360     0.386700620 
H3 H     0.838950730    -0.289495340     0.190291040 
H4 H     0.956542870    -0.129354740     0.000949180 
H5 H     1.092434440    -0.170546840     0.311650330 
H6 H     1.192109800    -0.150147180     0.694287520 
H7 H     1.260407700     0.105033130     0.615045540 
H8 H     1.161229070     0.288237030     0.811789640 
H9 H     1.042895580     0.127362770     0.996873220 
H10 H     0.907712250     0.170388290     0.685277620 

#END
data_NPL2016_Tm_CAWDUZ01 
# 2016 Nyman Polymorph Library
# Melting point temperature crystal structure
loop_
_symmetry_equiv_pos_site_id
_symmetry_equiv_pos_as_xyz
1 +x,+y,+z
2 -x,1/2+y,1/2-z
_cell_length_a 5.4888
_cell_length_b 7.5103
_cell_length_c 12.5958
_cell_angle_alpha 90.0
_cell_angle_beta 101.099
_cell_angle_gamma 90.0
loop_
_atom_site_label
_atom_site_type_symbol
_atom_site_fract_x
_atom_site_fract_y
_atom_site_fract_z
O1 O     0.389223880     0.189195640     0.115526770 
O2 O    -0.387379200     0.810984440    -0.113977260 
C1 C     0.127452230     0.173316790     0.116988980 
C2 C     0.125533920     0.227399760     0.235079580 
C3 C     0.304508010     0.348225100     0.259813900 
C4 C     0.414564600     0.369482380     0.156522650 
C5 C     0.215349570     0.461814940     0.072101400 
C6 C     0.028233180     0.334018950     0.046332760 
C7 C     0.193405630     0.630848040     0.026366730 
C8 C    -0.125911540     0.826496760    -0.116369940 
C9 C    -0.126986260     0.772965120    -0.234818590 
C10 C    -0.306091000     0.652117900    -0.258994760 
C11 C    -0.413993960     0.630849830    -0.155194290 
C12 C    -0.213951130     0.538000840    -0.071423440 
C13 C    -0.026323530     0.665527770    -0.046046680 
C14 C    -0.191673580     0.368797780    -0.025960290 
H1 H     0.057218980     0.042343820     0.090216940 
H2 H    -0.006667660     0.181743290     0.282422130 
H3 H     0.355311430     0.427009460     0.332437920 
H4 H     0.604625470     0.416369850     0.165440940 
H5 H     0.338834870     0.729932270     0.046244980 
H6 H    -0.054878040     0.957291660    -0.089631110 
H7 H     0.004027420     0.818688810    -0.282733200 
H8 H    -0.358468380     0.573615070    -0.331646720 
H9 H    -0.604064370     0.584248580    -0.163493580 
H10 H    -0.337178020     0.269753040    -0.045767970 

#END
data_NPL2016_Tm_CEBGOF01 
# 2016 Nyman Polymorph Library
# Melting point temperature crystal structure
loop_
_symmetry_equiv_pos_site_id
_symmetry_equiv_pos_as_xyz
1 +x,+y,+z
2 +x,-y,1/2+z
3 1/2+x,1/2+y,+z
4 1/2+x,1/2-y,1/2+z
_cell_length_a 14.0598
_cell_length_b 17.519
_cell_length_c 12.8341
_cell_angle_alpha 90.0
_cell_angle_beta 129.0753
_cell_angle_gamma 90.0
loop_
_atom_site_label
_atom_site_type_symbol
_atom_site_fract_x
_atom_site_fract_y
_atom_site_fract_z
O1 O     0.328343060     1.151976130     0.023148700 
O2 O     0.464918870     1.170533630     0.246543410 
O3 O     0.186006100     0.885244430     0.238885650 
C1 C     0.326497640     1.068191890     0.168643670 
C2 C     0.222793060     1.028397450     0.062712070 
C3 C     0.176964740     0.967444510     0.087451910 
C4 C     0.234657050     0.945447830     0.219824670 
C5 C     0.338181070     0.984783030     0.326350950 
C6 C     0.383525350     1.045873400     0.300632060 
C7 C     0.370701070     1.133166270     0.135627960 
C8 C     0.513549560     1.233644820     0.221946450 
H1 H     0.238819870     0.872412740     0.332854330 
H2 H     0.179583970     1.046268340    -0.039016730 
H3 H     0.097016610     0.936097860     0.006542680 
H4 H     0.382715380     0.967608020     0.429020440 
H5 H     0.463376730     1.076611950     0.382731710 
H6 H     0.548172080     1.214408590     0.170546610 
H7 H     0.587480800     1.256596630     0.320412570 
H8 H     0.442980510     1.276714950     0.160288970 
O4 O     0.247717660     1.182836290     0.418524650 
O5 O     0.108222510     1.161208290     0.196336030 
O6 O     0.371062570     1.448857640     0.182852600 
C9 C     0.242711750     1.265078170     0.266722420 
C10 C     0.344233090     1.307675720     0.369561590 
C11 C     0.385962330     1.368907290     0.340277020 
C12 C     0.326371500     1.388307310     0.206383820 
C13 C     0.224980490     1.346175280     0.102906590 
C14 C     0.183659380     1.284882200     0.133180250 
C15 C     0.202636750     1.200126980     0.304590040 
C16 C     0.061470300     1.099254760     0.225544110 
H9 H     0.316865500     1.460215250     0.088290630 
H10 H     0.389001500     1.291753850     0.472530040 
H11 H     0.464123570     1.402442510     0.418752160 
H12 H     0.178970210     1.361351390    -0.000945050 
H13 H     0.105404480     1.252029630     0.053479010 
H14 H     0.133231730     1.057371250     0.290305700 
H15 H    -0.011869450     1.074191360     0.128844350 
H16 H     0.026371430     1.120269350     0.275579190 
O7 O     0.223684460     0.514191600     0.403391430 
O8 O     0.097069330     0.491938480     0.180742670 
O9 O     0.382005600     0.776613420     0.197454870 
C17 C     0.234073240     0.595310050     0.261288420 
C18 C     0.333427370     0.637197580     0.368587490 
C19 C     0.381736740     0.697614960     0.345976820 
C20 C     0.331109580     0.716868320     0.214448950 
C21 C     0.231958560     0.675434800     0.106570730 
C22 C     0.183998130     0.614955970     0.130140810 
C23 C     0.186901040     0.531066040     0.292117340 
C24 C     0.046918640     0.428711760     0.203093600 
H17 H     0.331626110     0.788883080     0.103387400 
H18 H     0.371192090     0.621416000     0.469619360 
H19 H     0.458287480     0.730616720     0.427935620 
H20 H     0.192961660     0.690472230     0.004577780 
H21 H     0.107510550     0.582607330     0.047030890 
H22 H     0.119642810     0.390480660     0.279189560 
H23 H    -0.014587670     0.399932000     0.106747510 
H24 H    -0.003353480     0.448981060     0.236517970 

#END
data_NPL2016_Tm_CEBGOF03 
# 2016 Nyman Polymorph Library
# Melting point temperature crystal structure
loop_
_symmetry_equiv_pos_site_id
_symmetry_equiv_pos_as_xyz
1 +x,+y,+z
2 -x,1/2+y,1/2-z
3 -x,-y,-z
4 +x,1/2-y,1/2+z
_cell_length_a 5.1011
_cell_length_b 15.3414
_cell_length_c 10.2984
_cell_angle_alpha 90.0
_cell_angle_beta 99.8115
_cell_angle_gamma 90.0
loop_
_atom_site_label
_atom_site_type_symbol
_atom_site_fract_x
_atom_site_fract_y
_atom_site_fract_z
O1 O     0.184587210     0.434250480     0.632508830 
O2 O     0.688081690     0.098012820     0.420303190 
O3 O     0.003087740     0.332373710     0.747299460 
C1 C     0.144246370     0.351080290     0.668256690 
C2 C     0.292177280     0.287392430     0.600295910 
C3 C     0.260918200     0.198566840     0.625081160 
C4 C     0.594363140     0.250376050     0.451820690 
C5 C     0.459901410     0.312622170     0.512969650 
C6 C     0.561904500     0.161911480     0.477432600 
C7 C     0.055867250     0.499777290     0.698883680 
C8 C     0.394052820     0.136081600     0.564489950 
H1 H     0.130299000     0.179938940     0.692880210 
H2 H     0.724713090     0.270246520     0.384142240 
H3 H     0.484340400     0.381125540     0.493386250 
H4 H    -0.159621450     0.491453820     0.677943750 
H5 H     0.112671340     0.561776390     0.660596920 
H6 H     0.122638990     0.495976000     0.805163650 
H7 H     0.371677220     0.067216100     0.582742330 
H8 H     0.798521800     0.124282750     0.363991460 

#END
data_NPL2016_Tm_CEBKEZ 
# 2016 Nyman Polymorph Library
# Melting point temperature crystal structure
loop_
_symmetry_equiv_pos_site_id
_symmetry_equiv_pos_as_xyz
1 +x,+y,+z
2 1/2-x,-y,1/2+z
3 1/2+x,1/2-y,-z
4 -x,1/2+y,1/2-z
5 -x,-y,-z
6 1/2+x,+y,1/2-z
7 1/2-x,1/2+y,+z
8 +x,1/2-y,1/2+z
_cell_length_a 27.6293
_cell_length_b 11.7663
_cell_length_c 8.3177
_cell_angle_alpha 90.0
_cell_angle_beta 90.0
_cell_angle_gamma 90.0
loop_
_atom_site_label
_atom_site_type_symbol
_atom_site_fract_x
_atom_site_fract_y
_atom_site_fract_z
O1 O     0.344929240     0.970602680     0.588757900 
N1 N     0.425244700     1.088487100     0.594272990 
N2 N     0.618578180     1.091311630     0.809089560 
C1 C     0.405303250     1.159137820     0.496100460 
C2 C     0.355618110     1.146443450     0.443846120 
C3 C     0.327639270     1.050286370     0.489150960 
C4 C     0.280408830     1.039085950     0.430376120 
C5 C     0.261040460     1.120981470     0.329285290 
C6 C     0.288161600     1.216166080     0.283701680 
C7 C     0.334973000     1.227604200     0.340524880 
C8 C     0.473835790     1.094583270     0.642169180 
C9 C     0.507731520     1.174880000     0.588552680 
C10 C     0.554913420     1.174408300     0.644218100 
C11 C     0.571052710     1.092654040     0.756665780 
C12 C     0.536731220     1.012771160     0.811375090 
C13 C     0.489635720     1.014124890     0.754477510 
C14 C     0.632494890     1.016070750     0.939439650 
C15 C     0.648894350     1.190140310     0.779906290 
H1 H     0.378788710     0.993533790     0.614290220 
H2 H     0.424746910     1.232477020     0.447257310 
H3 H     0.259743260     0.965189740     0.466576150 
H4 H     0.224362770     1.110837300     0.285249670 
H5 H     0.272764530     1.279698720     0.204632320 
H6 H     0.356688210     1.300417090     0.305639270 
H7 H     0.497581780     1.239006860     0.501427010 
H8 H     0.579642450     1.237922400     0.598846690 
H9 H     0.546637710     0.949492660     0.899521990 
H10 H     0.463754250     0.952200610     0.798163680 
H11 H     0.616490290     1.040386020     1.055603000 
H12 H     0.671749660     1.017567880     0.951711400 
H13 H     0.622006560     0.928598430     0.912952280 
H14 H     0.683770910     1.177312270     0.838062450 
H15 H     0.632926700     1.268703270     0.827784490 
H16 H     0.655480360     1.202271350     0.651354410 

#END
data_NPL2016_Tm_CEBKEZ01 
# 2016 Nyman Polymorph Library
# Melting point temperature crystal structure
loop_
_symmetry_equiv_pos_site_id
_symmetry_equiv_pos_as_xyz
1 +x,+y,+z
2 1/2+x,1/2-y,-z
3 -x,1/2+y,1/2-z
4 1/2-x,-y,1/2+z
_cell_length_a 25.1623
_cell_length_b 8.6226
_cell_length_c 6.3384
_cell_angle_alpha 90.0
_cell_angle_beta 90.0
_cell_angle_gamma 90.0
loop_
_atom_site_label
_atom_site_type_symbol
_atom_site_fract_x
_atom_site_fract_y
_atom_site_fract_z
O1 O     0.398262590     0.066173910     0.548969850 
N1 N     0.320598810     0.131061430     0.289354720 
N2 N     0.129990450     0.467216070     0.193587580 
C1 C     0.418017700    -0.023425810     0.395325920 
C2 C     0.465018380    -0.105776150     0.432791800 
C3 C     0.486822580    -0.198591180     0.276580210 
C4 C     0.462321260    -0.212638360     0.079210830 
C5 C     0.415550880    -0.132932220     0.041550110 
C6 C     0.392284210    -0.038329780     0.196745650 
C7 C     0.343060180     0.042181490     0.152293400 
C8 C     0.273132780     0.211894330     0.252676640 
C9 C     0.253604970     0.302937490     0.418249430 
C10 C     0.207203500     0.388091000     0.399314100 
C11 C     0.177259740     0.385618020     0.211156030 
C12 C     0.197554360     0.295704620     0.043019530 
C13 C     0.243976930     0.211054030     0.064041210 
C14 C     0.118321800     0.586565140     0.348917040 
C15 C     0.105231600     0.485360010    -0.011909530 
H1 H     0.364321730     0.109794850     0.493884250 
H2 H     0.483678860    -0.093836370     0.585882830 
H3 H     0.523340250    -0.261074580     0.308451620 
H4 H     0.479696430    -0.285115410    -0.042038960 
H5 H     0.395817870    -0.142967120    -0.110113520 
H6 H     0.326240220     0.022906860    -0.004802370 
H7 H     0.275926320     0.306120460     0.564392270 
H8 H     0.194190520     0.456499940     0.532396040 
H9 H     0.177127610     0.292350240    -0.106816980 
H10 H     0.257579580     0.144664780    -0.070594380 
H11 H     0.149401470     0.675984950     0.356846200 
H12 H     0.080848780     0.642099400     0.307947320 
H13 H     0.113786420     0.536370750     0.506261380 
H14 H     0.101427340     0.373476280    -0.090690020 
H15 H     0.127609390     0.563254270    -0.117059840 
H16 H     0.065364070     0.532253410     0.008956230 

#END
data_NPL2016_Tm_CELHIL 
# 2016 Nyman Polymorph Library
# Melting point temperature crystal structure
loop_
_symmetry_equiv_pos_site_id
_symmetry_equiv_pos_as_xyz
1 +x,+y,+z
_cell_length_a 5.2296
_cell_length_b 9.8877
_cell_length_c 10.3689
_cell_angle_alpha 93.1269
_cell_angle_beta 98.918
_cell_angle_gamma 102.0803
loop_
_atom_site_label
_atom_site_type_symbol
_atom_site_fract_x
_atom_site_fract_y
_atom_site_fract_z
O1 O     0.196451440     0.323334220     0.261410420 
O2 O     0.799581590     0.676327810    -0.258763760 
N1 N     0.631240880     0.310503560     0.294403440 
N2 N     0.363395850     0.686254600    -0.296282190 
C1 C     0.463551520     0.429359160     0.112445110 
C2 C     0.706907350     0.517260470     0.104903100 
C3 C     0.253681390     0.413280400     0.007654160 
C4 C     0.415268290     0.350475180     0.229358260 
C5 C     0.620441510     0.230810210     0.407954970 
C6 C     0.826972490     0.302632580     0.526970430 
C7 C     0.811371480     0.219274660     0.644201800 
C8 C     0.950500770     0.113602470     0.662187970 
C9 C     0.927544000     0.032733740     0.767339170 
C10 C     0.763985990     0.056353570     0.856208780 
C11 C     0.623843600     0.161156590     0.839137630 
C12 C     0.647310070     0.241702670     0.733802140 
C13 C     0.529411730     0.572332940    -0.110146970 
C14 C     0.286770660     0.483464170    -0.103079150 
C15 C     0.739931610     0.587470760    -0.005821290 
C16 C     0.579398450     0.648754920    -0.228303990 
C17 C     0.379769380     0.766172760    -0.409564900 
C18 C     0.175689370     0.695262640    -0.529776970 
C19 C     0.192737470     0.780255210    -0.645870680 
C20 C     0.051743600     0.885206270    -0.663551890 
C21 C     0.075847420     0.967571670    -0.767595260 
C22 C     0.242438400     0.946199000    -0.855645270 
C23 C     0.384435790     0.842125940    -0.838874140 
C24 C     0.359794590     0.760071440    -0.734647380 
H1 H     0.796278330     0.321967590     0.253542890 
H2 H     0.869768690     0.533304340     0.186725200 
H3 H     0.066277440     0.345246060     0.014998800 
H4 H     0.650301250     0.126578800     0.383971950 
H5 H     0.420375740     0.219312110     0.429983050 
H6 H     1.025967250     0.317163820     0.501508970 
H7 H     0.792505070     0.405943250     0.549616230 
H8 H     1.079154320     0.095101260     0.593564840 
H9 H     1.037774530    -0.048413690     0.780087410 
H10 H     0.746239390    -0.006284880     0.938286260 
H11 H     0.496430260     0.180341790     0.907972940 
H12 H     0.537546860     0.323134410     0.720829290 
H13 H     0.195751380     0.674725890    -0.257596640 
H14 H     0.124465570     0.466624130    -0.185236740 
H15 H     0.927802140     0.654818270    -0.013556450 
H16 H     0.350821300     0.870703810    -0.386029910 
H17 H     0.580919390     0.776880080    -0.429852780 
H18 H    -0.024167970     0.679836450    -0.505258240 
H19 H     0.211201300     0.592350280    -0.553215500 
H20 H    -0.079248560     0.901964360    -0.595565510 
H21 H    -0.035854190     1.048129540    -0.780127160 
H22 H     0.261092170     1.010007640    -0.936861810 
H23 H     0.514204280     0.824682910    -0.907081660 
H24 H     0.470973070     0.679198010    -0.721916520 

#END
data_NPL2016_Tm_CELHIL01 
# 2016 Nyman Polymorph Library
# Melting point temperature crystal structure
loop_
_symmetry_equiv_pos_site_id
_symmetry_equiv_pos_as_xyz
1 +x,+y,+z
2 -x,1/2+y,1/2-z
_cell_length_a 19.8182
_cell_length_b 5.161
_cell_length_c 10.3153
_cell_angle_alpha 90.0
_cell_angle_beta 98.1053
_cell_angle_gamma 90.0
loop_
_atom_site_label
_atom_site_type_symbol
_atom_site_fract_x
_atom_site_fract_y
_atom_site_fract_z
N1 N     0.162764250     0.575803820     0.228450120 
N2 N    -0.162450560     0.427755330    -0.222752650 
O1 O     0.147097020     0.148989050     0.176224900 
O2 O    -0.146810940     0.853599820    -0.168432740 
C1 C     0.060911350     0.443806920     0.084897420 
C2 C     0.020934040     0.654274840     0.113085510 
C3 C     0.039250600     0.290486570    -0.024571710 
C4 C     0.126942100     0.372615650     0.167413000 
C5 C     0.231810690     0.544503830     0.296333740 
C6 C     0.243025160     0.696429480     0.425655100 
C7 C     0.311064570     0.633022100     0.504392810 
C8 C     0.369570180     0.772098510     0.486707580 
C9 C     0.432799590     0.706981610     0.555743870 
C10 C     0.438407270     0.500712070     0.643626960 
C11 C     0.380459280     0.360246220     0.661862040 
C12 C     0.317376630     0.425910940     0.592564390 
C13 C    -0.061531460     0.556057620    -0.075977180 
C14 C    -0.021262760     0.346958180    -0.104785880 
C15 C    -0.039550630     0.710858590     0.032786140 
C16 C    -0.126933290     0.629576870    -0.159964470 
C17 C    -0.230519630     0.461406930    -0.294704150 
C18 C    -0.239358140     0.313702690    -0.425284840 
C19 C    -0.307597690     0.369761740    -0.505044330 
C20 C    -0.364950250     0.221993330    -0.489183980 
C21 C    -0.428456140     0.279957650    -0.559164150 
C22 C    -0.435510350     0.487674550    -0.646194970 
C23 C    -0.378732390     0.636726880    -0.662622980 
C24 C    -0.315361300     0.578189650    -0.592365380 
H1 H     0.148029300     0.756035610     0.199229970 
H2 H     0.036257920     0.771311400     0.199478920 
H3 H     0.070589390     0.127814200    -0.044949200 
H4 H     0.269248440     0.604250530     0.233466880 
H5 H     0.238968150     0.337810860     0.314819900 
H6 H     0.201829720     0.647287300     0.481516790 
H7 H     0.239456280     0.904734370     0.405552210 
H8 H     0.365455250     0.933770990     0.418760480 
H9 H     0.477615690     0.817610980     0.541170340 
H10 H     0.487540710     0.450007270     0.697678600 
H11 H     0.384374620     0.199680580     0.730254210 
H12 H     0.272400370     0.315787650     0.607039490 
H13 H    -0.148017440     0.245794320    -0.196346630 
H14 H    -0.036393300     0.230745700    -0.191550830 
H15 H    -0.070714150     0.874367830     0.052707510 
H16 H    -0.269256310     0.398755500    -0.235318430 
H17 H    -0.237439010     0.668640060    -0.311664330 
H18 H    -0.198198880     0.370962440    -0.479604920 
H19 H    -0.233965740     0.105257840    -0.406611950 
H20 H    -0.359689650     0.059158700    -0.421926950 
H21 H    -0.472352430     0.162642670    -0.546014710 
H22 H    -0.484858730     0.532846060    -0.700987410 
H23 H    -0.383777530     0.798454330    -0.730346700 
H24 H    -0.271298940     0.694984680    -0.605445030 

#END
data_NPL2016_Tm_CIDXUI 
# 2016 Nyman Polymorph Library
# Melting point temperature crystal structure
loop_
_symmetry_equiv_pos_site_id
_symmetry_equiv_pos_as_xyz
1 +x,+y,+z
2 -x,1/2+y,1/2-z
3 -x,-y,-z
4 +x,1/2-y,1/2+z
_cell_length_a 9.2313
_cell_length_b 9.6877
_cell_length_c 15.5999
_cell_angle_alpha 90.0
_cell_angle_beta 120.4062
_cell_angle_gamma 90.0
loop_
_atom_site_label
_atom_site_type_symbol
_atom_site_fract_x
_atom_site_fract_y
_atom_site_fract_z
N1 N     0.539899810     0.407834450     0.635108490 
N2 N     0.373215430     0.204054990     0.570438140 
N3 N     1.063933250     0.408826110     0.922650020 
C1 C     0.408437690     0.336382630     0.566582370 
C2 C     0.480083940     0.137708890     0.654771570 
C3 C     0.732082660     0.130711710     0.831324880 
C4 C     0.917593910     0.174312790     0.878837320 
C5 C     1.130017870     0.660357040     0.916181440 
C6 C     1.060946860     0.781154200     0.862869810 
C7 C     0.896531820     0.784052550     0.780873010 
C8 C     0.796741070     0.666570070     0.750101580 
C9 C     0.863201000     0.543500860     0.802573560 
C10 C     0.799894870     0.404856940     0.793362870 
C11 C     0.647186140     0.339435490     0.718269510 
C12 C     0.618387840     0.200389050     0.733032320 
C13 C     0.926202010     0.326763220     0.867850330 
C14 C     1.029811870     0.542578080     0.884869430 
H1 H     0.321187520     0.392560560     0.499845390 
H2 H     0.452089270     0.029814770     0.659453850 
H3 H     0.720646610     0.018616020     0.822925800 
H4 H     0.688656750     0.159294130     0.882689300 
H5 H     0.976550440     0.121853600     0.841783690 
H6 H     0.986919660     0.142940490     0.956912900 
H7 H     1.175811300     0.374761850     0.977497470 
H8 H     1.256887270     0.658174840     0.979372830 
H9 H     1.135477270     0.874747010     0.884902220 
H10 H     0.847189530     0.880107540     0.740928140 
H11 H     0.670601300     0.667425510     0.686609200 

#END
data_NPL2016_Tm_CIDXUI01 
# 2016 Nyman Polymorph Library
# Melting point temperature crystal structure
loop_
_symmetry_equiv_pos_site_id
_symmetry_equiv_pos_as_xyz
1 +x,+y,+z
2 -x,+y,1/2-z
3 1/2+x,1/2+y,+z
4 1/2-x,1/2+y,1/2-z
5 -x,-y,-z
6 +x,-y,1/2+z
7 1/2-x,1/2-y,-z
8 1/2+x,1/2-y,1/2+z
_cell_length_a 13.7129
_cell_length_b 12.075
_cell_length_c 15.6328
_cell_angle_alpha 90.0
_cell_angle_beta 107.281
_cell_angle_gamma 90.0
loop_
_atom_site_label
_atom_site_type_symbol
_atom_site_fract_x
_atom_site_fract_y
_atom_site_fract_z
N1 N     0.145700370     0.371087650     0.272061450 
N2 N     0.100104410     0.231546640     0.158798170 
N3 N     0.435959450     0.352537890     0.518955230 
C1 C     0.087327240     0.328006280     0.195340790 
C2 C     0.180840450     0.171694720     0.205550410 
C3 C     0.333597470     0.134859780     0.342273110 
C4 C     0.424293340     0.201813210     0.401581700 
C5 C     0.396700130     0.519921590     0.599948750 
C6 C     0.323659480     0.601784680     0.593595390 
C7 C     0.234199540     0.605642120     0.520695330 
C8 C     0.215126750     0.527656860     0.452475020 
C9 C     0.287318380     0.444072090     0.457373880 
C10 C     0.293691490     0.350567170     0.401856820 
C11 C     0.226644980     0.310633270     0.317737100 
C12 C     0.248245070     0.206710500     0.285669890 
C13 C     0.384875200     0.297298750     0.442075890 
C14 C     0.377562240     0.442105610     0.531222560 
H1 H     0.021923270     0.377235120     0.158765350 
H2 H     0.191584590     0.092094880     0.176985450 
H3 H     0.302122590     0.084598020     0.386293670 
H4 H     0.359864110     0.077276420     0.299918310 
H5 H     0.471475750     0.233435410     0.361172450 
H6 H     0.473409040     0.148071840     0.452874680 
H7 H     0.500627470     0.325763160     0.563815200 
H8 H     0.465820820     0.517193800     0.656071230 
H9 H     0.336131070     0.663924440     0.645750990 
H10 H     0.179193850     0.671021150     0.517876770 
H11 H     0.146765390     0.530151160     0.395887650 

#END
data_NPL2016_Tm_CIKDIK 
# 2016 Nyman Polymorph Library
# Melting point temperature crystal structure
loop_
_symmetry_equiv_pos_site_id
_symmetry_equiv_pos_as_xyz
1 +x,+y,+z
2 1/2-x,1/2+y,1/2-z
3 -x,-y,-z
4 1/2+x,1/2-y,1/2+z
_cell_length_a 5.1756
_cell_length_b 11.6172
_cell_length_c 26.8556
_cell_angle_alpha 90.0
_cell_angle_beta 92.6292
_cell_angle_gamma 90.0
loop_
_atom_site_label
_atom_site_type_symbol
_atom_site_fract_x
_atom_site_fract_y
_atom_site_fract_z
S1 S     0.612714770     0.059215110     0.088224280 
O1 O     0.185525730     0.109341360     0.015722450 
O2 O     0.281679520    -0.131455870     0.045796810 
C1 C     0.488300150     0.198908700     0.071512550 
C2 C     0.283207000     0.207565440     0.036786500 
C3 C     0.180731450     0.316339390     0.022905790 
C4 C     0.285859900     0.414894890     0.043120310 
C5 C     0.500636190     0.410395130     0.077641530 
C6 C     0.613688510     0.511979350     0.098140900 
C7 C     0.823162670     0.506810230     0.131277860 
C8 C     0.928669080     0.398775380     0.145170730 
C9 C     0.823732300     0.298600370     0.126057790 
C10 C     0.605989670     0.300624240     0.091933720 
C11 C     0.344163500    -0.006748370     0.117179180 
C12 C     0.226889330    -0.099299730     0.092444180 
C13 C     0.028751380    -0.162233590     0.114970250 
C14 C    -0.050070920    -0.131769700     0.160983480 
C15 C     0.063134790    -0.037243020     0.187412260 
C16 C    -0.019382370    -0.004928040     0.234957390 
C17 C     0.092499800     0.086159280     0.260432650 
C18 C     0.293649610     0.148237080     0.239031010 
C19 C     0.378558950     0.118973830     0.192944960 
C20 C     0.266360860     0.026026020     0.165511080 
H1 H     0.020920870     0.125368850    -0.000956800 
H2 H     0.420189000    -0.081625730     0.035397210 
H3 H     0.019001540     0.320614470    -0.004242680 
H4 H     0.206326100     0.498077480     0.032402130 
H5 H     0.530963210     0.594317100     0.086963980 
H6 H     0.908137760     0.585014980     0.146705550 
H7 H     1.094742990     0.394807370     0.171210360 
H8 H     0.907103940     0.216377970     0.136765050 
H9 H    -0.057515960    -0.233601300     0.094291640 
H10 H    -0.202327940    -0.179955560     0.178001130 
H11 H    -0.173551610    -0.053940550     0.250959490 
H12 H     0.027537020     0.110238690     0.296777050 
H13 H     0.382825510     0.219946480     0.259117080 
H14 H     0.532831020     0.167558370     0.177255540 

#END
data_NPL2016_Tm_CIKDIK01 
# 2016 Nyman Polymorph Library
# Melting point temperature crystal structure
loop_
_symmetry_equiv_pos_site_id
_symmetry_equiv_pos_as_xyz
1 +x,+y,+z
2 1/2-x,1/2+y,1/2-z
3 -x,-y,-z
4 1/2+x,1/2-y,1/2+z
_cell_length_a 13.6763
_cell_length_b 5.6388
_cell_length_c 21.2765
_cell_angle_alpha 90.0
_cell_angle_beta 106.0118
_cell_angle_gamma 90.0
loop_
_atom_site_label
_atom_site_type_symbol
_atom_site_fract_x
_atom_site_fract_y
_atom_site_fract_z
S1 S     0.704217640     0.387889740     0.949779140 
O1 O     0.923809480     0.314730230     0.960733480 
O2 O     0.874593070     0.666673120     1.039977680 
C1 C     0.759993880     0.161719210     0.911061040 
C2 C     0.864244350     0.150848300     0.921110490 
C3 C     0.908400130    -0.030397240     0.891975510 
C4 C     0.848434120    -0.194546180     0.851825610 
C5 C     0.741263140    -0.187550040     0.838845190 
C6 C     0.678353650    -0.355659590     0.797017070 
C7 C     0.574521250    -0.347992410     0.784766490 
C8 C     0.529428690    -0.169950450     0.814188440 
C9 C     0.588178400    -0.004339580     0.855017540 
C10 C     0.695866550    -0.007070740     0.868975920 
C11 C     0.760505220     0.336505890     1.035382200 
C12 C     0.837102990     0.488764170     1.068769880 
C13 C     0.881343090     0.460332290     1.136910740 
C14 C     0.850272430     0.281061460     1.170039950 
C15 C     0.773467120     0.118949030     1.137623820 
C16 C     0.741980390    -0.068991550     1.171615140 
C17 C     0.668023610    -0.225778240     1.139696050 
C18 C     0.622524210    -0.199009230     1.072016580 
C19 C     0.651169710    -0.017901540     1.037608690 
C20 C     0.727267400     0.146744750     1.068976870 
H1 H     0.992303150     0.301763550     0.957286190 
H2 H     0.838748750     0.659686000     0.993687780 
H3 H     0.990600630    -0.036870020     0.901823180 
H4 H     0.882773810    -0.332628460     0.829515130 
H5 H     0.714227950    -0.491146230     0.774769400 
H6 H     0.527132630    -0.477399770     0.752713210 
H7 H     0.447389150    -0.163746470     0.804451550 
H8 H     0.552534350     0.131754510     0.876929780 
H9 H     0.940339280     0.583942290     1.161080050 
H10 H     0.884716690     0.259770050     1.222122260 
H11 H     0.777754000    -0.086900590     1.223661450 
H12 H     0.644617340    -0.369280810     1.166171780 
H13 H     0.564253140    -0.322744920     1.046708540 
H14 H     0.615569360    -0.000270230     0.985786110 

#END
data_NPL2016_Tm_CINMAC06 
# 2016 Nyman Polymorph Library
# Melting point temperature crystal structure
loop_
_symmetry_equiv_pos_site_id
_symmetry_equiv_pos_as_xyz
1 +x,+y,+z
2 1/2-x,1/2+y,-z
3 -x,-y,-z
4 1/2+x,1/2-y,+z
_cell_length_a 29.1715
_cell_length_b 4.1724
_cell_length_c 6.7294
_cell_angle_alpha 90.0
_cell_angle_beta 84.7498
_cell_angle_gamma 90.0
loop_
_atom_site_label
_atom_site_type_symbol
_atom_site_fract_x
_atom_site_fract_y
_atom_site_fract_z
C1 C     0.462560030     0.114358850     0.782853580 
C2 C     0.437342690     0.211270720     0.612785310 
C3 C     0.395151680     0.093812860     0.594513310 
C4 C     0.365480370     0.159784290     0.436127070 
C5 C     0.380108770     0.336821440     0.264342640 
C6 C     0.350470030     0.393032860     0.118314030 
C7 C     0.305590360     0.273583660     0.140096870 
C8 C     0.290636390     0.096405960     0.308965830 
C9 C     0.320376290     0.039532030     0.455159300 
O1 O     0.504283300     0.260081290     0.775784550 
O2 O     0.449306860    -0.070171850     0.914346380 
H1 H     0.519728980     0.183564360     0.887872320 
H2 H     0.454564150     0.377557550     0.507418210 
H3 H     0.381320960    -0.068119640     0.711585760 
H4 H     0.414925150     0.429197800     0.244807040 
H5 H     0.362300880     0.529653420    -0.013464230 
H6 H     0.282558870     0.317883050     0.025576530 
H7 H     0.255889740     0.002153090     0.326642600 
H8 H     0.308771610    -0.098934780     0.586590930 

#END
data_NPL2016_Tm_CINMAC07 
# 2016 Nyman Polymorph Library
# Melting point temperature crystal structure
loop_
_symmetry_equiv_pos_site_id
_symmetry_equiv_pos_as_xyz
1 +x,+y,+z
2 1/2-x,1/2+y,1/2-z
3 -x,-y,-z
4 1/2+x,1/2-y,1/2+z
_cell_length_a 5.7009
_cell_length_b 18.0255
_cell_length_c 8.0391
_cell_angle_alpha 90.0
_cell_angle_beta 98.7497
_cell_angle_gamma 90.0
loop_
_atom_site_label
_atom_site_type_symbol
_atom_site_fract_x
_atom_site_fract_y
_atom_site_fract_z
O1 O     0.267019580     0.054619340     0.592920730 
O2 O    -0.041253800     0.006707960     0.701397690 
C1 C     0.526149570     0.118969940     1.223337860 
C2 C     0.655440210     0.147100080     1.369853140 
C3 C     0.863775950     0.187072210     1.364052460 
C4 C     0.941976300     0.198595010     1.210310170 
C5 C     0.812497240     0.170327520     1.063461870 
C6 C     0.602459670     0.130206470     1.067108630 
C7 C     0.473672370     0.102013130     0.908704920 
C8 C     0.267186920     0.064945070     0.886664730 
C9 C     0.146359840     0.039292060     0.722206070 
H1 H     0.181833460     0.032087630     0.492413180 
H2 H     0.365145110     0.087972260     1.230093130 
H3 H     0.594200270     0.137908990     1.489363450 
H4 H     0.964171610     0.208946230     1.478862510 
H5 H     1.103621480     0.229507530     1.204761870 
H6 H     0.873534350     0.179269970     0.943685940 
H7 H     0.555477700     0.112991170     0.797780400 
H8 H     0.171334380     0.051862370     0.989260080 

#END
data_NPL2016_Tm_CIZDUK01 
# 2016 Nyman Polymorph Library
# Melting point temperature crystal structure
loop_
_symmetry_equiv_pos_site_id
_symmetry_equiv_pos_as_xyz
1 +x,+y,+z
2 -x,1/2+y,1/2-z
3 -x,-y,-z
4 +x,1/2-y,1/2+z
_cell_length_a 11.2794
_cell_length_b 8.6401
_cell_length_c 16.5358
_cell_angle_alpha 90.0
_cell_angle_beta 108.0081
_cell_angle_gamma 90.0
loop_
_atom_site_label
_atom_site_type_symbol
_atom_site_fract_x
_atom_site_fract_y
_atom_site_fract_z
N1 N     0.368627630     0.226456960     0.364836160 
N2 N     0.283846080     0.002965690     0.175406240 
N3 N     0.331223150    -0.084855090     0.126501160 
C1 C     0.293695120     0.149539920     0.297997600 
C2 C     0.163259920     0.152744990     0.278060900 
C3 C     0.110573870     0.239751550     0.328379110 
C4 C     0.188341790     0.320519250     0.397630740 
C5 C     0.316339350     0.309224460     0.412903140 
C6 C     0.355422040     0.059436850     0.246300900 
C7 C     0.493589090     0.042556420     0.275949210 
C8 C     0.564036260     0.087967970     0.223543130 
C9 C     0.692850740     0.067914870     0.249675850 
C10 C     0.752818730     0.001235480     0.328325750 
C11 C     0.683490320    -0.044170970     0.380950390 
C12 C     0.555038410    -0.023306760     0.355137380 
C13 C     0.254591860    -0.155508200     0.053207330 
C14 C     0.124461150    -0.151636730     0.031766240 
C15 C     0.052525130    -0.225172900    -0.041776550 
C16 C     0.107826980    -0.304122810    -0.094285190 
C17 C     0.237423370    -0.308555700    -0.072315630 
C18 C     0.310680590    -0.234847610     0.000699330 
H1 H     0.424219200    -0.106168730     0.145293830 
H2 H     0.106777990     0.087820150     0.223987870 
H3 H     0.010154880     0.244323730     0.314225550 
H4 H     0.150957400     0.389649700     0.438698400 
H5 H     0.380513800     0.369583720     0.466309640 
H6 H     0.517900880     0.142372670     0.162864170 
H7 H     0.746185390     0.105142050     0.208759990 
H8 H     0.853035430    -0.014606310     0.348755630 
H9 H     0.729826570    -0.095337310     0.442471780 
H10 H     0.501569430    -0.056842600     0.396510190 
H11 H     0.081968270    -0.090637780     0.072728440 
H12 H    -0.048197100    -0.221225780    -0.057969630 
H13 H     0.050879030    -0.361393160    -0.151342780 
H14 H     0.282064420    -0.369497220    -0.112343000 
H15 H     0.411557880    -0.238088980     0.017357200 

#END
data_NPL2016_Tm_CIZDUK02 
# 2016 Nyman Polymorph Library
# Melting point temperature crystal structure
loop_
_symmetry_equiv_pos_site_id
_symmetry_equiv_pos_as_xyz
1 +x,+y,+z
2 1/2-x,1/2+y,1/2-z
3 -x,-y,-z
4 1/2+x,1/2-y,1/2+z
_cell_length_a 12.2203
_cell_length_b 8.2129
_cell_length_c 15.5888
_cell_angle_alpha 90.0
_cell_angle_beta 101.7155
_cell_angle_gamma 90.0
loop_
_atom_site_label
_atom_site_type_symbol
_atom_site_fract_x
_atom_site_fract_y
_atom_site_fract_z
N1 N     0.287573960     0.226282020     0.429695800 
N2 N     0.073550140     0.017246330     0.283463530 
N3 N     0.050208540    -0.063741870     0.207658310 
C1 C     0.190272710     0.148388490     0.402344080 
C2 C     0.106914690     0.144681880     0.452510520 
C3 C     0.125265160     0.226014770     0.531940090 
C4 C     0.226146410     0.307945580     0.560171240 
C5 C     0.304196220     0.303414010     0.506599250 
C6 C     0.174386380     0.065356420     0.316221660 
C7 C     0.270426700     0.049927560     0.271394020 
C8 C     0.259496670     0.094039490     0.183192110 
C9 C     0.347963550     0.073606180     0.140239200 
C10 C     0.448314000     0.006855090     0.184461340 
C11 C     0.460000240    -0.037896000     0.272115700 
C12 C     0.372113930    -0.016262310     0.315237520 
C13 C    -0.053476360    -0.138065860     0.179296340 
C14 C    -0.139273100    -0.125673160     0.226306320 
C15 C    -0.241126710    -0.201510580     0.194623120 
C16 C    -0.259184320    -0.290522200     0.116893900 
C17 C    -0.173334520    -0.302881290     0.070502280 
C18 C    -0.071176130    -0.227345110     0.101102520 
H1 H     0.113424270    -0.094627200     0.177466190 
H2 H     0.030351920     0.078774530     0.428280880 
H3 H     0.062110690     0.225149610     0.571748990 
H4 H     0.243973890     0.372728750     0.621947590 
H5 H     0.384155420     0.364790730     0.526063210 
H6 H     0.182465730     0.149269440     0.148758280 
H7 H     0.338399420     0.110455620     0.072359230 
H8 H     0.517142640    -0.009570410     0.151066600 
H9 H     0.538091620    -0.089313330     0.307070580 
H10 H     0.381996300    -0.049501010     0.383501780 
H11 H    -0.124974690    -0.056431490     0.286466760 
H12 H    -0.307146850    -0.191087460     0.231430610 
H13 H    -0.338816230    -0.349383150     0.092875210 
H14 H    -0.185809000    -0.371725720     0.009972330 
H15 H    -0.004652350    -0.237131150     0.064657050 

#END
data_NPL2016_Tm_CLACET01 
# 2016 Nyman Polymorph Library
# Melting point temperature crystal structure
loop_
_symmetry_equiv_pos_site_id
_symmetry_equiv_pos_as_xyz
1 +x,+y,+z
2 -x,1/2+y,1/2-z
3 -x,-y,-z
4 +x,1/2-y,1/2+z
_cell_length_a 5.5342
_cell_length_b 20.0129
_cell_length_c 8.3394
_cell_angle_alpha 90.0
_cell_angle_beta 106.52
_cell_angle_gamma 90.0
loop_
_atom_site_label
_atom_site_type_symbol
_atom_site_fract_x
_atom_site_fract_y
_atom_site_fract_z
Cl1 Cl     0.967121520     0.668953740     0.973600060 
O1 O     1.314420640     0.655820740     0.622943490 
O2 O     1.053803970     0.582942730     0.696372920 
C1 C     1.159164810     0.635733840     0.713026170 
C2 C     1.139267050     0.692082040     0.830541420 
H1 H     1.327151860     0.708080090     0.901706100 
H2 H     1.043483780     0.734126380     0.756123100 
H3 H     1.308160950     0.622779200     0.537058410 
Cl2 Cl     0.346482580     0.347727630     0.698097150 
O3 O     0.665354300     0.520372610     0.812019630 
O4 O     0.709765560     0.449189850     0.612933100 
C3 C     0.599355020     0.466948220     0.709731360 
C4 C     0.361403090     0.436105960     0.734048480 
H4 H     0.350480460     0.445294610     0.860186980 
H5 H     0.199018880     0.458743460     0.644522880 
H6 H     0.804915150     0.542706880     0.786049050 

#END
data_NPL2016_Tm_CLACET02 
# 2016 Nyman Polymorph Library
# Melting point temperature crystal structure
loop_
_symmetry_equiv_pos_site_id
_symmetry_equiv_pos_as_xyz
1 +x,+y,+z
2 -x,1/2+y,1/2-z
3 -x,-y,-z
4 +x,1/2-y,1/2+z
_cell_length_a 4.7659
_cell_length_b 14.03
_cell_length_c 6.6041
_cell_angle_alpha 90.0
_cell_angle_beta 107.4933
_cell_angle_gamma 90.0
loop_
_atom_site_label
_atom_site_type_symbol
_atom_site_fract_x
_atom_site_fract_y
_atom_site_fract_z
Cl1 Cl     0.163330990     0.340030660     0.125903620 
O1 O    -0.278858360     0.408331320    -0.461146350 
O2 O     0.158602890     0.462469270    -0.253729110 
C1 C    -0.057198070     0.415020600    -0.276916260 
C2 C    -0.137758650     0.355680880    -0.110279000 
H1 H    -0.315200830     0.391451580    -0.067906940 
H2 H    -0.214805660     0.285810970    -0.174991260 
H3 H    -0.239262170     0.453275290    -0.560469120 

#END
data_NPL2016_Tm_CLPHOL12 
# 2016 Nyman Polymorph Library
# Melting point temperature crystal structure
loop_
_symmetry_equiv_pos_site_id
_symmetry_equiv_pos_as_xyz
1 +x,+y,+z
2 -x,1/2+y,1/2-z
3 -x,-y,-z
4 +x,1/2-y,1/2+z
_cell_length_a 8.7308
_cell_length_b 15.872
_cell_length_c 8.8557
_cell_angle_alpha 90.0
_cell_angle_beta 93.2082
_cell_angle_gamma 90.0
loop_
_atom_site_label
_atom_site_type_symbol
_atom_site_fract_x
_atom_site_fract_y
_atom_site_fract_z
C1 C     0.061106330     0.868379230     0.164807110 
C2 C     0.165054730     0.859985880     0.051620250 
C3 C     0.246461000     0.929570170     0.004979830 
C4 C     0.224839880     1.007439830     0.072733400 
C5 C     0.122538980     1.016502720     0.186126640 
C6 C     0.040327060     0.946771710     0.231941030 
O1 O    -0.016835590     0.797912880     0.205160910 
Cl1 Cl     0.328723500     1.095528640     0.014159270 
H1 H    -0.060380960     0.808817700     0.300740310 
H2 H     0.180680520     0.798663320     0.001246340 
H3 H     0.327016290     0.923398910    -0.082854250 
H4 H     0.106736900     1.077361220     0.238012970 
H5 H    -0.040667650     0.953795900     0.319702380 
C7 C     0.690443040     0.672214350     0.011012380 
C8 C     0.616898640     0.711452660     0.127934890 
C9 C     0.463887310     0.693574330     0.151088280 
C10 C     0.384986880     0.636681860     0.056522550 
C11 C     0.457042650     0.597408480    -0.060762110 
C12 C     0.609747070     0.615184310    -0.083411010 
O2 O     0.839917500     0.687603140    -0.017515990 
Cl2 Cl     0.191409360     0.613934240     0.085236510 
H6 H     0.883409360     0.724170580     0.060320660 
H7 H     0.678698280     0.756130370     0.201433800 
H8 H     0.406643310     0.723814610     0.241792980 
H9 H     0.394105260     0.553214720    -0.133611330 
H10 H     0.668202730     0.585314250    -0.173804280 

#END
data_NPL2016_Tm_CLPHOL13 
# 2016 Nyman Polymorph Library
# Melting point temperature crystal structure
loop_
_symmetry_equiv_pos_site_id
_symmetry_equiv_pos_as_xyz
1 +x,+y,+z
2 -x,1/2+y,1/2-z
3 -x,-y,-z
4 +x,1/2-y,1/2+z
_cell_length_a 4.8014
_cell_length_b 12.0633
_cell_length_c 21.2651
_cell_angle_alpha 90.0
_cell_angle_beta 98.1352
_cell_angle_gamma 90.0
loop_
_atom_site_label
_atom_site_type_symbol
_atom_site_fract_x
_atom_site_fract_y
_atom_site_fract_z
C1 C    -0.019273920     0.579452230     0.362443300 
C2 C    -0.057637510     0.693999110     0.364223590 
C3 C     0.067389150     0.762802810     0.323711070 
C4 C     0.231958050     0.716557560     0.281856390 
C5 C     0.272902010     0.602490330     0.279923280 
C6 C     0.147129930     0.534002600     0.320206530 
O1 O    -0.134450550     0.508090270     0.401420970 
Cl1 Cl     0.390947620     0.803245670     0.230607970 
H1 H    -0.263072010     0.548594220     0.423673060 
H2 H    -0.185183710     0.729994650     0.397239840 
H3 H     0.037492430     0.851624280     0.324885480 
H4 H     0.401816180     0.567611170     0.247074370 
H5 H     0.175611840     0.445022460     0.319464490 
C7 C     0.669315290     0.711556830     0.538766620 
C8 C     0.435452630     0.764699150     0.505436660 
C9 C     0.340707220     0.864003030     0.527719140 
C10 C     0.479345940     0.909950380     0.583552620 
C11 C     0.711583410     0.857763520     0.617229960 
C12 C     0.806707850     0.758378880     0.594692590 
O2 O     0.753432540     0.614369130     0.514401540 
Cl2 Cl     0.358556140     1.035729700     0.611844010 
H6 H     0.900853390     0.583272520     0.544673550 
H7 H     0.330452840     0.727260700     0.462214630 
H8 H     0.159663380     0.905513980     0.502026270 
H9 H     0.817696260     0.894227090     0.660589940 
H10 H     0.988901610     0.717626100     0.620834390 

#END
data_NPL2016_Tm_COBBIE04 
# 2016 Nyman Polymorph Library
# Melting point temperature crystal structure
loop_
_symmetry_equiv_pos_site_id
_symmetry_equiv_pos_as_xyz
1 +x,+y,+z
2 -x,1/2-y,1/2+z
3 -x,-y,-z
4 +x,1/2+y,1/2-z
_cell_length_a 8.5401
_cell_length_b 20.2198
_cell_length_c 6.0448
_cell_angle_alpha 90.0
_cell_angle_beta 90.0
_cell_angle_gamma 99.7591
loop_
_atom_site_label
_atom_site_type_symbol
_atom_site_fract_x
_atom_site_fract_y
_atom_site_fract_z
O1 O     0.366650480     0.899053450     0.459111020 
O2 O     0.009884300     0.853142840    -0.275337340 
C1 C     0.294346800     1.171510530    -0.238980800 
C2 C     0.091870050     0.865706440    -0.110486140 
C3 C     0.286852550     0.890799250     0.290910620 
C4 C     0.113962360     0.811574740     0.046057100 
C5 C     0.268423510     0.946884030     0.139020490 
C6 C     0.202881020     0.823020570     0.229103810 
C7 C     0.173789620     0.934701130    -0.055786390 
C8 C     0.343541900     1.010898010     0.187721760 
C9 C     0.157706350     0.986984050    -0.194846650 
C10 C     0.328803230     1.065447700     0.047347500 
C11 C     0.233747240     1.053221540    -0.148349050 
C12 C     0.405087110     1.131790350     0.094199640 
C13 C     0.218741250     1.107800190    -0.289395990 
C14 C     0.388200440     1.183614080    -0.045823920 
H1 H     0.414814820     1.018899770     0.336727820 
H2 H     0.476950350     1.140885950     0.242435700 
H3 H     0.446941970     1.234199300    -0.008766740 
H4 H     0.282330220     1.212991430    -0.347589450 
H5 H     0.146711710     1.098366030    -0.437355050 
H6 H     0.085160520     0.976477140    -0.341908170 
H7 H     0.052876880     0.761871780     0.001869440 
H8 H     0.218519350     0.783191610     0.342862420 

#END
data_NPL2016_Tm_COBBIE05 
# 2016 Nyman Polymorph Library
# Melting point temperature crystal structure
loop_
_symmetry_equiv_pos_site_id
_symmetry_equiv_pos_as_xyz
1 +x,+y,+z
2 1/2-x,1/2+y,1/2-z
3 -x,-y,-z
4 1/2+x,1/2-y,1/2+z
_cell_length_a 7.6265
_cell_length_b 9.795
_cell_length_c 14.5742
_cell_angle_alpha 90.0
_cell_angle_beta 108.7806
_cell_angle_gamma 90.0
loop_
_atom_site_label
_atom_site_type_symbol
_atom_site_fract_x
_atom_site_fract_y
_atom_site_fract_z
O1 O     0.137800660     0.332660130     0.083687480 
O2 O     0.161082040     0.115220990    -0.250829550 
C1 C     0.144855440     0.279422230     0.009306950 
C2 C     0.098495140     0.358777300    -0.082045340 
C3 C     0.104311530     0.304587050    -0.165420600 
C4 C     0.157578600     0.160580430    -0.173507260 
C5 C     0.205396540     0.076588270    -0.083744730 
C6 C     0.255884270    -0.057742390    -0.086774660 
C7 C     0.302245700    -0.140662350    -0.002942920 
C8 C     0.354643800    -0.279266480    -0.004326810 
C9 C     0.398829280    -0.356953510     0.078466190 
C10 C     0.392692500    -0.299726980     0.166453450 
C11 C     0.342463770    -0.165702000     0.170253990 
C12 C     0.296032040    -0.082701240     0.086185840 
C13 C     0.243731080     0.055596390     0.087484560 
C14 C     0.199223830     0.134272680     0.004986560 
H1 H     0.059409510     0.464165020    -0.076648730 
H2 H     0.070241910     0.363206550    -0.231973760 
H3 H     0.259570840    -0.099312580    -0.155043830 
H4 H     0.359214150    -0.322831130    -0.071895370 
H5 H     0.438732850    -0.462842560     0.076706740 
H6 H     0.427965440    -0.362415990     0.231105410 
H7 H     0.337608940    -0.121498260     0.237582560 
H8 H     0.237997640     0.101758370     0.154039860 

#END
data_NPL2016_Tm_CORDCP 
# 2016 Nyman Polymorph Library
# Melting point temperature crystal structure
loop_
_symmetry_equiv_pos_site_id
_symmetry_equiv_pos_as_xyz
1 +x,+y,+z
2 -x,1/2+y,-z
_cell_length_a 4.9148
_cell_length_b 7.7991
_cell_length_c 16.0215
_cell_angle_alpha 90.0
_cell_angle_beta 85.5939
_cell_angle_gamma 90.0
loop_
_atom_site_label
_atom_site_type_symbol
_atom_site_fract_x
_atom_site_fract_y
_atom_site_fract_z
N1 N     0.318091240     0.771086350     0.443225530 
N2 N     0.633510910     0.839949450     0.325298230 
N3 N     0.020019960     0.968169920     0.508880190 
N4 N     0.260138060     1.224991530     0.376727050 
N5 N     0.598184400     1.139260470     0.283109570 
C1 C     0.516167880     0.735514190     0.383548600 
C2 C     0.528978390     0.998159850     0.332034100 
C3 C     0.321308950     1.054383630     0.389947290 
C4 C     0.216109530     0.930956320     0.447934240 
C5 C     0.426178060     1.270100800     0.312539240 
C6 C     0.786869470     1.133406090     0.208067930 
C7 C     0.642728700     1.078875460     0.129781410 
C8 C     0.549643340     1.251187550     0.097931820 
C9 C     0.794246140     1.364294410     0.114267880 
C10 C     0.736581890     1.556244090     0.119916810 
O1 O     0.890654400     1.299450840     0.191318740 
O2 O     0.833266290     1.009021400     0.067773940 
O3 O     0.961632850     1.660959290     0.091622050 
H1 H     0.589813700     0.604259640     0.382566690 
H2 H    -0.079401210     1.080916170     0.510459010 
H3 H    -0.056677520     0.872878620     0.545943070 
H4 H     0.441011360     1.396516110     0.285490440 
H5 H     0.950046280     1.044820800     0.221255320 
H6 H     0.475752350     0.989512230     0.146413020 
H7 H     0.364948520     1.294352970     0.134231150 
H8 H     0.510222480     1.245688590     0.031992720 
H9 H     0.955872990     1.341716980     0.064333960 
H10 H     0.891423990     0.899825760     0.088092090 
H11 H     0.682373970     1.591408760     0.185012100 
H12 H     0.560279880     1.584128270     0.083752350 
H13 H     1.035933640     1.612145050     0.039613540 

#END
data_NPL2016_Tm_CORDCP01 
# 2016 Nyman Polymorph Library
# Melting point temperature crystal structure
loop_
_symmetry_equiv_pos_site_id
_symmetry_equiv_pos_as_xyz
1 +x,+y,+z
2 -x,-y,+z
3 1/2+x,1/2-y,-z
4 1/2-x,1/2+y,-z
_cell_length_a 10.1787
_cell_length_b 23.4776
_cell_length_c 5.0216
_cell_angle_alpha 90.0
_cell_angle_beta 90.0
_cell_angle_gamma 90.0
loop_
_atom_site_label
_atom_site_type_symbol
_atom_site_fract_x
_atom_site_fract_y
_atom_site_fract_z
N1 N     0.261935230     0.844364810     0.380144830 
N2 N     0.373734860     0.902765410     0.056819610 
N3 N     0.346030480     0.759532820     0.545377200 
N4 N     0.579361500     0.781170410     0.167474630 
N5 N     0.581356150     0.860366290    -0.085980510 
C1 C     0.275524920     0.890138970     0.222892600 
C2 C     0.466260170     0.862278180     0.058195720 
C3 C     0.466924470     0.812801640     0.213065010 
C4 C     0.357370540     0.804869520     0.379939540 
C5 C     0.644903940     0.810866550    -0.009468390 
C6 C     0.629635050     0.905422060    -0.263761510 
C7 C     0.669879530     0.958813010    -0.106740790 
C8 C     0.812772050     0.944832660    -0.039227560 
C9 C     0.858467910     0.915959170    -0.295998830 
C10 C     0.971014450     0.874618110    -0.257915210 
O1 O     0.661673790     1.005587490    -0.286909100 
O2 O     0.743469150     0.885793750    -0.392681590 
O3 O     0.997001530     0.846024510    -0.501627690 
H1 H     0.195883400     0.920823470     0.232346420 
H2 H     0.404977300     0.725515040     0.521649890 
H3 H     0.257700970     0.754281300     0.632450430 
H4 H     0.736809920     0.798888740    -0.099746670 
H5 H     0.552917310     0.915370730    -0.407875140 
H6 H     0.606363980     0.965019980     0.065815300 
H7 H     0.647897740     1.039351820    -0.182596400 
H8 H     0.869201580     0.982919020     0.009360180 
H9 H     0.817647080     0.915212840     0.128715530 
H10 H     0.885136070     0.947457070    -0.446931730 
H11 H     0.945419100     0.843997280    -0.100543990 
H12 H     1.056220410     0.899284320    -0.189247340 
H13 H     1.088713480     0.836462550    -0.504083770 

#END
data_NPL2016_Tm_COXDHN 
# 2016 Nyman Polymorph Library
# Melting point temperature crystal structure
loop_
_symmetry_equiv_pos_site_id
_symmetry_equiv_pos_as_xyz
1 +x,+y,+z
2 -x,1/2+y,1/2-z
3 -x,-y,-z
4 +x,1/2-y,1/2+z
_cell_length_a 12.0379
_cell_length_b 10.1273
_cell_length_c 9.829
_cell_angle_alpha 90.0
_cell_angle_beta 104.2487
_cell_angle_gamma 90.0
loop_
_atom_site_label
_atom_site_type_symbol
_atom_site_fract_x
_atom_site_fract_y
_atom_site_fract_z
C1 C     0.113039320     0.606626040     0.932121660 
C2 C     0.159435670     0.727367410     1.014001690 
C3 C     0.257370940     0.726617310     1.115603260 
C4 C     0.329746940     0.604299090     1.152971840 
C5 C     0.340101400     0.360925520     1.108400000 
C6 C     0.297310790     0.246373000     1.037202410 
C7 C     0.194834720     0.249063310     0.932836520 
C8 C     0.135803960     0.366793240     0.900813300 
C9 C     0.177810910     0.482552610     0.973377690 
C10 C     0.280738400     0.479929910     1.076839720 
Cl1 Cl     0.078401970     0.868472290     0.968351090 
Cl2 Cl     0.309853130     0.868267380     1.207134600 
Cl3 Cl     0.469224030     0.636897240     1.116531570 
Cl4 Cl     0.353406130     0.576044920     1.341762760 
O1 O     0.026594540     0.611238400     0.837909030 
H1 H     0.419888860     0.358685370     1.188475370 
H2 H     0.344172350     0.154701200     1.062737980 
H3 H     0.161929550     0.159577040     0.876925570 
H4 H     0.056510870     0.372912840     0.820156750 

#END
data_NPL2016_Tm_COXDHN01 
# 2016 Nyman Polymorph Library
# Melting point temperature crystal structure
loop_
_symmetry_equiv_pos_site_id
_symmetry_equiv_pos_as_xyz
1 +x,+y,+z
2 1/2-x,-y,1/2+z
3 -x,-y,-z
4 1/2+x,+y,1/2-z
_cell_length_a 23.8567
_cell_length_b 6.9616
_cell_length_c 14.0882
_cell_angle_alpha 90.0
_cell_angle_beta 90.0
_cell_angle_gamma 90.0
loop_
_atom_site_label
_atom_site_type_symbol
_atom_site_fract_x
_atom_site_fract_y
_atom_site_fract_z
C1 C     0.339125940     0.249999170     0.221554040 
C2 C     0.289433250     0.249999410     0.156963620 
C3 C     0.236437970     0.249999710     0.189432550 
C4 C     0.222779210     0.249999840     0.293851520 
C5 C     0.263740770     0.249999710     0.458085160 
C6 C     0.309020340     0.249999500     0.519825880 
C7 C     0.363765040     0.250000150     0.484606960 
C8 C     0.372695840     0.249999090     0.387537720 
C9 C     0.327178980     0.249999300     0.324768600 
C10 C     0.272488180     0.249999610     0.360071810 
O1 O     0.386420260     0.249998910     0.190190360 
Cl1 Cl     0.304939070     0.250000230     0.037279930 
Cl2 Cl     0.179771470     0.249999970     0.112993530 
Cl3 Cl     0.180086580     0.462400980     0.319012590 
Cl4 Cl     0.180086430     0.037598230     0.319011650 
H1 H     0.221405350     0.249999950     0.485608050 
H2 H     0.301648750     0.249999580     0.595695370 
H3 H     0.399042450     0.249999980     0.532995050 
H4 H     0.414463720     0.249999800     0.357592220 
C11 C     0.379649870     0.749999780     0.177479350 
C12 C     0.387164740     0.749999470     0.282792690 
C13 C     0.437942940     0.749999360     0.324195340 
C14 C     0.491555830     0.749999550     0.267664410 
C15 C     0.532192070     0.749999100     0.103197850 
C16 C     0.526562320     0.749999400     0.005217310 
C17 C     0.473400740     0.750000480    -0.036376680 
C18 C     0.426195840     0.750001240     0.020732010 
C19 C     0.431558080     0.749999980     0.119719110 
C20 C     0.484717260     0.749999870     0.161189720 
O2 O     0.333327760     0.750000840     0.142200140 
Cl5 Cl     0.325818260     0.749999250     0.347768660 
Cl6 Cl     0.445336370     0.749999940     0.446235220 
Cl7 Cl     0.532041780     0.537598570     0.301714270 
Cl8 Cl     0.532041740     0.962401310     0.301714580 
H5 H     0.573424490     0.749998060     0.135164210 
H6 H     0.563732220     0.749999550    -0.038945040 
H7 H     0.469135200     0.750001660    -0.112913400 
H8 H     0.384338220     0.750001320    -0.008851640 

#END
data_NPL2016_Tm_COYMOS 
# 2016 Nyman Polymorph Library
# Melting point temperature crystal structure
loop_
_symmetry_equiv_pos_site_id
_symmetry_equiv_pos_as_xyz
1 +x,+y,+z
2 1/2-x,1/2+y,1/2-z
3 -x,-y,-z
4 1/2+x,1/2-y,1/2+z
_cell_length_a 6.2581
_cell_length_b 28.5843
_cell_length_c 6.2749
_cell_angle_alpha 90.0
_cell_angle_beta 105.5703
_cell_angle_gamma 90.0
loop_
_atom_site_label
_atom_site_type_symbol
_atom_site_fract_x
_atom_site_fract_y
_atom_site_fract_z
O1 O     0.409953820     0.059385990     0.111054320 
O2 O    -0.135767490     0.012879310    -0.343085270 
N1 N     0.352196560     0.036242530    -0.246065950 
N2 N    -0.231742680     0.086332670    -0.477429990 
N3 N     0.040255100     0.128665410    -0.120426110 
C1 C     0.287824510     0.055564550    -0.074463790 
C2 C    -0.115430730     0.055317260    -0.327804390 
C3 C    -0.016285640     0.099699280     0.046330270 
C4 C     0.057405750     0.077492180    -0.137921930 
C5 C     0.230502220     0.157903570    -0.069198210 
C6 C     0.363380960     0.160282130    -0.215736710 
C7 C     0.541580100     0.191081450    -0.174590140 
C8 C     0.587968480     0.219969660     0.011149000 
C9 C     0.454508730     0.217640320     0.156187750 
C10 C     0.276457330     0.186712120     0.116974580 
H1 H     0.495242560     0.017865310    -0.203031850 
H2 H     0.239773180     0.023693200    -0.380710440 
H3 H    -0.202689840     0.120752820    -0.447011480 
H4 H    -0.357321530     0.075174710    -0.603771320 
H5 H    -0.190521170     0.098712690     0.042332480 
H6 H     0.103408850     0.097562520     0.207191210 
H7 H     0.327706110     0.137588690    -0.359222210 
H8 H     0.644954490     0.192459340    -0.288110560 
H9 H     0.727032460     0.243935840     0.042677830 
H10 H     0.489385500     0.239839950     0.301489440 
H11 H     0.172940980     0.184806940     0.230117530 

#END
data_NPL2016_Tm_COYMOS01 
# 2016 Nyman Polymorph Library
# Melting point temperature crystal structure
loop_
_symmetry_equiv_pos_site_id
_symmetry_equiv_pos_as_xyz
1 +x,+y,+z
2 1/2+x,1/2-y,-z
3 -x,1/2+y,1/2-z
4 1/2-x,-y,1/2+z
_cell_length_a 7.5159
_cell_length_b 8.7284
_cell_length_c 16.465
_cell_angle_alpha 90.0
_cell_angle_beta 90.0
_cell_angle_gamma 90.0
loop_
_atom_site_label
_atom_site_type_symbol
_atom_site_fract_x
_atom_site_fract_y
_atom_site_fract_z
O1 O     0.684317260     0.986726500     0.069542790 
O2 O     1.207764700     0.950652090     0.004684520 
N1 N     0.897891390     0.803075810     0.081011930 
N2 N     1.296914060     1.082516860     0.116914630 
N3 N     0.966976480     1.182882520     0.152801790 
C1 C     0.839856060     0.951049190     0.075793000 
C2 C     1.174012570     1.029868710     0.063956780 
C3 C     0.925232310     1.234524580     0.071434760 
C4 C     0.984133200     1.072617640     0.085151920 
C5 C     0.832546930     1.165921790     0.212805180 
C6 C     0.848299630     1.046773070     0.269014520 
C7 C     0.725880470     1.033301580     0.331809580 
C8 C     0.588360680     1.139419480     0.339878080 
C9 C     0.574182620     1.258858420     0.284243970 
C10 C     0.695493970     1.272422140     0.220767840 
H1 H     0.814031220     0.723450420     0.058167570 
H2 H     1.026322260     0.782217210     0.066311310 
H3 H     1.257443180     1.140837900     0.166630300 
H4 H     1.426473140     1.060609400     0.106580450 
H5 H     1.018125130     1.315409200     0.044965600 
H6 H     0.785980720     1.246657050     0.055307190 
H7 H     0.683900620     1.365234120     0.177445810 
H8 H     0.467644080     1.341868190     0.289866690 
H9 H     0.493206460     1.128860660     0.388975320 
H10 H     0.738051860     0.939679280     0.374696270 
H11 H     0.955388080     0.964551200     0.262382340 

#END
data_NPL2016_Tm_CUCKOA 
# 2016 Nyman Polymorph Library
# Melting point temperature crystal structure
loop_
_symmetry_equiv_pos_site_id
_symmetry_equiv_pos_as_xyz
1 +x,+y,+z
2 -x,1/2+y,1/2-z
3 -x,-y,-z
4 +x,1/2-y,1/2+z
_cell_length_a 9.1201
_cell_length_b 13.4007
_cell_length_c 9.1871
_cell_angle_alpha 90.0
_cell_angle_beta 90.5575
_cell_angle_gamma 90.0
loop_
_atom_site_label
_atom_site_type_symbol
_atom_site_fract_x
_atom_site_fract_y
_atom_site_fract_z
C1 C     0.243953120     0.469719200     0.194764040 
C2 C     0.411518390     0.464240330     0.223931650 
C3 C     0.456958850     0.372617450     0.312627120 
C4 C     0.408495100     0.276704520     0.235338130 
C5 C     0.241883060     0.275736760     0.217206990 
C6 C     0.182784370     0.368667590     0.141829650 
C7 C     0.220455830     0.466490910    -0.058158180 
C8 C     0.239386410     0.633663400     0.059389700 
C9 C     0.153454420     0.681438340     0.183450850 
C10 C     0.184388620     0.629882500     0.330085450 
C11 C     0.160061340     0.516401530     0.321423930 
N1 N     0.214222890     0.526929730     0.062165150 
O1 O     0.189541090     0.193177800     0.134678530 
O2 O     0.216495690     0.369154300    -0.011627170 
O3 O     0.227653470     0.490633380    -0.183859510 
H1 H     0.466774740     0.461222800     0.118840840 
H2 H     0.448695360     0.532503350     0.277647800 
H3 H     0.408930900     0.375600560     0.421572780 
H4 H     0.575850180     0.372772040     0.328904270 
H5 H     0.457518360     0.271963430     0.127365770 
H6 H     0.443239500     0.210655310     0.296746240 
H7 H     0.192756320     0.275983340     0.326385050 
H8 H     0.204955010     0.133913760     0.191850460 
H9 H     0.063081250     0.368709800     0.150225770 
H10 H     0.356926190     0.650569040     0.070594930 
H11 H     0.203518440     0.661077710    -0.046823210 
H12 H     0.180160070     0.760837740     0.190668330 
H13 H     0.036271720     0.675664430     0.157586160 
H14 H     0.113944930     0.661279840     0.414058570 
H15 H     0.297402540     0.645607600     0.364479010 
H16 H     0.192368920     0.481015770     0.424109710 
H17 H     0.043021350     0.501711540     0.304767630 

#END
data_NPL2016_Tm_CUCKOA01 
# 2016 Nyman Polymorph Library
# Melting point temperature crystal structure
loop_
_symmetry_equiv_pos_site_id
_symmetry_equiv_pos_as_xyz
1 +x,+y,+z
2 1/2-x,-y,1/2+z
3 -x,1/2+y,1/2-z
4 1/2+x,1/2-y,-z
_cell_length_a 9.2989
_cell_length_b 9.8842
_cell_length_c 12.9195
_cell_angle_alpha 90.0
_cell_angle_beta 90.0
_cell_angle_gamma 90.0
loop_
_atom_site_label
_atom_site_type_symbol
_atom_site_fract_x
_atom_site_fract_y
_atom_site_fract_z
O1 O     0.024221930     0.422495630     0.986362970 
O2 O    -0.048184900     0.113846090     0.682628760 
O3 O    -0.000403650     0.259883490     0.863092550 
N1 N    -0.018335960     0.197993830     1.027825440 
C1 C    -0.003712180     0.204284750     1.139435720 
C2 C    -0.102399390     0.097302620     1.187098150 
C3 C    -0.076811360    -0.042359620     1.138445120 
C4 C    -0.094777450    -0.039073030     1.020161720 
C5 C    -0.000021210     0.070577670     0.971245090 
C6 C     0.161478370     0.030553790     0.968734060 
C7 C     0.203937070    -0.053472870     0.873966150 
C8 C     0.161017590     0.018226060     0.773528970 
C9 C    -0.000985720     0.042260900     0.771798100 
C10 C    -0.052010560     0.122023660     0.865154910 
C11 C     0.004151090     0.306216870     0.963333650 
H1 H    -0.032103840     0.306477940     1.163616970 
H2 H     0.108390750     0.186300360     1.162811810 
H3 H    -0.214269850     0.127667430     1.174307640 
H4 H    -0.085091500     0.092948390     1.270740900 
H5 H    -0.151609980    -0.116105750     1.171275070 
H6 H     0.031351150    -0.077564880     1.158558340 
H7 H    -0.069015950    -0.137831480     0.986785820 
H8 H    -0.207293680    -0.017298410     1.001603100 
H9 H     0.224844250     0.123801560     0.968098180 
H10 H     0.189723960    -0.022824490     1.039875150 
H11 H     0.152365790    -0.153246120     0.877099390 
H12 H     0.319801570    -0.071982510     0.875345430 
H13 H     0.215021890     0.116170760     0.767163340 
H14 H     0.192023540    -0.042050280     0.706020270 
H15 H    -0.055732550    -0.056462590     0.776987950 
H16 H    -0.169672670     0.126245570     0.864194010 
H17 H    -0.037448490     0.054646780     0.624068580 

#END
data_NPL2016_Tm_CUKCAM01 
# 2016 Nyman Polymorph Library
# Melting point temperature crystal structure
loop_
_symmetry_equiv_pos_site_id
_symmetry_equiv_pos_as_xyz
1 +x,+y,+z
2 -x,1/2+y,1/2-z
3 -x,-y,-z
4 +x,1/2-y,1/2+z
_cell_length_a 10.9427
_cell_length_b 8.7278
_cell_length_c 9.5836
_cell_angle_alpha 90.0
_cell_angle_beta 95.2356
_cell_angle_gamma 90.0
loop_
_atom_site_label
_atom_site_type_symbol
_atom_site_fract_x
_atom_site_fract_y
_atom_site_fract_z
O1 O     0.464324060     0.827783210     0.939699010 
O2 O     0.384380410     0.934649460     1.124884860 
O3 O     0.191144240     0.189604420     0.920979900 
O4 O     0.346686330     0.291963230     0.830413350 
O5 O    -0.033278440     0.490041830     1.242181540 
O6 O     0.073732530     0.664442230     1.360395340 
N1 N     0.263442830     0.293773740     0.906876910 
N2 N     0.054366970     0.576340120     1.261876550 
C1 C     0.311047950     0.691182120     1.050754900 
C2 C     0.324804910     0.558938970     0.971832420 
C3 C     0.248553840     0.435089780     0.989742450 
C4 C     0.158009930     0.438183090     1.082086930 
C5 C     0.147141350     0.571258460     1.158820100 
C6 C     0.222914220     0.697178290     1.146989120 
C7 C     0.394883400     0.822555060     1.030030620 
H1 H     0.437319100     1.018605930     1.103329830 
H2 H     0.393825720     0.553472200     0.898198740 
H3 H     0.098178240     0.341342940     1.092799270 
H4 H     0.213214680     0.797007900     1.211624050 

#END
data_NPL2016_Tm_CUKCAM02 
# 2016 Nyman Polymorph Library
# Melting point temperature crystal structure
loop_
_symmetry_equiv_pos_site_id
_symmetry_equiv_pos_as_xyz
1 +x,+y,+z
2 -x,+y,1/2-z
3 1/2+x,1/2+y,+z
4 1/2-x,1/2+y,1/2-z
5 -x,-y,-z
6 +x,-y,1/2+z
7 1/2-x,1/2-y,-z
8 1/2+x,1/2-y,1/2+z
_cell_length_a 22.2871
_cell_length_b 8.6939
_cell_length_c 9.8156
_cell_angle_alpha 90.0
_cell_angle_beta 110.1145
_cell_angle_gamma 90.0
loop_
_atom_site_label
_atom_site_type_symbol
_atom_site_fract_x
_atom_site_fract_y
_atom_site_fract_z
O1 O     0.229480620     1.081630790     0.541517910 
O2 O     0.190650170     1.178193650     0.315145970 
O3 O     0.105703420     0.418811190     0.424335320 
O4 O     0.175487920     0.540980820     0.601836480 
O5 O    -0.013462140     0.697717570    -0.013264720 
O6 O     0.032903660     0.896783330    -0.067514410 
N1 N     0.136922110     0.532449920     0.478795130 
N2 N     0.027125420     0.798487440     0.015971640 
C1 C     0.155042620     0.932502640     0.355095970 
C2 C     0.163821690     0.801796400     0.442322190 
C3 C     0.127212220     0.672401240     0.387166680 
C4 C     0.081757510     0.668260090     0.248840930 
C5 C     0.074282710     0.800181370     0.165370580 
C6 C     0.110532520     0.931737190     0.214557660 
C7 C     0.195622320     1.069699210     0.416505180 
H1 H     0.217024580     1.264808230     0.361824750 
H2 H     0.198498440     0.801830510     0.550991020 
H3 H     0.053298420     0.566763990     0.208314820 
H4 H     0.104082390     1.030621110     0.144395960 

#END
data_NPL2016_Tm_CUMMIG01 
# 2016 Nyman Polymorph Library
# Melting point temperature crystal structure
loop_
_symmetry_equiv_pos_site_id
_symmetry_equiv_pos_as_xyz
1 +x,+y,+z
2 1/2-x,1/2+y,1/2-z
_cell_length_a 4.994
_cell_length_b 12.5975
_cell_length_c 4.1912
_cell_angle_alpha 90.0
_cell_angle_beta 95.9563
_cell_angle_gamma 90.0
loop_
_atom_site_label
_atom_site_type_symbol
_atom_site_fract_x
_atom_site_fract_y
_atom_site_fract_z
C1 C     0.452568730     0.041953080     0.566272680 
C2 C     0.502038480     0.148246330     0.703048400 
C3 C     0.220848290     0.096933930     0.678510310 
C4 C     0.547371330    -0.041972580     0.434080260 
C5 C     0.497912560    -0.148279500     0.297402590 
C6 C     0.778984560    -0.096884160     0.321334420 
H1 H     0.611363570     0.155468850     0.939889700 
H2 H     0.533076090     0.213819560     0.542782990 
H3 H     0.067118240     0.128803830     0.502150600 
H4 H     0.145842770     0.070526740     0.899304190 
H5 H     0.388249780    -0.155531470     0.060757720 
H6 H     0.467265050    -0.213859160     0.457793870 
H7 H     0.932997730    -0.128721980     0.497404330 
H8 H     0.853619960    -0.070430510     0.100376910 

#END
data_NPL2016_Tm_CUMMIG02 
# 2016 Nyman Polymorph Library
# Melting point temperature crystal structure
loop_
_symmetry_equiv_pos_site_id
_symmetry_equiv_pos_as_xyz
1 +x,+y,+z
2 1/2-x,1/2+y,-z
_cell_length_a 9.2885
_cell_length_b 4.2898
_cell_length_c 7.1586
_cell_angle_alpha 90.0
_cell_angle_beta 109.4156
_cell_angle_gamma 90.0
loop_
_atom_site_label
_atom_site_type_symbol
_atom_site_fract_x
_atom_site_fract_y
_atom_site_fract_z
C1 C     0.053687100     0.025874150     0.084431970 
C2 C     0.210116450     0.130037620     0.190349840 
C3 C     0.104206340     0.013789870     0.301529950 
C4 C    -0.053751190    -0.025896440    -0.084344880 
C5 C    -0.210271170    -0.129488930    -0.190301160 
C6 C    -0.104124200    -0.014407460    -0.301449060 
H1 H     0.235331630     0.377737050     0.196066330 
H2 H     0.304586750    -0.018837640     0.190034120 
H3 H     0.128986660    -0.211642970     0.374193000 
H4 H     0.060124020     0.185263500     0.380205780 
H5 H    -0.235878320    -0.377003240    -0.195881840 
H6 H    -0.304525050     0.020153090    -0.190151000 
H7 H    -0.128652500     0.210766550    -0.374492270 
H8 H    -0.060093140    -0.186582110    -0.379736010 

#END
data_NPL2016_Tm_CUNKAY 
# 2016 Nyman Polymorph Library
# Melting point temperature crystal structure
loop_
_symmetry_equiv_pos_site_id
_symmetry_equiv_pos_as_xyz
1 +x,+y,+z
2 1/2-x,1/2+y,1/2-z
3 -x,-y,-z
4 1/2+x,1/2-y,1/2+z
_cell_length_a 14.725
_cell_length_b 9.2732
_cell_length_c 22.1606
_cell_angle_alpha 90.0
_cell_angle_beta 104.3931
_cell_angle_gamma 90.0
loop_
_atom_site_label
_atom_site_type_symbol
_atom_site_fract_x
_atom_site_fract_y
_atom_site_fract_z
N1 N     0.341258390     0.499010860     0.396533330 
N2 N     0.239505520     0.311603210     0.360998410 
C1 C     0.253753200     0.445170640     0.386082700 
C2 C     0.179310790     0.525331530     0.401185450 
C3 C     0.199953740     0.662837870     0.426686350 
C4 C     0.289793200     0.718092540     0.436324140 
C5 C     0.357449690     0.630287160     0.420586450 
C6 C     0.085692940     0.462589020     0.392649390 
C7 C     0.311370980     0.221229850     0.348379850 
C8 C     0.327364540     0.221864110     0.288750070 
C9 C     0.394953640     0.128642720     0.276558980 
C10 C     0.446735550     0.036955760     0.322268990 
C11 C     0.429650320     0.040020090     0.381410270 
C12 C     0.362610810     0.131612660     0.395444820 
C13 C     0.273482090     0.322901190     0.239507350 
C14 C     0.521177530    -0.060326650     0.308482800 
C15 C     0.346272880     0.136393350     0.459829300 
O1 O     0.027931020     0.542586510     0.418165400 
O2 O     0.058918480     0.349405560     0.366075820 
H1 H     0.144529740     0.724403050     0.438671150 
H2 H     0.307574570     0.824483990     0.455669570 
H3 H     0.429216620     0.668280630     0.427865430 
H4 H    -0.033824890     0.499783210     0.406268790 
H5 H     0.172975590     0.273325570     0.351713730 
H6 H     0.407704640     0.128197000     0.230372460 
H7 H     0.469524920    -0.030287950     0.417578120 
H8 H     0.198206250     0.300514530     0.228309820 
H9 H     0.297026370     0.313292230     0.196722530 
H10 H     0.283154440     0.434666690     0.255483640 
H11 H     0.502706220    -0.095890870     0.259968460 
H12 H     0.531686350    -0.155928140     0.338195210 
H13 H     0.588563660    -0.004131680     0.316616180 
H14 H     0.389328800     0.056452400     0.490107560 
H15 H     0.272768160     0.116383560     0.458891860 
H16 H     0.364119700     0.242814260     0.480705630 
N3 N     0.157272090     0.588936950     0.603944420 
N4 N     0.243119510     0.380422460     0.605495530 
C16 C     0.239140620     0.526531620     0.602189650 
C17 C     0.318676670     0.610701990     0.597788400 
C18 C     0.308136060     0.760478780     0.593731960 
C19 C     0.223316610     0.823334550     0.594872140 
C20 C     0.150608590     0.731452880     0.600286150 
C21 C     0.408309940     0.542273220     0.597665490 
C22 C     0.176082100     0.293758290     0.626013910 
C23 C     0.174788970     0.295699480     0.689106490 
C24 C     0.110883330     0.207574930     0.708540090 
C25 C     0.048987050     0.118016190     0.667098380 
C26 C     0.052027130     0.118530590     0.604784520 
C27 C     0.114673060     0.205610240     0.583239470 
C28 C     0.240677590     0.391521270     0.734788770 
C29 C    -0.018963800     0.021938420     0.689118840 
C30 C     0.113985030     0.204042370     0.515095350 
O3 O     0.475671220     0.637340110     0.592550810 
O4 O     0.424933400     0.413315940     0.602781070 
H17 H     0.367548470     0.825498700     0.590138710 
H18 H     0.213311970     0.938921470     0.591971800 
H19 H     0.082846570     0.775709820     0.601834780 
H20 H     0.534973900     0.587300380     0.599845380 
H21 H     0.306717900     0.337647560     0.605862810 
H22 H     0.109496700     0.208774030     0.757277940 
H23 H     0.004090070     0.050094590     0.571758000 
H24 H     0.313477000     0.374383050     0.733107410 
H25 H     0.235426830     0.370257290     0.782223470 
H26 H     0.224322610     0.505238140     0.724474550 
H27 H    -0.019798070     0.046086160     0.737186110 
H28 H    -0.000156640    -0.091823140     0.686969310 
H29 H    -0.090295540     0.034924470     0.660085980 
H30 H     0.127304670     0.095417880     0.500053760 
H31 H     0.166861410     0.276243600     0.505347380 
H32 H     0.045534340     0.238055340     0.486682110 

#END
data_NPL2016_Tm_CUNKAY02 
# 2016 Nyman Polymorph Library
# Melting point temperature crystal structure
loop_
_symmetry_equiv_pos_site_id
_symmetry_equiv_pos_as_xyz
1 +x,+y,+z
2 1/2-x,1/2+y,1/2-z
3 -x,-y,-z
4 1/2+x,1/2-y,1/2+z
_cell_length_a 9.6581
_cell_length_b 14.3898
_cell_length_c 10.8371
_cell_angle_alpha 90.0
_cell_angle_beta 100.8054
_cell_angle_gamma 90.0
loop_
_atom_site_label
_atom_site_type_symbol
_atom_site_fract_x
_atom_site_fract_y
_atom_site_fract_z
N1 N     0.807922580     0.127754010     0.317957190 
N2 N     0.600943400     0.043179570     0.282375680 
C1 C     0.742110020     0.046308820     0.286350920 
C2 C     0.818356720    -0.034306080     0.259777460 
C3 C     0.963593130    -0.025636280     0.265930380 
C4 C     1.029775070     0.058766760     0.297076310 
C5 C     0.945883830     0.132796960     0.322330780 
C6 C     0.746644600    -0.123170710     0.227644030 
C7 C     0.520740830     0.112827980     0.330667040 
C8 C     0.546924590     0.135191230     0.458938240 
C9 C     0.462186660     0.202184330     0.500811940 
C10 C     0.352735570     0.246329430     0.419705830 
C11 C     0.328048140     0.221483880     0.293142390 
C12 C     0.410948920     0.155493690     0.246941210 
C13 C     0.662139590     0.088287920     0.550424020 
C14 C     0.264769170     0.319659240     0.467925190 
C15 C     0.384188740     0.130765140     0.109384870 
O1 O     0.835780570    -0.194098220     0.217895320 
O2 O     0.619582640    -0.135980370     0.211088220 
H1 H     1.022518330    -0.085994670     0.246133260 
H2 H     1.141941670     0.067491300     0.302195300 
H3 H     0.993028140     0.200407330     0.347634140 
H4 H     0.780922710    -0.249700280     0.194655580 
H5 H     0.554711700    -0.017915600     0.251082060 
H6 H     0.481603650     0.219602100     0.600052700 
H7 H     0.242846720     0.254549300     0.228514540 
H8 H     0.671201440     0.014919960     0.527389540 
H9 H     0.642145220     0.093427960     0.646002290 
H10 H     0.763999100     0.120599200     0.547769840 
H11 H     0.237290840     0.299050510     0.557394590 
H12 H     0.167069920     0.332725700     0.401270040 
H13 H     0.322124350     0.385545040     0.483561390 
H14 H     0.290686240     0.166395820     0.059165520 
H15 H     0.367788290     0.056107250     0.094299240 
H16 H     0.474188140     0.149958700     0.066697750 

#END
data_NPL2016_Tm_CYVTPA 
# 2016 Nyman Polymorph Library
# Melting point temperature crystal structure
loop_
_symmetry_equiv_pos_site_id
_symmetry_equiv_pos_as_xyz
1 +x,+y,+z
2 -x,1/2-y,+z
3 1/2+x,+y,1/2+z
4 1/2-x,1/2-y,1/2+z
5 -x,-y,-z
6 +x,1/2+y,-z
7 1/2-x,-y,1/2-z
8 1/2+x,1/2+y,1/2-z
_cell_length_a 15.9439
_cell_length_b 27.3692
_cell_length_c 9.0072
_cell_angle_alpha 90.0
_cell_angle_beta 90.0
_cell_angle_gamma 99.6074
loop_
_atom_site_label
_atom_site_type_symbol
_atom_site_fract_x
_atom_site_fract_y
_atom_site_fract_z
N1 N     0.192916260     0.354489650     0.787270170 
N2 N     0.213005460     0.596752940     1.095343990 
N3 N     0.420954790     0.631266340     1.310152300 
N4 N     0.514160080     0.497039060     1.182116900 
C1 C     0.258935790     0.568319040     1.095738500 
C2 C     0.316031850     0.532959230     1.096239690 
C3 C     0.391858810     0.547763570     1.170889900 
C4 C     0.407921720     0.593870940     1.247774280 
C5 C     0.459295300     0.519791730     1.177070320 
C6 C     0.286079990     0.486589340     1.020312830 
C7 C     0.325227470     0.444116600     1.032745050 
C8 C     0.294451390     0.401093770     0.957490400 
C9 C     0.222126750     0.397617700     0.865027340 
C10 C     0.182612670     0.439874450     0.851837250 
C11 C     0.213603350     0.482706520     0.927855020 
C12 C     0.109103910     0.344060780     0.726828970 
C13 C     0.097094860     0.324610050     0.583538580 
C14 C     0.015412860     0.312711290     0.525565460 
C15 C    -0.054816650     0.320038450     0.609478520 
C16 C    -0.042818440     0.338970150     0.752927320 
C17 C     0.038577040     0.350547190     0.812276190 
C18 C     0.247159370     0.318569240     0.762006610 
C19 C     0.325587170     0.332272110     0.691764010 
C20 C     0.377418420     0.296953940     0.666642640 
C21 C     0.350835940     0.247911080     0.709657740 
C22 C     0.272137760     0.234291770     0.778511220 
C23 C     0.220350440     0.269505070     0.805260470 
H1 H     0.379449930     0.444144280     1.104298240 
H2 H     0.325379660     0.369152370     0.971727820 
H3 H     0.128218590     0.438938490     0.779747620 
H4 H     0.182022200     0.514475930     0.913761670 
H5 H     0.151741100     0.318933080     0.518484400 
H6 H     0.006758100     0.297832070     0.414107380 
H7 H    -0.118351210     0.310836890     0.563873620 
H8 H    -0.097079500     0.344195660     0.819895000 
H9 H     0.047715240     0.364373400     0.924731340 
H10 H     0.345464560     0.370392380     0.657674200 
H11 H     0.438330930     0.307725590     0.612342820 
H12 H     0.391192520     0.220450880     0.689461200 
H13 H     0.251198020     0.196226210     0.812379550 
H14 H     0.159132780     0.259330210     0.858877580 

#END
data_NPL2016_Tm_CYVTPA01 
# 2016 Nyman Polymorph Library
# Melting point temperature crystal structure
loop_
_symmetry_equiv_pos_site_id
_symmetry_equiv_pos_as_xyz
1 +x,+y,+z
2 1/2-x,-y,1/2+z
3 1/2+x,1/2-y,-z
4 -x,1/2+y,1/2-z
5 -x,-y,-z
6 1/2+x,+y,1/2-z
7 1/2-x,1/2+y,+z
8 +x,1/2-y,1/2+z
_cell_length_a 11.6201
_cell_length_b 14.7871
_cell_length_c 21.7598
_cell_angle_alpha 90.0
_cell_angle_beta 90.0
_cell_angle_gamma 90.0
loop_
_atom_site_label
_atom_site_type_symbol
_atom_site_fract_x
_atom_site_fract_y
_atom_site_fract_z
N1 N     0.064637430     0.395449360     0.265916020 
N2 N    -0.253323210     0.680671210     0.063398990 
N3 N    -0.067982570     0.746408980    -0.072950850 
N4 N     0.222861870     0.584652060    -0.013982900 
C1 C    -0.161901180     0.650298840     0.061528060 
C2 C    -0.048152020     0.612490760     0.059196300 
C3 C     0.015426390     0.637095250     0.008051830 
C4 C    -0.030633050     0.697460830    -0.036672500 
C5 C     0.129793440     0.608183940    -0.004091230 
C6 C    -0.015642210     0.556390490     0.111079400 
C7 C     0.090439900     0.510043200     0.115768800 
C8 C     0.116439040     0.457592850     0.166122840 
C9 C     0.037992930     0.448024190     0.215273060 
C10 C    -0.068164810     0.493836650     0.211070140 
C11 C    -0.093735220     0.545872770     0.160436220 
C12 C     0.148591210     0.325052530     0.262896870 
C13 C     0.144388800     0.260452270     0.216108740 
C14 C     0.225887840     0.191630750     0.214282340 
C15 C     0.310725520     0.186036300     0.259381420 
C16 C     0.313829830     0.249952000     0.306399880 
C17 C     0.233371190     0.319515670     0.308192800 
C18 C     0.005812970     0.407478830     0.323045740 
C19 C    -0.048126210     0.333841170     0.350942850 
C20 C    -0.104008530     0.345164440     0.406941430 
C21 C    -0.107131530     0.429821260     0.435014580 
C22 C    -0.053307350     0.503249360     0.406987730 
C23 C     0.003732120     0.492241980     0.351292060 
H1 H     0.154252760     0.515271070     0.080003370 
H2 H     0.198938840     0.423991940     0.168325210 
H3 H    -0.130584450     0.487234410     0.247613680 
H4 H    -0.176702480     0.579013180     0.158565220 
H5 H     0.077513630     0.264493750     0.181560180 
H6 H     0.222321040     0.141777540     0.177841400 
H7 H     0.373768870     0.132120880     0.257958690 
H8 H     0.379541170     0.246060980     0.341626160 
H9 H     0.235373490     0.369517370     0.344530060 
H10 H    -0.045452540     0.268348240     0.328721420 
H11 H    -0.145820270     0.287842890     0.428466600 
H12 H    -0.151051680     0.438509460     0.478524860 
H13 H    -0.054783090     0.569133990     0.428759890 
H14 H     0.046592610     0.548775490     0.329439390 

#END
data_NPL2016_Tm_DADDER 
# 2016 Nyman Polymorph Library
# Melting point temperature crystal structure
loop_
_symmetry_equiv_pos_site_id
_symmetry_equiv_pos_as_xyz
1 +x,+y,+z
2 1/2-x,1/2+y,1/2-z
3 -x,-y,-z
4 1/2+x,1/2-y,1/2+z
_cell_length_a 14.9095
_cell_length_b 8.5156
_cell_length_c 19.7221
_cell_angle_alpha 90.0
_cell_angle_beta 106.4048
_cell_angle_gamma 90.0
loop_
_atom_site_label
_atom_site_type_symbol
_atom_site_fract_x
_atom_site_fract_y
_atom_site_fract_z
C1 C     0.181799780     0.378075490     0.248976240 
C2 C     0.257373170     0.445347240     0.300328870 
C3 C     0.269685440     0.420136820     0.371926110 
C4 C     0.206417760     0.327002380     0.394014280 
C5 C     0.130994990     0.259753950     0.343796450 
C6 C     0.118334870     0.284462760     0.272110890 
C7 C     0.174294450     0.408663180     0.175006960 
C8 C     0.114044080     0.350720000     0.116178420 
C9 C    -0.007335480     0.204308870     0.048600260 
C10 C     0.039604880     0.281854660     0.001324260 
C11 C     0.019577810     0.274491180    -0.071825530 
C12 C     0.076036230     0.360447840    -0.103531840 
C13 C     0.150370410     0.450742430    -0.062393150 
C14 C     0.170119740     0.457490590     0.010814850 
C15 C     0.113512330     0.371251700     0.042678410 
O1 O     0.041207370     0.250639630     0.117369030 
O2 O    -0.073076610     0.118020530     0.037304100 
H1 H     0.306821310     0.517975130     0.283385810 
H2 H     0.328536920     0.473087110     0.410484750 
H3 H     0.215723010     0.307031530     0.449846230 
H4 H     0.081469480     0.187320170     0.360649920 
H5 H     0.059660010     0.231710300     0.233756300 
H6 H     0.227657930     0.485091600     0.165409120 
H7 H    -0.038154920     0.203894390    -0.102413550 
H8 H     0.062850470     0.358072250    -0.160417100 
H9 H     0.193362730     0.516715330    -0.088373590 
H10 H     0.227768500     0.527801650     0.041728480 
C16 C     0.832422190     0.456503050     0.400696940 
C17 C     0.753751690     0.554379580     0.377057820 
C18 C     0.733597980     0.628432880     0.311772450 
C19 C     0.791708570     0.606144900     0.268315090 
C20 C     0.869858480     0.509204920     0.290881040 
C21 C     0.890390910     0.434835190     0.356123600 
C22 C     0.849289820     0.384430980     0.470049180 
C23 C     0.921480680     0.296340450     0.506928320 
C24 C     1.061314820     0.165889100     0.531714160 
C25 C     1.027091520     0.159843340     0.594691780 
C26 C     1.067410250     0.091083380     0.660119430 
C27 C     1.019528260     0.103254820     0.711013900 
C28 C     0.933664690     0.182673300     0.696050420 
C29 C     0.893738100     0.251440360     0.630486700 
C30 C     0.941741300     0.239308110     0.579385150 
O3 O     0.994287590     0.250376480     0.480565810 
O4 O     1.130111540     0.114676040     0.520125270 
H11 H     0.708285260     0.572089960     0.410709740 
H12 H     0.672625370     0.703436260     0.294767460 
H13 H     0.776247270     0.663676220     0.217302010 
H14 H     0.915285820     0.491255520     0.257278310 
H15 H     0.951091140     0.360020840     0.372966110 
H16 H     0.797952330     0.410965050     0.497947120 
H17 H     1.133776950     0.030513920     0.670399690 
H18 H     1.048433880     0.051265050     0.762711060 
H19 H     0.897703210     0.190538130     0.736622170 
H20 H     0.827427730     0.312302920     0.619869040 

#END
data_NPL2016_Tm_DADDER01 
# 2016 Nyman Polymorph Library
# Melting point temperature crystal structure
loop_
_symmetry_equiv_pos_site_id
_symmetry_equiv_pos_as_xyz
1 +x,+y,+z
2 -x,-y,-z
_cell_length_a 7.5068
_cell_length_b 9.2966
_cell_length_c 8.7435
_cell_angle_alpha 94.3354
_cell_angle_beta 100.2807
_cell_angle_gamma 89.26
loop_
_atom_site_label
_atom_site_type_symbol
_atom_site_fract_x
_atom_site_fract_y
_atom_site_fract_z
O1 O     0.090047900     0.877674030     0.169969690 
O2 O     0.385263980     0.920025850     0.275152550 
C1 C     0.230390890     0.954604910     0.268313870 
C2 C     0.143741280     1.073305160     0.348874540 
C3 C     0.221623180     1.180635480     0.458826340 
C4 C     0.106505930     1.280753080     0.516674470 
C5 C    -0.081332490     1.272225340     0.464754780 
C6 C    -0.158466720     1.164474750     0.354738050 
C7 C    -0.043064780     1.063988640     0.296618080 
C8 C    -0.075916730     0.939544540     0.183463380 
C9 C    -0.234124310     0.886817260     0.103424690 
C10 C    -0.270428880     0.759028830    -0.004109560 
C11 C    -0.451427300     0.714215710    -0.051262880 
C12 C    -0.496004960     0.592090370    -0.151790200 
C13 C    -0.360318970     0.511783000    -0.208083590 
C14 C    -0.180245370     0.554935760    -0.162706380 
C15 C    -0.134784200     0.676769430    -0.061885640 
H1 H     0.366982320     1.184922180     0.497059710 
H2 H     0.161588220     1.366231260     0.602498160 
H3 H    -0.168183680     1.351587140     0.511617400 
H4 H    -0.303726480     1.159562660     0.315990390 
H5 H    -0.352615940     0.946088590     0.127791590 
H6 H    -0.557545420     0.776464610    -0.007795250 
H7 H    -0.636426360     0.559535330    -0.186261690 
H8 H    -0.394518460     0.416453730    -0.286675380 
H9 H    -0.074082720     0.492997390    -0.206233230 
H10 H     0.005212660     0.708766090    -0.027122690 

#END
data_NPL2016_Tm_DAFBIV 
# 2016 Nyman Polymorph Library
# Melting point temperature crystal structure
loop_
_symmetry_equiv_pos_site_id
_symmetry_equiv_pos_as_xyz
1 +x,+y,+z
2 -x,+y,1/2-z
3 1/2+x,1/2+y,+z
4 1/2-x,1/2+y,1/2-z
5 -x,-y,-z
6 +x,-y,1/2+z
7 1/2-x,1/2-y,-z
8 1/2+x,1/2-y,1/2+z
_cell_length_a 9.36
_cell_length_b 11.0899
_cell_length_c 13.4898
_cell_angle_alpha 90.0
_cell_angle_beta 92.7882
_cell_angle_gamma 90.0
loop_
_atom_site_label
_atom_site_type_symbol
_atom_site_fract_x
_atom_site_fract_y
_atom_site_fract_z
S1 S     0.400572560     0.611396500     0.558304310 
C1 C     0.362613230     0.723486160     0.645682550 
C2 C     0.493212130     0.838897870     0.530796480 
C3 C     0.533977670     0.710715490     0.502595960 
C4 C     0.276549610     0.709102880     0.723392060 
N1 N     0.434086640     0.828223020     0.628516300 
N2 N     0.216543790     0.596433680     0.746659210 
O1 O     0.230294710     0.511096150     0.688280440 
O2 O     0.152412210     0.589212720     0.824014910 
H1 H     0.402486050     0.904043250     0.662555650 
H2 H     0.414325090     0.876078210     0.476162330 
H3 H     0.586263290     0.898370450     0.535018560 
H4 H     0.529682410     0.696904250     0.422648350 
H5 H     0.639769160     0.686622460     0.533773790 
H6 H     0.256530650     0.779587820     0.775994410 

#END
data_NPL2016_Tm_DAFBIV01 
# 2016 Nyman Polymorph Library
# Melting point temperature crystal structure
loop_
_symmetry_equiv_pos_site_id
_symmetry_equiv_pos_as_xyz
1 +x,+y,+z
2 1/2-x,1/2+y,1/2-z
3 -x,-y,-z
4 1/2+x,1/2-y,1/2+z
_cell_length_a 10.2618
_cell_length_b 5.7355
_cell_length_c 24.3863
_cell_angle_alpha 90.0
_cell_angle_beta 93.8477
_cell_angle_gamma 90.0
loop_
_atom_site_label
_atom_site_type_symbol
_atom_site_fract_x
_atom_site_fract_y
_atom_site_fract_z
S1 S     0.453545170     0.242084610     0.041005710 
C1 C     0.301675170     0.188504180    -0.002790840 
C2 C     0.216584970     0.401642520     0.005219250 
C3 C     0.370590540     0.437806090     0.082065570 
C4 C     0.423794080     0.551644750     0.127127490 
N1 N     0.242559160     0.462190900     0.063186490 
N2 N     0.555125480     0.518372330     0.146721970 
O1 O     0.593150830     0.620424990     0.189242820 
O2 O     0.625176290     0.389168270     0.120343100 
H1 H     0.255693670     0.029943800     0.011241290 
H2 H     0.326810950     0.167403940    -0.045151920 
H3 H     0.112995890     0.363185900    -0.003116160 
H4 H     0.244037430     0.544642570    -0.021625770 
H5 H     0.193895060     0.600076640     0.077553820 
H6 H     0.370064730     0.671239030     0.151199690 
S2 S     0.132397510     0.357962500     0.212028790 
C5 C     0.057609520     0.612278700     0.244832960 
C6 C    -0.089267380     0.601211490     0.229519690 
C7 C    -0.009323060     0.313048900     0.168667200 
C8 C    -0.024043920     0.145693850     0.129069310 
N3 N    -0.103506730     0.473446810     0.177684160 
N4 N     0.078662280    -0.005665930     0.117200530 
O3 O     0.059188220    -0.141848560     0.078472540 
O4 O     0.182788160     0.005241240     0.146181640 
H7 H     0.100782550     0.770101980     0.228995230 
H8 H     0.079682550     0.602515210     0.289035780 
H9 H    -0.131469720     0.775083210     0.224229780 
H10 H    -0.139525560     0.510118020     0.261582510 
H11 H    -0.194704140     0.444180700     0.160971090 
H12 H    -0.111977880     0.123780850     0.102817340 

#END
data_NPL2016_Tm_DAKFUQ 
# 2016 Nyman Polymorph Library
# Melting point temperature crystal structure
loop_
_symmetry_equiv_pos_site_id
_symmetry_equiv_pos_as_xyz
1 +x,+y,+z
2 1/2-x,1/2+y,1/2-z
3 -x,-y,-z
4 1/2+x,1/2-y,1/2+z
_cell_length_a 11.2708
_cell_length_b 13.4063
_cell_length_c 7.3716
_cell_angle_alpha 90.0
_cell_angle_beta 103.6337
_cell_angle_gamma 90.0
loop_
_atom_site_label
_atom_site_type_symbol
_atom_site_fract_x
_atom_site_fract_y
_atom_site_fract_z
S1 S     0.008366800     0.368457000     0.230998850 
S2 S     0.219602300     0.233879470     0.350815160 
S3 S     0.212414700     0.076010700     0.355201010 
C1 C     0.060661650     0.252810290     0.266855330 
C2 C    -0.006275900     0.161584020     0.240822890 
C3 C     0.052048510     0.071912730     0.275364600 
C4 C    -0.005869050    -0.026467490     0.248972680 
C5 C    -0.129568940    -0.036888920     0.155452520 
C6 C    -0.185199140    -0.129150190     0.132185430 
C7 C    -0.119370610    -0.215182330     0.202328350 
C8 C     0.003398710    -0.206562980     0.295899690 
C9 C     0.058229220    -0.113149870     0.318435750 
C10 C    -0.117029770    -0.392898670     0.221842480 
O1 O    -0.182090300    -0.302008750     0.172701700 
H1 H    -0.104418190     0.166583930     0.193999100 
H2 H    -0.182283620     0.027863910     0.097318940 
H3 H    -0.279974300    -0.137253040     0.059136080 
H4 H     0.056334040    -0.271356790     0.352661880 
H5 H     0.152919400    -0.108231310     0.394268970 
H6 H    -0.083724330    -0.399703770     0.373341630 
H7 H    -0.040572450    -0.399032680     0.154492120 
H8 H    -0.182537210    -0.452110560     0.171604190 

#END
data_NPL2016_Tm_DAKFUQ01 
# 2016 Nyman Polymorph Library
# Melting point temperature crystal structure
loop_
_symmetry_equiv_pos_site_id
_symmetry_equiv_pos_as_xyz
1 +x,+y,+z
2 -x,+y,1/2-z
3 1/2+x,1/2+y,+z
4 1/2-x,1/2+y,1/2-z
5 -x,-y,-z
6 +x,-y,1/2+z
7 1/2-x,1/2-y,-z
8 1/2+x,1/2-y,1/2+z
_cell_length_a 14.9986
_cell_length_b 11.4305
_cell_length_c 15.4961
_cell_angle_alpha 90.0
_cell_angle_beta 125.34
_cell_angle_gamma 90.0
loop_
_atom_site_label
_atom_site_type_symbol
_atom_site_fract_x
_atom_site_fract_y
_atom_site_fract_z
S1 S     0.230762810     0.464753640     0.209870060 
S2 S     0.285139810     0.472817090     0.110672150 
S3 S     0.250156910     0.653865880     0.349488500 
C1 C     0.331732550     0.618485260     0.145864370 
C2 C     0.320141740     0.669819520     0.218396580 
C3 C     0.271749490     0.608046060     0.261521890 
C4 C     0.377417030     0.673542000     0.094100070 
C5 C     0.393307270     0.610547820     0.026543140 
C6 C     0.436007580     0.662356140    -0.023285790 
C7 C     0.464286760     0.780829560    -0.006158450 
C8 C     0.448626480     0.845549300     0.060970840 
C9 C     0.406030450     0.792971940     0.109803140 
C10 C     0.526596830     0.778966960    -0.117266940 
O1 O     0.505763670     0.840615170    -0.050778210 
H1 H     0.347393320     0.758161970     0.245904770 
H2 H     0.372782130     0.518381470     0.012434430 
H3 H     0.447237080     0.609945530    -0.074349170 
H4 H     0.470343790     0.937346870     0.072895230 
H5 H     0.394081250     0.845689480     0.160300040 
H6 H     0.589996330     0.712516660    -0.072657600 
H7 H     0.555566150     0.844442090    -0.146578290 
H8 H     0.452210080     0.738316520    -0.184178100 

#END
data_NPL2016_Tm_DAMPEO 
# 2016 Nyman Polymorph Library
# Melting point temperature crystal structure
loop_
_symmetry_equiv_pos_site_id
_symmetry_equiv_pos_as_xyz
1 +x,+y,+z
2 1/2-x,1/2+y,1/2-z
3 -x,-y,-z
4 1/2+x,1/2-y,1/2+z
_cell_length_a 11.5724
_cell_length_b 9.7021
_cell_length_c 11.408
_cell_angle_alpha 90.0
_cell_angle_beta 100.5785
_cell_angle_gamma 90.0
loop_
_atom_site_label
_atom_site_type_symbol
_atom_site_fract_x
_atom_site_fract_y
_atom_site_fract_z
O1 O     0.275154200     0.180071880     0.919210120 
O2 O     0.184882610     0.384946840     0.893236770 
C1 C     0.186434900     0.263274630     0.866708260 
C2 C     0.001232760     0.264957680     0.710283510 
C3 C     0.096646890     0.191528000     0.781077170 
C4 C     0.104034430     0.049697490     0.762246720 
C5 C    -0.107566510     0.483899810     0.665665180 
C6 C    -0.068340190     0.065617510     0.613514260 
C7 C    -0.172987010     0.679717740     0.540300230 
C8 C    -0.290208240     0.651793090     0.546398030 
C9 C     0.020554370    -0.015870320     0.678247790 
C10 C    -0.082612050     0.596179150     0.598108230 
C11 C    -0.313913390     0.537464030     0.612634850 
C12 C    -0.387719550     0.743514960     0.484257910 
C13 C    -0.224079800     0.454282870     0.671975810 
N1 N    -0.013630930     0.401972130     0.726526290 
N2 N    -0.078788680     0.200319690     0.628185150 
H1 H     0.175947380    -0.006989100     0.814641340 
H2 H    -0.135196050     0.019245340     0.545522880 
H3 H    -0.152177490     0.767038050     0.488488850 
H4 H     0.023873040    -0.125579480     0.662342410 
H5 H     0.007876480     0.617182030     0.591151630 
H6 H    -0.404285070     0.513157000     0.618035700 
H7 H    -0.473623060     0.695624510     0.480893630 
H8 H    -0.377429130     0.766143420     0.392853980 
H9 H    -0.388357850     0.842227520     0.530671450 
H10 H    -0.243696720     0.365717010     0.722502280 
H11 H     0.051121530     0.448976370     0.784816960 
H12 H     0.315609040     0.225901900     0.990228020 

#END
data_NPL2016_Tm_DAMPEO01 
# 2016 Nyman Polymorph Library
# Melting point temperature crystal structure
loop_
_symmetry_equiv_pos_site_id
_symmetry_equiv_pos_as_xyz
1 +x,+y,+z
2 1/2+x,1/2-y,-z
3 -x,1/2+y,1/2-z
4 1/2-x,-y,1/2+z
5 -x,-y,-z
6 1/2-x,1/2+y,+z
7 +x,1/2-y,1/2+z
8 1/2+x,+y,1/2-z
_cell_length_a 14.8044
_cell_length_b 11.209
_cell_length_c 15.0767
_cell_angle_alpha 90.0
_cell_angle_beta 90.0
_cell_angle_gamma 90.0
loop_
_atom_site_label
_atom_site_type_symbol
_atom_site_fract_x
_atom_site_fract_y
_atom_site_fract_z
C1 C     0.160416390     0.801080390     0.014285390 
C2 C     0.080731870     0.747203570    -0.021697050 
C3 C    -0.121674030     0.491196560    -0.229038220 
C4 C    -0.009478190     0.871714150     0.060920870 
C5 C     0.250681630     0.761280630    -0.012485080 
C6 C     0.013961250     0.604510960    -0.128615820 
C7 C     0.149386040     0.893057750     0.075888730 
C8 C    -0.117111610     0.615670380    -0.223154220 
C9 C    -0.050101300     0.672182410    -0.174428780 
C10 C    -0.056291330     0.424831550    -0.184253480 
C11 C     0.010618630     0.480440450    -0.134287150 
C12 C     0.063636130     0.929574170     0.100528080 
C13 C    -0.195770470     0.431312760    -0.281240330 
O1 O     0.317981720     0.831014160     0.019243430 
O2 O     0.267355290     0.673468720    -0.057369740 
N1 N     0.086779110     0.658208220    -0.082665570 
N2 N    -0.002190540     0.784382800     0.001999900 
H1 H    -0.078173780     0.897325140     0.077889210 
H2 H     0.208997120     0.934557110     0.103607730 
H3 H    -0.166588480     0.669391400    -0.258152790 
H4 H    -0.047399660     0.768436120    -0.170889280 
H5 H    -0.057722100     0.328204230    -0.188033930 
H6 H     0.060566990     0.427747960    -0.099199640 
H7 H     0.053167810     1.000239940     0.148287740 
H8 H    -0.258956250     0.429288780    -0.243478250 
H9 H    -0.178146170     0.339303270    -0.297551260 
H10 H    -0.209353780     0.478648420    -0.343202290 
H11 H     0.149984300     0.625459100    -0.091836460 
H12 H     0.374496700     0.788982120     0.011919890 

#END
data_NPL2016_Tm_DAVVUR 
# 2016 Nyman Polymorph Library
# Melting point temperature crystal structure
loop_
_symmetry_equiv_pos_site_id
_symmetry_equiv_pos_as_xyz
1 +x,+y,+z
_cell_length_a 10.6794
_cell_length_b 8.2171
_cell_length_c 6.5648
_cell_angle_alpha 102.3112
_cell_angle_beta 105.4538
_cell_angle_gamma 91.5811
loop_
_atom_site_label
_atom_site_type_symbol
_atom_site_fract_x
_atom_site_fract_y
_atom_site_fract_z
C1 C     0.901958740     0.937710290     0.701011780 
C2 C     0.885210910     0.813499520     0.508787020 
C3 C     0.796888700     0.826701210     0.317397050 
C4 C     0.776309030     0.691298880     0.113292630 
C5 C     0.723667120     0.965734940     0.316390490 
C6 C     0.736696710     1.094178870     0.499153860 
C7 C     0.655733440     1.245948350     0.493295700 
C8 C     0.746405840     1.407494090     0.540981840 
C9 C     0.558112860     1.229615490     0.268690610 
C10 C     0.576218690     1.260154540     0.660567330 
C11 C     0.828616480     1.076289690     0.689389440 
C12 C     0.940705120     1.217353240     1.061452850 
C13 C     0.991607050     0.934615300     0.910297540 
C14 C     1.098954750     1.062936720     1.298188860 
C15 C     1.115526900     1.187274030     1.490248520 
C16 C     1.202749100     1.173396720     1.682328270 
C17 C     1.222839020     1.308530500     1.886555900 
C18 C     1.275259470     1.033732090     1.684074930 
C19 C     1.262995140     0.905701280     1.501175130 
C20 C     1.342370410     0.752597850     1.508532060 
C21 C     1.250144330     0.591753530     1.455783770 
C22 C     1.437212640     0.766775110     1.735002670 
C23 C     1.424680080     0.738477910     1.345305430 
C24 C     1.171952470     0.924106520     1.310276210 
C25 C     1.061828050     0.784274970     0.936797790 
C26 C     1.010032560     1.066434610     1.088481710 
O1 O     0.847354480     1.204608740     0.868792710 
O2 O     0.957571660     1.349604900     1.190929440 
O3 O     1.154325800     0.796603180     1.130317010 
O4 O     1.046082920     0.652554790     0.806527840 
H1 H     0.940962360     0.706432240     0.513445550 
H2 H     0.755228230     0.743277230    -0.030924470 
H3 H     0.693670560     0.601909450     0.093992270 
H4 H     0.862056470     0.621525680     0.117255270 
H5 H     0.654671540     0.972692710     0.165139840 
H6 H     0.819200830     1.427600260     0.697688030 
H7 H     0.797041170     1.401553220     0.415443260 
H8 H     0.688704880     1.515381670     0.540965800 
H9 H     0.606857730     1.221623890     0.140595410 
H10 H     0.487718050     1.120153420     0.225743230 
H11 H     0.503617430     1.340208220     0.271281420 
H12 H     0.515053150     1.144068410     0.631893450 
H13 H     0.638865250     1.287191970     0.826459210 
H14 H     0.512362200     1.361179310     0.644435770 
H15 H     1.060289350     1.294762660     1.485059880 
H16 H     1.240461360     1.255921590     2.030084550 
H17 H     1.307445430     1.395798140     1.909399080 
H18 H     1.138202430     1.380732100     1.879977590 
H19 H     1.343243470     1.026087400     1.835968920 
H20 H     1.179396720     0.572855550     1.297252880 
H21 H     1.197077080     0.597501750     1.578095660 
H22 H     1.307101900     0.483235700     1.457321890 
H23 H     1.386272860     0.774737360     1.860288470 
H24 H     1.508702920     0.875422320     1.781386080 
H25 H     1.490677750     0.655324460     1.733239060 
H26 H     1.487553450     0.853739640     1.377935720 
H27 H     1.363791770     0.713809890     1.178325080 
H28 H     1.486981450     0.635913330     1.361497520 

#END
data_NPL2016_Tm_DAVVUR01 
# 2016 Nyman Polymorph Library
# Melting point temperature crystal structure
loop_
_symmetry_equiv_pos_site_id
_symmetry_equiv_pos_as_xyz
1 +x,+y,+z
_cell_length_a 10.7877
_cell_length_b 6.9796
_cell_length_c 7.6414
_cell_angle_alpha 104.6796
_cell_angle_beta 90.506
_cell_angle_gamma 104.8104
loop_
_atom_site_label
_atom_site_type_symbol
_atom_site_fract_x
_atom_site_fract_y
_atom_site_fract_z
C1 C     0.002840980     0.730462970     0.864362070 
C2 C    -0.077523500     0.532738580     0.783104250 
C3 C    -0.025882220     0.373227570     0.701037040 
C4 C    -0.112178750     0.163100700     0.609909640 
C5 C     0.108082580     0.410237420     0.699785760 
C6 C     0.193121430     0.600676500     0.779640760 
C7 C     0.339834470     0.635132180     0.780504430 
C8 C     0.375655760     0.436602580     0.685259120 
C9 C     0.401423090     0.703889460     0.977517540 
C10 C     0.397402130     0.798993890     0.679289350 
C11 C     0.136315960     0.757631530     0.862940870 
C12 C     0.181440000     1.107912630     1.052518820 
C13 C    -0.042137610     0.908354050     0.952488850 
C14 C     0.042097540     1.093327720     1.042669970 
C15 C    -0.181740590     0.892327380     0.946502210 
C16 C    -0.002857670     1.270657640     1.132374380 
C17 C     0.077603750     1.468032760     1.214597680 
C18 C    -0.136267050     1.242993860     1.135507580 
C19 C     0.026056680     1.627008610     1.298397490 
C20 C    -0.192990170     1.399479930     1.220395590 
C21 C     0.112297580     1.836790660     1.390653330 
C22 C    -0.107900900     1.589745090     1.300553000 
C23 C    -0.339673960     1.364516790     1.221220550 
C24 C    -0.375444790     1.562699500     1.317675080 
C25 C    -0.402258400     1.296026370     1.024784840 
C26 C    -0.396242970     1.200201550     1.322424040 
O1 O     0.218016630     0.944635650     0.947448020 
O2 O     0.265699590     1.247861100     1.142763670 
O3 O    -0.217970110     1.055550260     1.052301770 
O4 O    -0.266752290     0.749520120     0.861631610 
H1 H    -0.180246020     0.507775160     0.783691350 
H2 H    -0.128975980     0.144542020     0.464292940 
H3 H    -0.069532980     0.041657560     0.625438670 
H4 H    -0.205764300     0.139106670     0.666318510 
H5 H     0.146187970     0.283163900     0.634835850 
H6 H     0.341165450     0.315057490     0.753336790 
H7 H     0.338077120     0.378969920     0.543023440 
H8 H     0.480313970     0.468608570     0.688391610 
H9 H     0.384746620     0.848157980     1.053617450 
H10 H     0.362587730     0.586721880     1.048836760 
H11 H     0.505257670     0.723836500     0.975854490 
H12 H     0.358456960     0.747705970     0.537601780 
H13 H     0.378139250     0.945766700     0.742182570 
H14 H     0.501713030     0.823327340     0.680744570 
H15 H     0.180317280     1.493173690     1.213350750 
H16 H     0.127433460     1.855249260     1.536530650 
H17 H     0.070498710     1.958635530     1.373785670 
H18 H     0.206565410     1.860252360     1.336221830 
H19 H    -0.145930790     1.716448370     1.366803350 
H20 H    -0.341691490     1.684541390     1.249698560 
H21 H    -0.337137420     1.620077600     1.459599870 
H22 H    -0.480080970     1.530357830     1.315720240 
H23 H    -0.386083970     1.151530230     0.948269410 
H24 H    -0.363791330     1.413086590     0.953213400 
H25 H    -0.506015240     1.276454240     1.027580130 
H26 H    -0.356685340     1.251381000     1.463826240 
H27 H    -0.376880580     1.053684950     1.258871630 
H28 H    -0.500555780     1.175442560     1.321961040 

#END
data_NPL2016_Tm_DAWBEI 
# 2016 Nyman Polymorph Library
# Melting point temperature crystal structure
loop_
_symmetry_equiv_pos_site_id
_symmetry_equiv_pos_as_xyz
1 +x,+y,+z
2 1/2-x,1/2+y,1/2-z
_cell_length_a 6.9103
_cell_length_b 16.1127
_cell_length_c 10.6626
_cell_angle_alpha 90.0
_cell_angle_beta 98.0631
_cell_angle_gamma 90.0
loop_
_atom_site_label
_atom_site_type_symbol
_atom_site_fract_x
_atom_site_fract_y
_atom_site_fract_z
C1 C     0.726433200     0.064665250     0.453725990 
C2 C     0.841385210     0.031326070     0.367273980 
C3 C     0.998338460     0.077822440     0.337995550 
C4 C     1.079034290    -0.024613780     0.192331710 
C5 C     1.042780500     0.155716050     0.393329280 
C6 C     0.933185240     0.190955350     0.479958280 
C7 C     0.981564140     0.275610450     0.542098190 
C8 C     1.170261670     0.312212760     0.504106130 
C9 C     0.811256660     0.336004730     0.500400550 
C10 C     1.011580070     0.266407590     0.687772490 
C11 C     0.776961520     0.142667240     0.506801080 
C12 C     0.513136810     0.106215260     0.594777290 
C13 C     0.555011780     0.036252490     0.508141310 
C14 C     0.442989080    -0.034575680     0.492404260 
C15 C     0.275418120    -0.064131680     0.549890550 
C16 C     0.477565750    -0.102344980     0.400168020 
C17 C     0.170290640    -0.033778490     0.643837950 
C18 C     0.221266760    -0.141047660     0.494182290 
C19 C     0.018182590    -0.081734930     0.676879240 
C20 C     0.069421580    -0.190662070     0.524472920 
C21 C    -0.031095270    -0.158166070     0.618007280 
C22 C     0.016700800    -0.273992590     0.459186030 
C23 C    -0.042191800     0.013968950     0.837674120 
C24 C    -0.164673240    -0.312963930     0.503886890 
C25 C     0.190490860    -0.334293380     0.490043130 
C26 C    -0.028513700    -0.261133510     0.314462080 
O1 O     1.121194270     0.052131580     0.256259060 
O2 O     0.649907340     0.167365570     0.589283730 
O3 O     0.388083340     0.115512580     0.660844280 
O4 O     0.340582700    -0.163418530     0.405676120 
O5 O     0.595758150    -0.109625530     0.328697120 
O6 O    -0.096583810    -0.058462900     0.764928290 
H1 H     0.805733530    -0.028118220     0.325082490 
H2 H     1.078008760    -0.076131610     0.259192400 
H3 H     0.937554360    -0.022434750     0.131517620 
H4 H     1.195116730    -0.033897740     0.134555170 
H5 H     1.167599110     0.187782750     0.365952900 
H6 H     1.295532050     0.271458640     0.531264660 
H7 H     1.157536800     0.323857750     0.402286570 
H8 H     1.201103530     0.371519780     0.552435130 
H9 H     0.787697110     0.342793520     0.397380010 
H10 H     0.675742720     0.314170540     0.530568580 
H11 H     0.844765410     0.397212260     0.542210770 
H12 H     0.884176810     0.239615380     0.721980600 
H13 H     1.137353540     0.226552090     0.718628540 
H14 H     1.040049880     0.327251210     0.731929530 
H15 H     0.208284850     0.024955330     0.687765150 
H16 H    -0.152222930    -0.191348030     0.648316190 
H17 H    -0.041665740     0.069046260     0.777603420 
H18 H     0.102735120     0.006836350     0.893159280 
H19 H    -0.151471760     0.021192430     0.901073770 
H20 H    -0.292749040    -0.272851400     0.483543710 
H21 H    -0.141280110    -0.326489420     0.605334080 
H22 H    -0.198053150    -0.371552770     0.453953890 
H23 H     0.223361430    -0.344330930     0.592209110 
H24 H     0.321378390    -0.310518740     0.456054860 
H25 H     0.154513260    -0.394316730     0.444812570 
H26 H     0.093751480    -0.232950650     0.276035600 
H27 H    -0.156155970    -0.221012800     0.291342030 
H28 H    -0.061043080    -0.320885710     0.267607950 

#END
data_NPL2016_Tm_DAWBEI01 
# 2016 Nyman Polymorph Library
# Melting point temperature crystal structure
loop_
_symmetry_equiv_pos_site_id
_symmetry_equiv_pos_as_xyz
1 +x,+y,+z
2 -x,1/2-y,1/2+z
3 1/2+x,-y,1/2-z
4 1/2-x,1/2+y,-z
_cell_length_a 10.485
_cell_length_b 12.5421
_cell_length_c 18.2817
_cell_angle_alpha 90.0
_cell_angle_beta 90.0
_cell_angle_gamma 90.0
loop_
_atom_site_label
_atom_site_type_symbol
_atom_site_fract_x
_atom_site_fract_y
_atom_site_fract_z
C1 C     0.460045750     0.156143070     0.479240980 
C2 C     0.383284890     0.215249490     0.527471060 
C3 C     0.358096150     0.321114670     0.510414230 
C4 C     0.227048930     0.342170460     0.616070510 
C5 C     0.407409850     0.368424440     0.446924010 
C6 C     0.484437360     0.312878510     0.397759840 
C7 C     0.537973670     0.363347210     0.327841870 
C8 C     0.486529830     0.476833330     0.316355520 
C9 C     0.684743030     0.367860150     0.333252880 
C10 C     0.498251320     0.296282200     0.260696160 
C11 C     0.507563280     0.207052190     0.416626140 
C12 C     0.589835480     0.042338280     0.409730650 
C13 C     0.509033660     0.046869390     0.478091710 
C14 C     0.541204920    -0.148784690     0.522359330 
C15 C     0.624077000    -0.206134510     0.476505020 
C16 C     0.648597370    -0.312189630     0.493337850 
C17 C     0.787331710    -0.330970260     0.390740770 
C18 C     0.592994100    -0.361345680     0.554425080 
C19 C     0.511310520    -0.307120520     0.601757410 
C20 C     0.448490520    -0.359834500     0.668254670 
C21 C     0.494334060    -0.475307980     0.678199650 
C22 C     0.302462680    -0.360697660     0.657636330 
C23 C     0.483196440    -0.297265000     0.738264180 
C24 C     0.488368020    -0.201266040     0.582915320 
C25 C     0.407186230    -0.036235870     0.590185600 
C26 C     0.492213780    -0.039512000     0.523482870 
O1 O     0.285608410     0.386762200     0.552914250 
O2 O     0.584158170     0.139701550     0.375671160 
O3 O     0.652302220    -0.027721010     0.383202080 
O4 O     0.726352260    -0.376334080     0.452871460 
O5 O     0.408764290    -0.134851700     0.622669850 
O6 O     0.343840640     0.033576470     0.616326280 
H1 H     0.345766620     0.178345860     0.575794130 
H2 H     0.298279460     0.314110420     0.655424770 
H3 H     0.163828840     0.275941310     0.601648220 
H4 H     0.171585000     0.406351760     0.640419670 
H5 H     0.382824450     0.450900960     0.437416830 
H6 H     0.525640430     0.509152860     0.265605640 
H7 H     0.514408490     0.530508080     0.360659420 
H8 H     0.382610120     0.477655390     0.311831490 
H9 H     0.724509440     0.403268760     0.283566040 
H10 H     0.725358410     0.288370590     0.339622470 
H11 H     0.714279070     0.416520670     0.379875780 
H12 H     0.535481430     0.333183480     0.210884510 
H13 H     0.394374270     0.292593970     0.256210540 
H14 H     0.535031370     0.215245530     0.263680520 
H15 H     0.666232410    -0.167874490     0.429970180 
H16 H     0.717701300    -0.300690470     0.351235540 
H17 H     0.851439460    -0.265982630     0.406537150 
H18 H     0.842257350    -0.395215430     0.366083730 
H19 H     0.616914210    -0.444013080     0.563701360 
H20 H     0.446623170    -0.510209920     0.725610880 
H21 H     0.471241930    -0.524883230     0.630850670 
H22 H     0.597149840    -0.479369480     0.687619150 
H23 H     0.256694490    -0.399188770     0.704461110 
H24 H     0.264515490    -0.280105100     0.652809870 
H25 H     0.276735290    -0.405216630     0.608392930 
H26 H     0.443950200    -0.337955510     0.786139010 
H27 H     0.586708510    -0.293121350     0.744906300 
H28 H     0.445696790    -0.216324970     0.737014580 

#END
data_NPL2016_Tm_DAXSOM 
# 2016 Nyman Polymorph Library
# Melting point temperature crystal structure
loop_
_symmetry_equiv_pos_site_id
_symmetry_equiv_pos_as_xyz
1 +x,+y,+z
2 1/2-x,1/2+y,1/2-z
3 -x,-y,-z
4 1/2+x,1/2-y,1/2+z
_cell_length_a 9.2186
_cell_length_b 16.7248
_cell_length_c 17.6247
_cell_angle_alpha 90.0
_cell_angle_beta 96.1254
_cell_angle_gamma 90.0
loop_
_atom_site_label
_atom_site_type_symbol
_atom_site_fract_x
_atom_site_fract_y
_atom_site_fract_z
C1 C     0.250150340     0.174167090     0.813813610 
C2 C     0.329527020     0.191610850     0.889875720 
C3 C     0.325240340     0.137510120     0.946742820 
C4 C     0.249505670     0.061897130     0.937405030 
C5 C     0.167959420     0.047329400     0.864019830 
C6 C     0.164168920     0.098974730     0.804684470 
C7 C     0.247949590     0.008922550     0.997721330 
C8 C     0.296475260     0.034186070     1.076866870 
C9 C     0.242792300     0.104320600     1.107535270 
C10 C     0.287185080     0.127048280     1.182128790 
C11 C     0.387136320     0.081065430     1.228908310 
C12 C     0.439632330     0.010898190     1.198570420 
C13 C     0.394188830    -0.012699890     1.124233460 
C14 C     0.201136750    -0.074993250     0.988066430 
C15 C     0.223824600    -0.119823880     0.922927650 
C16 C     0.173736250    -0.197900040     0.914110820 
C17 C     0.098273980    -0.234531130     0.969385520 
C18 C     0.075763000    -0.190206330     1.034443400 
C19 C     0.126496050    -0.112432420     1.043924900 
C20 C     0.415142010     0.269986040     0.901297870 
C21 C     0.536791380     0.272627740     0.847466150 
C22 C     0.310521270     0.341552430     0.884478990 
C23 C     0.487277450     0.278772170     0.983665910 
C24 C     0.071678680     0.083068810     0.728684400 
C25 C     0.172247240     0.076369730     0.664182300 
C26 C    -0.039350620     0.151470540     0.710904460 
C27 C    -0.014355500     0.004422570     0.730614280 
C28 C     0.435618580     0.106739390     1.309579690 
C29 C     0.045922470    -0.319638730     0.960372880 
O1 O     0.254638690     0.220978250     0.759982550 
H1 H     0.386648690     0.148389430     1.001319840 
H2 H     0.101273350    -0.005727720     0.858805160 
H3 H     0.164278160     0.140330990     1.072480290 
H4 H     0.243202930     0.181243290     1.204610200 
H5 H     0.517095240    -0.025823370     1.233716760 
H6 H     0.435903910    -0.067506650     1.102021700 
H7 H     0.285554530    -0.093942280     0.880176850 
H8 H     0.194365110    -0.231194130     0.863548470 
H9 H     0.016933180    -0.217052600     1.078110340 
H10 H     0.106378640    -0.079269180     1.094498210 
H11 H     0.611976400     0.222440010     0.859099630 
H12 H     0.599219320     0.328066440     0.856647970 
H13 H     0.491018450     0.269905820     0.788022510 
H14 H     0.263815930     0.341521160     0.825150070 
H15 H     0.370140940     0.397546220     0.896173860 
H16 H     0.221934820     0.339414940     0.921079130 
H17 H     0.406664350     0.280442990     1.024891020 
H18 H     0.547758760     0.335045740     0.988749090 
H19 H     0.564641630     0.230575850     0.999667810 
H20 H     0.251993880     0.028417980     0.676526230 
H21 H     0.230564360     0.132081690     0.657729070 
H22 H     0.107160120     0.062392280     0.610224950 
H23 H    -0.108831330     0.138204050     0.658145430 
H24 H     0.015730450     0.208152080     0.704251040 
H25 H    -0.109745420     0.157384370     0.756787260 
H26 H     0.057587650    -0.047263770     0.741285600 
H27 H    -0.077937040    -0.004604000     0.675338480 
H28 H    -0.090590210     0.005385120     0.774077540 
H29 H     0.491221120     0.164588460     1.310579750 
H30 H     0.510494680     0.063415320     1.338785690 
H31 H     0.342394360     0.113327240     1.342623610 
H32 H     0.120745060    -0.360438570     0.993680900 
H33 H     0.038625310    -0.338791000     0.900886090 
H34 H    -0.061406350    -0.326935120     0.980455110 

#END
data_NPL2016_Tm_DAXSOM01 
# 2016 Nyman Polymorph Library
# Melting point temperature crystal structure
loop_
_symmetry_equiv_pos_site_id
_symmetry_equiv_pos_as_xyz
1 +x,+y,+z
2 1/2-x,-y,1/2+z
3 -x,1/2+y,1/2-z
4 1/2+x,1/2-y,-z
5 -x,-y,-z
6 1/2+x,+y,1/2-z
7 +x,1/2-y,1/2+z
8 1/2-x,1/2+y,+z
_cell_length_a 16.7539
_cell_length_b 17.2112
_cell_length_c 18.5921
_cell_angle_alpha 90.0
_cell_angle_beta 90.0
_cell_angle_gamma 90.0
loop_
_atom_site_label
_atom_site_type_symbol
_atom_site_fract_x
_atom_site_fract_y
_atom_site_fract_z
C1 C     0.028122300     0.181640360     0.299577450 
C2 C     0.021807510     0.195315760     0.378337060 
C3 C     0.054146890     0.142933240     0.424183890 
C4 C     0.093930710     0.072878950     0.400746370 
C5 C     0.100622420     0.060933200     0.324051050 
C6 C     0.071314390     0.111165290     0.274628760 
C7 C     0.125517040     0.020532690     0.449509710 
C8 C     0.138517720     0.041186500     0.525695590 
C9 C     0.173889650     0.112047740     0.545407770 
C10 C     0.186711360     0.130367090     0.617149070 
C11 C     0.164723460     0.079036220     0.672056640 
C12 C     0.130227220     0.008209330     0.652444970 
C13 C     0.118062770    -0.010876930     0.580686730 
C14 C     0.148650140    -0.058989810     0.428503870 
C15 C     0.100505680    -0.104359510     0.383216120 
C16 C     0.123214680    -0.179086430     0.363780190 
C17 C     0.194664310    -0.211372640     0.388479570 
C18 C     0.242489820    -0.166363840     0.434021110 
C19 C     0.219760560    -0.092037870     0.454282230 
C20 C    -0.022686720     0.267493250     0.405164870 
C21 C    -0.110164400     0.265831550     0.378873390 
C22 C     0.019269790     0.341293040     0.376585190 
C23 C    -0.023563060     0.272007280     0.487765110 
C24 C     0.083128810     0.098499530     0.193734650 
C25 C     0.124767990     0.169488210     0.159412670 
C26 C     0.000711980     0.086294850     0.158008610 
C27 C     0.134395730     0.026340800     0.178224350 
C28 C     0.179118140     0.099485150     0.749769420 
C29 C     0.218670330    -0.292868260     0.368367240 
O1 O    -0.002087170     0.227246370     0.256194610 
H1 H     0.047352100     0.150766380     0.481410040 
H2 H     0.134325230     0.010964130     0.306650060 
H3 H     0.192393900     0.152132150     0.503732040 
H4 H     0.214636040     0.185282100     0.630865390 
H5 H     0.112700540    -0.032584790     0.694010770 
H6 H     0.091446470    -0.066220140     0.566757780 
H7 H     0.044298840    -0.080995370     0.364299230 
H8 H     0.084621710    -0.213061540     0.329066110 
H9 H     0.298376270    -0.190028970     0.453747110 
H10 H     0.257730680    -0.058278050     0.489579140 
H11 H    -0.140074160     0.212994710     0.397403390 
H12 H    -0.113074360     0.267705110     0.320457140 
H13 H    -0.142481480     0.315838450     0.400587700 
H14 H    -0.011009810     0.393033120     0.397204320 
H15 H     0.018347110     0.342933140     0.318109550 
H16 H     0.081334260     0.343178910     0.394796140 
H17 H    -0.053100340     0.221747450     0.511957500 
H18 H    -0.056134410     0.323974580     0.504387320 
H19 H     0.036730090     0.275909840     0.510037930 
H20 H     0.088368050     0.221468680     0.164544320 
H21 H     0.135374090     0.158219970     0.102289570 
H22 H     0.182586840     0.180025180     0.184976520 
H23 H    -0.029659480     0.036082690     0.181510070 
H24 H     0.008280580     0.075523340     0.100407610 
H25 H    -0.036842590     0.137323000     0.165056170 
H26 H     0.194328100     0.031650280     0.201005670 
H27 H     0.140703810     0.019494960     0.120078800 
H28 H     0.107181530    -0.026817970     0.199095160 
H29 H     0.152700990     0.056510600     0.785758590 
H30 H     0.153673560     0.156246750     0.762909390 
H31 H     0.243074270     0.102423400     0.761479650 
H32 H     0.188882190    -0.311862020     0.319201450 
H33 H     0.202740260    -0.333918910     0.411034230 
H34 H     0.283072830    -0.297261650     0.360113450 

#END
data_NPL2016_Tm_DAXTIH01 
# 2016 Nyman Polymorph Library
# Melting point temperature crystal structure
loop_
_symmetry_equiv_pos_site_id
_symmetry_equiv_pos_as_xyz
1 +x,+y,+z
2 -x,-y,-z
_cell_length_a 7.9758
_cell_length_b 8.2233
_cell_length_c 15.3735
_cell_angle_alpha 98.919
_cell_angle_beta 101.4193
_cell_angle_gamma 99.5185
loop_
_atom_site_label
_atom_site_type_symbol
_atom_site_fract_x
_atom_site_fract_y
_atom_site_fract_z
O1 O     0.223310390     0.135631050     0.412793980 
C1 C     0.278255470    -0.086172120     0.734287020 
C2 C     0.222259590     0.131571670     0.644598440 
C3 C     0.234308460     0.085271480     0.484629840 
C4 C     0.210164330     0.190141930     0.566587880 
C5 C     0.262902780    -0.031550210     0.653078610 
C6 C     0.326677360     0.061616560     0.895167400 
C7 C     0.306078160    -0.333906370     0.807721350 
C8 C     0.541793960    -0.483859700     0.798896560 
C9 C     0.367213770    -0.224050990     0.754134740 
C10 C     0.214693660    -0.000212000     0.809557900 
C11 C     0.042188720     0.023104020     0.797066730 
C12 C     0.285740710    -0.134107050     0.572251420 
C13 C     0.271429310    -0.082813280     0.492171930 
C14 C     0.390653250    -0.461912370     0.828692920 
C15 C    -0.016165720     0.105227830     0.867849180 
C16 C     0.095863590     0.168827210     0.952863670 
C17 C     0.520514930    -0.244420820     0.725702970 
C18 C     0.268329890     0.145591740     0.965159220 
C19 C     0.179022230     0.362612890     0.558581300 
C20 C     0.631807350    -0.624344830     0.821332430 
C21 C     0.034183600     0.262312020     1.028815760 
C22 C     0.605576840    -0.372008070     0.747744360 
C23 C     0.286168110    -0.190987830     0.407203490 
H1 H     0.208515850     0.211413610     0.704703650 
H2 H     0.460319420     0.043846780     0.906161850 
H3 H     0.189990610    -0.318672290     0.832000630 
H4 H    -0.046449820    -0.025399280     0.731546670 
H5 H     0.307160300    -0.259744310     0.575975620 
H6 H     0.339349460    -0.546151150     0.869250800 
H7 H    -0.150952080     0.120020910     0.856882750 
H8 H     0.575256440    -0.156704810     0.688041390 
H9 H     0.357774980     0.193861920     1.030608340 
H10 H     0.147252820     0.424626810     0.619548420 
H11 H     0.072741590     0.355933000     0.500250770 
H12 H     0.294234520     0.440478610     0.546583680 
H13 H     0.644170110    -0.633317690     0.892436960 
H14 H     0.762270630    -0.606411610     0.807892410 
H15 H     0.557423790    -0.745538520     0.780789740 
H16 H     0.068367280     0.398274970     1.032768920 
H17 H     0.094413580     0.236457030     1.094135880 
H18 H    -0.107412710     0.228066130     1.019040000 
H19 H     0.724744550    -0.383770370     0.725620640 
H20 H     0.326441620    -0.306946170     0.420656380 
H21 H     0.380160620    -0.122907750     0.375912030 
H22 H     0.161506280    -0.222720230     0.357177600 

#END
data_NPL2016_Tm_DAXTIH02 
# 2016 Nyman Polymorph Library
# Melting point temperature crystal structure
loop_
_symmetry_equiv_pos_site_id
_symmetry_equiv_pos_as_xyz
1 +x,+y,+z
2 -x,1/2+y,1/2-z
3 -x,-y,-z
4 +x,1/2-y,1/2+z
_cell_length_a 12.972
_cell_length_b 17.482
_cell_length_c 8.4189
_cell_angle_alpha 90.0
_cell_angle_beta 98.6694
_cell_angle_gamma 90.0
loop_
_atom_site_label
_atom_site_type_symbol
_atom_site_fract_x
_atom_site_fract_y
_atom_site_fract_z
C1 C     0.498724860     0.144219410     0.372294530 
C2 C     0.510198190     0.222746470     0.436752000 
C3 C     0.603826120     0.258359710     0.452443270 
C4 C     0.697175720     0.221633950     0.414357550 
C5 C     0.685660220     0.144087870     0.353705670 
C6 C     0.593101100     0.106883520     0.330527790 
C7 C     0.792867100     0.258849560     0.436844230 
C8 C     0.799178110     0.343083110     0.440632720 
C9 C     0.728163990     0.388232220     0.338746650 
C10 C     0.733162130     0.467589690     0.345086360 
C11 C     0.808314410     0.505104690     0.453873290 
C12 C     0.879026670     0.460227530     0.556257080 
C13 C     0.875011930     0.381061860     0.549653160 
C14 C     0.892313580     0.216710780     0.458233240 
C15 C     0.903069260     0.145166690     0.535563310 
C16 C     0.996171030     0.105002890     0.550666150 
C17 C     1.082450010     0.133764450     0.488217600 
C18 C     1.072100150     0.204698840     0.410984790 
C19 C     0.979284460     0.245447970     0.396273260 
C20 C     0.414734220     0.258798190     0.484927100 
C21 C     0.579588330     0.028312100     0.259091520 
C22 C     0.814419850     0.591107840     0.460623720 
C23 C     1.182875810     0.089238270     0.504185000 
O1 O     0.413852040     0.111242980     0.353781310 
H1 H     0.611436390     0.315183760     0.504078670 
H2 H     0.753198720     0.116919910     0.316675930 
H3 H     0.670304580     0.360529490     0.251450060 
H4 H     0.677946400     0.500962670     0.263553230 
H5 H     0.937651150     0.487944310     0.642847140 
H6 H     0.929918260     0.347681570     0.631264970 
H7 H     0.838512210     0.122476260     0.588610950 
H8 H     1.002420850     0.050501900     0.613037590 
H9 H     1.137582910     0.228165720     0.360806780 
H10 H     0.973102720     0.299766070     0.333843220 
H11 H     0.428831590     0.318390820     0.520381340 
H12 H     0.389213550     0.227470560     0.584586140 
H13 H     0.349866210     0.256010940     0.385839670 
H14 H     0.649511520     0.009722650     0.212273480 
H15 H     0.513260160     0.027067120     0.162289010 
H16 H     0.561739780    -0.013066810     0.348662560 
H17 H     0.814452650     0.611916420     0.583137780 
H18 H     0.748733170     0.617326570     0.383538770 
H19 H     0.886224840     0.611656650     0.421433810 
H20 H     1.172351810     0.035663530     0.436402040 
H21 H     1.210286970     0.074268690     0.629577440 
H22 H     1.244229860     0.121844000     0.459443620 

#END
data_NPL2016_Tm_DBXZCP 
# 2016 Nyman Polymorph Library
# Melting point temperature crystal structure
loop_
_symmetry_equiv_pos_site_id
_symmetry_equiv_pos_as_xyz
1 +x,+y,+z
2 1/2-x,1/2+y,1/2-z
3 -x,-y,-z
4 1/2+x,1/2-y,1/2+z
_cell_length_a 24.9911
_cell_length_b 14.548
_cell_length_c 4.9968
_cell_angle_alpha 90.0
_cell_angle_beta 109.371
_cell_angle_gamma 90.0
loop_
_atom_site_label
_atom_site_type_symbol
_atom_site_fract_x
_atom_site_fract_y
_atom_site_fract_z
O1 O     0.248435680     0.699910320     0.851655490 
O2 O     0.336374030     0.820908020     0.976096970 
N1 N     0.320004330     0.478319820     1.299367410 
N2 N     0.445102130     0.636255560     1.476550470 
C1 C     0.216675030     0.660507430     0.995828990 
C2 C     0.164657040     0.695126560     0.996514760 
C3 C     0.134883800     0.649100020     1.147213800 
C4 C     0.156483710     0.568919190     1.296526440 
C5 C     0.208319320     0.534842650     1.295305210 
C6 C     0.239143540     0.579600870     1.146425430 
C7 C     0.294852210     0.546244650     1.150020820 
C8 C     0.376461040     0.457812290     1.292749230 
C9 C     0.421684470     0.478205500     1.580493590 
C10 C     0.425121450     0.579983070     1.664724630 
C11 C     0.413139370     0.701279230     1.344718900 
C12 C     0.430846380     0.766023760     1.163444710 
C13 C     0.487634250     0.771577700     1.177688790 
C14 C     0.504624450     0.832158240     1.006907370 
C15 C     0.464623750     0.889069260     0.818939410 
C16 C     0.408048810     0.885874330     0.803746230 
C17 C     0.391228110     0.825345740     0.977305570 
C18 C     0.291866490     0.825730880     0.710153350 
C19 C     0.238375670     0.792309800     0.757357400 
H1 H     0.147102100     0.756808120     0.879320440 
H2 H     0.094451820     0.676259740     1.146525950 
H3 H     0.133048890     0.533487170     1.412943960 
H4 H     0.226609460     0.473135130     1.410772630 
H5 H     0.314094870     0.584624580     1.017064340 
H6 H     0.378713390     0.384904850     1.243404080 
H7 H     0.386211650     0.497356630     1.126819560 
H8 H     0.412420970     0.437829860     1.744613400 
H9 H     0.462992760     0.456244690     1.572523450 
H10 H     0.455996250     0.586924770     1.878493730 
H11 H     0.383845640     0.603410560     1.672761190 
H12 H     0.371197550     0.713370630     1.362355820 
H13 H     0.285218200     0.896367020     0.629121470 
H14 H     0.302100540     0.782194620     0.555014210 
H15 H     0.202346210     0.797064730     0.559435140 
H16 H     0.229689340     0.834741270     0.919267600 
H17 H     0.517526010     0.725897510     1.324093910 
H18 H     0.548724560     0.835307660     1.019924710 
H19 H     0.477435600     0.936605470     0.684495980 
H20 H     0.377253710     0.930905280     0.659766370 

#END
data_NPL2016_Tm_DBXZCP01 
# 2016 Nyman Polymorph Library
# Melting point temperature crystal structure
loop_
_symmetry_equiv_pos_site_id
_symmetry_equiv_pos_as_xyz
1 +x,+y,+z
2 -x,1/2+y,-z
_cell_length_a 5.0333
_cell_length_b 15.2805
_cell_length_c 11.3362
_cell_angle_alpha 90.0
_cell_angle_beta 94.1578
_cell_angle_gamma 90.0
loop_
_atom_site_label
_atom_site_type_symbol
_atom_site_fract_x
_atom_site_fract_y
_atom_site_fract_z
O1 O     0.162272730     0.387847440     0.958487880 
O2 O     0.143361800     0.274888700     1.138129700 
N1 N     0.496441840     0.446867190     1.368938230 
N2 N     0.500025900     0.598065310     1.110618780 
C1 C     0.334875650     0.428750320     0.889723220 
C2 C     0.074518880     0.301205990     0.933304400 
C3 C    -0.055040440     0.270407370     1.042279360 
C4 C     0.064861900     0.270041500     1.251082050 
C5 C    -0.137132620     0.214177210     1.282821150 
C6 C    -0.209057310     0.213046300     1.399064210 
C7 C    -0.081340270     0.267724540     1.483770110 
C8 C     0.118775430     0.323488760     1.451633690 
C9 C     0.194492080     0.326080530     1.335356640 
C10 C     0.406369310     0.385604500     1.301449610 
C11 C     0.710789210     0.500486680     1.328161470 
C12 C     0.632978250     0.597488560     1.323554440 
C13 C     0.412432310     0.618283510     1.227023090 
C14 C     0.376546180     0.536942780     1.053745930 
C15 C     0.448518460     0.506634890     0.937171970 
C16 C     0.629887860     0.551944740     0.872423600 
C17 C     0.697805540     0.521472130     0.763085220 
C18 C     0.583517640     0.444471490     0.717371570 
C19 C     0.402239080     0.397740630     0.780117460 
H1 H     0.244361690     0.259179520     0.917039690 
H2 H    -0.069509930     0.299184790     0.855959950 
H3 H    -0.222931810     0.312794380     1.060076350 
H4 H    -0.128341230     0.203399290     1.027838120 
H5 H    -0.236875830     0.171567650     1.217408490 
H6 H    -0.365403200     0.169196630     1.423265400 
H7 H    -0.137763150     0.266642470     1.574174440 
H8 H     0.220810960     0.367158150     1.515061420 
H9 H     0.480752890     0.374013010     1.214410960 
H10 H     0.767652820     0.479149150     1.240878040 
H11 H     0.883838160     0.492428040     1.391529320 
H12 H     0.809601480     0.636138260     1.307276890 
H13 H     0.566211590     0.616973530     1.409411070 
H14 H     0.230140750     0.582386890     1.244934080 
H15 H     0.367831710     0.688344550     1.229982290 
H16 H     0.210354120     0.502467570     1.090109690 
H17 H     0.715939760     0.611301020     0.910870000 
H18 H     0.838541180     0.557359880     0.713726310 
H19 H     0.634995590     0.420193620     0.632126780 
H20 H     0.314942710     0.338044410     0.743549780 

#END
data_NPL2016_Tm_DCDHNQ 
# 2016 Nyman Polymorph Library
# Melting point temperature crystal structure
loop_
_symmetry_equiv_pos_site_id
_symmetry_equiv_pos_as_xyz
1 +x,+y,+z
2 -x,1/2+y,1/2-z
3 -x,-y,-z
4 +x,1/2-y,1/2+z
_cell_length_a 11.6464
_cell_length_b 5.5725
_cell_length_c 16.0388
_cell_angle_alpha 90.0
_cell_angle_beta 91.7004
_cell_angle_gamma 90.0
loop_
_atom_site_label
_atom_site_type_symbol
_atom_site_fract_x
_atom_site_fract_y
_atom_site_fract_z
Cl1 Cl     0.248537010     0.597829710     0.664212790 
Cl2 Cl     0.450570170     0.989197280     0.664537610 
C1 C     0.259986230     0.810396230     0.586925130 
C2 C     0.169847830     0.801255850     0.519159830 
C3 C     0.176198350     0.978788550     0.452872790 
C4 C     0.092777560     0.976202020     0.387914950 
C5 C     0.098991250     1.148684700     0.323310840 
C6 C     0.345121730     0.975430200     0.587084650 
C7 C     0.353623330     1.157184790     0.519439710 
C8 C     0.265188870     1.153376460     0.453353590 
C9 C     0.269859770     1.322384240     0.388680800 
C10 C     0.184765000     1.316700010     0.323737890 
O1 O     0.093717410     0.647438750     0.520535410 
O2 O     0.006614390     0.819123570     0.383690880 
O3 O     0.433462410     1.302714970     0.520679450 
O4 O     0.349144450     1.494208570     0.386037860 
H1 H     0.015214730     0.711636400     0.432429280 
H2 H     0.033659350     1.143005160     0.273904850 
H3 H     0.404895580     1.466967030     0.432584280 
H4 H     0.189979830     1.449497700     0.274726070 

#END
data_NPL2016_Tm_DCDHNQ01 
# 2016 Nyman Polymorph Library
# Melting point temperature crystal structure
loop_
_symmetry_equiv_pos_site_id
_symmetry_equiv_pos_as_xyz
1 +x,+y,+z
2 1/2-x,1/2+y,1/2-z
3 -x,-y,-z
4 1/2+x,1/2-y,1/2+z
_cell_length_a 14.446
_cell_length_b 7.2886
_cell_length_c 10.0442
_cell_angle_alpha 90.0
_cell_angle_beta 101.2687
_cell_angle_gamma 90.0
loop_
_atom_site_label
_atom_site_type_symbol
_atom_site_fract_x
_atom_site_fract_y
_atom_site_fract_z
C1 C     0.038467420     0.188372670     0.215112190 
C2 C     0.007687590     0.245599260     0.070910480 
C3 C     0.074416270     0.220370980    -0.018982390 
C4 C     0.047933810     0.272139670    -0.155694330 
C5 C     0.112937650     0.247936410    -0.243196440 
C6 C     0.200643710     0.175612850    -0.195925270 
C7 C     0.228939570     0.122941890    -0.058159040 
C8 C     0.165499400     0.145256460     0.030110570 
C9 C     0.194278450     0.089906520     0.171343730 
C10 C     0.124985460     0.116208320     0.261688920 
O1 O    -0.071614390     0.311624880     0.031647010 
O2 O    -0.036302810     0.342355290    -0.208842940 
O3 O     0.315329110     0.053613830    -0.019338520 
O4 O     0.272619280     0.023306830     0.216845100 
Cl1 Cl    -0.042932640     0.220274220     0.317487950 
Cl2 Cl     0.162284650     0.048969200     0.427913020 
H1 H     0.090774320     0.288445120    -0.348302920 
H2 H     0.250720430     0.156694530    -0.262104730 
H3 H    -0.071995180     0.352234490    -0.134682890 
H4 H     0.322673680     0.022611780     0.077983300 

#END
data_NPL2016_Tm_DCHXCS01 
# 2016 Nyman Polymorph Library
# Melting point temperature crystal structure
loop_
_symmetry_equiv_pos_site_id
_symmetry_equiv_pos_as_xyz
1 +x,+y,+z
2 1/2-x,1/2+y,1/2-z
_cell_length_a 8.3746
_cell_length_b 12.6428
_cell_length_c 10.4501
_cell_angle_alpha 90.0
_cell_angle_beta 105.9151
_cell_angle_gamma 90.0
loop_
_atom_site_label
_atom_site_type_symbol
_atom_site_fract_x
_atom_site_fract_y
_atom_site_fract_z
O1 O     0.039700660     0.590382280     0.826206210 
O2 O     0.222474680     0.519711820     0.639265240 
O3 O     0.254037170     0.338392060     0.382910750 
O4 O    -0.041570770     0.409511530     0.173804310 
O5 O    -0.215038870     0.482222220     0.361569120 
O6 O    -0.253334400     0.663231510     0.616357570 
C1 C     0.202417270     0.620850260     0.825949740 
C2 C     0.284782030     0.527810530     0.778967470 
C3 C     0.290154200     0.434673510     0.582705690 
C4 C     0.172585200     0.412187630     0.446667350 
C5 C     0.150674630     0.269459550     0.288110520 
C6 C    -0.065776680     0.674223670     0.843871060 
C7 C    -0.194905440     0.627601360     0.906021150 
C8 C    -0.311820350     0.714013250     0.930471260 
C9 C    -0.393849770     0.774510160     0.802129540 
C10 C     0.262738900     0.181475490     0.260967030 
C11 C    -0.202606030     0.376918400     0.175890130 
C12 C    -0.288224510     0.467806200     0.223969680 
C13 C    -0.287649100     0.564695520     0.418407540 
C14 C    -0.171020880     0.588629760     0.554345160 
C15 C    -0.150235810     0.731443570     0.712480380 
C16 C     0.065127490     0.326173290     0.156598610 
C17 C     0.193635210     0.372617150     0.093693250 
C18 C     0.310493090     0.286336500     0.068823630 
C19 C     0.393117590     0.225843880     0.197080370 
C20 C    -0.263086700     0.819288170     0.738898220 
H1 H     0.274103540     0.643724680     0.926992200 
H2 H     0.201407630     0.688003260     0.759277830 
H3 H     0.420130960     0.540178090     0.807220640 
H4 H     0.258926970     0.455427560     0.827922820 
H5 H     0.302850780     0.363751460     0.645431540 
H6 H     0.413906680     0.455042680     0.572983950 
H7 H     0.142948730     0.485236150     0.389347360 
H8 H     0.055355080     0.380305560     0.456900950 
H9 H     0.055823640     0.235719530     0.330986090 
H10 H     0.008629890     0.733310370     0.912448900 
H11 H    -0.130842810     0.587532940     0.998522830 
H12 H    -0.265547630     0.567814070     0.838023640 
H13 H    -0.406419840     0.678906430     0.971630160 
H14 H    -0.241130020     0.769524710     1.005641320 
H15 H    -0.471312680     0.838592450     0.822361230 
H16 H    -0.475170620     0.721170380     0.730859660 
H17 H     0.185445350     0.122606750     0.195176620 
H18 H     0.322370010     0.141900940     0.354893550 
H19 H    -0.275332650     0.353399240     0.075376870 
H20 H    -0.197753110     0.309303650     0.242669730 
H21 H    -0.421333250     0.449470170     0.204339880 
H22 H    -0.276023230     0.539865010     0.168556130 
H23 H    -0.304668390     0.635934410     0.355871080 
H24 H    -0.410068550     0.540960080     0.428215980 
H25 H    -0.141403420     0.516199530     0.612908580 
H26 H    -0.053790290     0.620402190     0.543894320 
H27 H    -0.054492510     0.765286290     0.670645790 
H28 H    -0.008836900     0.266612830     0.088495810 
H29 H     0.128982090     0.412504040     0.001204720 
H30 H     0.264515010     0.432586340     0.161250410 
H31 H     0.404461270     0.321524250     0.027034390 
H32 H     0.239498900     0.230759170    -0.006125110 
H33 H     0.470610940     0.161691960     0.177090360 
H34 H     0.474651630     0.279294870     0.268064150 
H35 H    -0.186252830     0.878052340     0.805216660 
H36 H    -0.322087380     0.858876060     0.644874900 

#END
data_NPL2016_Tm_DCHXCS02 
# 2016 Nyman Polymorph Library
# Melting point temperature crystal structure
loop_
_symmetry_equiv_pos_site_id
_symmetry_equiv_pos_as_xyz
1 +x,+y,+z
2 1/2-x,1/2-y,+z
3 -x,1/2+y,1/2-z
4 1/2+x,-y,1/2-z
_cell_length_a 9.8239
_cell_length_b 29.1375
_cell_length_c 7.3293
_cell_angle_alpha 90.0
_cell_angle_beta 90.0
_cell_angle_gamma 90.0
loop_
_atom_site_label
_atom_site_type_symbol
_atom_site_fract_x
_atom_site_fract_y
_atom_site_fract_z
O1 O     0.393724400     0.390618760     0.364510880 
O2 O     0.427965270     0.485328810     0.256340200 
O3 O     0.402436840     0.605988680     0.334599510 
O4 O     0.602357130     0.609107590     0.635711500 
O5 O     0.569733860     0.515191680     0.743507640 
O6 O     0.595457090     0.394476860     0.665803910 
C1 C     0.437952850     0.405708320     0.190636590 
C2 C     0.366967690     0.450616920     0.149705460 
C3 C     0.363023680     0.528632470     0.244383090 
C4 C     0.430528020     0.559646230     0.384329980 
C5 C     0.395585630     0.637960550     0.481092040 
C6 C     0.461498540     0.351427060     0.436409510 
C7 C     0.367441590     0.330369380     0.579295060 
C8 C     0.430246990     0.287128750     0.664138180 
C9 C     0.572437950     0.296842040     0.741319510 
C10 C     0.334127730     0.682021370     0.402565170 
C11 C     0.558833150     0.594624640     0.810604670 
C12 C     0.629249900     0.549690800     0.852741350 
C13 C     0.633274680     0.471705580     0.757115110 
C14 C     0.566263470     0.440752250     0.616500600 
C15 C     0.602062640     0.362488990     0.519473720 
C16 C     0.536469390     0.648704280     0.564041390 
C17 C     0.631320850     0.669341700     0.421298500 
C18 C     0.569846070     0.712748650     0.336315290 
C19 C     0.427596400     0.703550220     0.258602260 
C20 C     0.664765210     0.318493910     0.596382160 
H1 H     0.411514670     0.380112890     0.086013630 
H2 H     0.548354950     0.411177710     0.186377280 
H3 H     0.376552950     0.458633960     0.003419900 
H4 H     0.258264380     0.447215470     0.182312150 
H5 H     0.253264670     0.525409620     0.270354240 
H6 H     0.376307390     0.543545850     0.107663840 
H7 H     0.392681120     0.552059580     0.521238980 
H8 H     0.539818720     0.553022210     0.385732190 
H9 H     0.328483980     0.624043300     0.587628350 
H10 H     0.478203390     0.326420090     0.325672220 
H11 H     0.269360060     0.322853160     0.515615200 
H12 H     0.349702530     0.356193070     0.684957290 
H13 H     0.363330760     0.273834370     0.771058310 
H14 H     0.437473700     0.260201640     0.559825840 
H15 H     0.618393830     0.265172490     0.792705750 
H16 H     0.564282430     0.320507420     0.856581940 
H17 H     0.234752680     0.673851640     0.343957390 
H18 H     0.316983310     0.706338490     0.514382460 
H19 H     0.586230950     0.620426030     0.913994620 
H20 H     0.448328020     0.589398750     0.816020130 
H21 H     0.617395800     0.541496980     0.998566690 
H22 H     0.738436120     0.553079920     0.823094700 
H23 H     0.743352730     0.474515860     0.732809540 
H24 H     0.618357520     0.456943480     0.893795350 
H25 H     0.604143080     0.448560470     0.479788880 
H26 H     0.456821660     0.447111870     0.615079090 
H27 H     0.668600450     0.376589990     0.412599350 
H28 H     0.520688710     0.673753520     0.674863400 
H29 H     0.729547360     0.676541410     0.485155530 
H30 H     0.648366080     0.643426200     0.315801000 
H31 H     0.637207380     0.725796820     0.229407480 
H32 H     0.563340210     0.739718470     0.440550310 
H33 H     0.382527610     0.735370680     0.207302320 
H34 H     0.435475260     0.679949240     0.143086960 
H35 H     0.765013510     0.326347100     0.652923680 
H36 H     0.680478720     0.294269260     0.483847360 

#END
data_NPL2016_Tm_DCLANT01 
# 2016 Nyman Polymorph Library
# Melting point temperature crystal structure
loop_
_symmetry_equiv_pos_site_id
_symmetry_equiv_pos_as_xyz
1 +x,+y,+z
_cell_length_a 8.39
_cell_length_b 16.6258
_cell_length_c 4.0357
_cell_angle_alpha 104.0039
_cell_angle_beta 90.0531
_cell_angle_gamma 81.7794
loop_
_atom_site_label
_atom_site_type_symbol
_atom_site_fract_x
_atom_site_fract_y
_atom_site_fract_z
Cl1 Cl     0.670745150     0.122218630     0.073062400 
Cl2 Cl     1.329307510    -0.122224800    -0.073039990 
C1 C     1.127927380     0.179434330    -0.283401700 
C2 C     0.990914000     0.157404940    -0.171069580 
C3 C     0.992462350     0.079040340    -0.083999510 
C4 C     0.854650820     0.053956170     0.032242190 
C5 C     1.143324730     0.023046720    -0.117471740 
C6 C     1.283280530     0.048904740    -0.235963440 
C7 C     1.276031790     0.124480410    -0.316270870 
C8 C     0.871992300    -0.179430730     0.283417710 
C9 C     1.009000320    -0.157398400     0.171114820 
C10 C     1.007593770    -0.079050720     0.083983230 
C11 C     1.145402870    -0.053968250    -0.032247970 
C12 C     0.856721930    -0.023052950     0.117454250 
C13 C     0.716736370    -0.048895820     0.235929290 
C14 C     0.723910100    -0.124460560     0.316263270 
H1 H     1.123760180     0.239255280    -0.347976190 
H2 H     0.878391080     0.199392880    -0.146340210 
H3 H     1.396193320     0.007210240    -0.261236520 
H4 H     1.383933860     0.142710350    -0.405714090 
H5 H     0.876153020    -0.239254580     0.347959420 
H6 H     1.121502130    -0.199407220     0.146424930 
H7 H     0.603847970    -0.007184200     0.261174520 
H8 H     0.615979110    -0.142668370     0.405685930 
Cl3 Cl     0.169928140     0.621754520     0.170717720 
Cl4 Cl     0.829197070     0.378023400    -0.171848590 
C15 C     0.627276270     0.679376620     0.641438400 
C16 C     0.490300930     0.657175050     0.485025020 
C17 C     0.491869530     0.578880070     0.241334470 
C18 C     0.354025800     0.553699000     0.075013690 
C19 C     0.642905770     0.523058130     0.162902130 
C20 C     0.782879580     0.549043250     0.333070680 
C21 C     0.775535210     0.624573940     0.564423840 
C22 C     0.371758990     0.320457100    -0.642591470 
C23 C     0.508791880     0.342595190    -0.486241280 
C24 C     0.507263580     0.420898080    -0.242545490 
C25 C     0.645106990     0.446085200    -0.076211070 
C26 C     0.356229190     0.476733910    -0.164109430 
C27 C     0.216230770     0.450792380    -0.334283320 
C28 C     0.223524620     0.375270160    -0.565609530 
H9 H     0.622963260     0.739165900     0.825528440 
H10 H     0.377647360     0.699036130     0.544253420 
H11 H     0.895910760     0.507471230     0.275020430 
H12 H     0.883481730     0.642877090     0.690219980 
H13 H     0.376020920     0.260673690    -0.826709400 
H14 H     0.621406750     0.300702590    -0.545478570 
H15 H     0.103232570     0.492392410    -0.276246330 
H16 H     0.115589170     0.356994670    -0.691536680 

#END
data_NPL2016_Tm_DCLANT10 
# 2016 Nyman Polymorph Library
# Melting point temperature crystal structure
loop_
_symmetry_equiv_pos_site_id
_symmetry_equiv_pos_as_xyz
1 +x,+y,+z
2 1/2-x,1/2+y,-z
3 -x,-y,-z
4 1/2+x,1/2-y,+z
_cell_length_a 7.0706
_cell_length_b 18.0602
_cell_length_c 8.7027
_cell_angle_alpha 90.0
_cell_angle_beta 106.7154
_cell_angle_gamma 90.0
loop_
_atom_site_label
_atom_site_type_symbol
_atom_site_fract_x
_atom_site_fract_y
_atom_site_fract_z
Cl1 Cl     0.249431640     0.301309500     0.542676980 
Cl2 Cl     0.115220430     0.116206070    -0.094746510 
C1 C     0.241147370     0.133029830     0.521884550 
C2 C     0.240250590     0.057489330     0.526467030 
C3 C     0.210041370     0.015916190     0.383027630 
C4 C     0.181593770     0.050897990     0.239138020 
C5 C     0.181321650     0.129757970     0.228403510 
C6 C     0.123559400     0.284520840    -0.073990940 
C7 C     0.124545590     0.360059550    -0.078226010 
C8 C     0.154697890     0.401672000     0.065111760 
C9 C     0.183113740     0.366644200     0.208942170 
C10 C     0.183340690     0.287773670     0.219521740 
C11 C     0.211965920     0.249623210     0.364686580 
C12 C     0.212067180     0.172157120     0.374406030 
C13 C     0.152698640     0.167901800     0.083228880 
C14 C     0.152601730     0.245371450     0.073489960 
H1 H     0.264161290     0.164585560     0.631166060 
H2 H     0.262665140     0.029085950     0.639948810 
H3 H     0.209588010    -0.044026110     0.387929610 
H4 H     0.158656800     0.019025850     0.130289750 
H5 H     0.100545870     0.253030860    -0.183352070 
H6 H     0.102171640     0.388500810    -0.191673640 
H7 H     0.155140860     0.461611260     0.060176390 
H8 H     0.205986050     0.398464680     0.317849370 

#END
data_NPL2016_Tm_DEFDUN 
# 2016 Nyman Polymorph Library
# Melting point temperature crystal structure
loop_
_symmetry_equiv_pos_site_id
_symmetry_equiv_pos_as_xyz
1 +x,+y,+z
2 -x,1/2+y,1/2-z
3 -x,-y,-z
4 +x,1/2-y,1/2+z
_cell_length_a 7.7666
_cell_length_b 7.9811
_cell_length_c 15.0261
_cell_angle_alpha 90.0
_cell_angle_beta 113.7793
_cell_angle_gamma 90.0
loop_
_atom_site_label
_atom_site_type_symbol
_atom_site_fract_x
_atom_site_fract_y
_atom_site_fract_z
Cl1 Cl     0.245022310     0.225347210     0.720011680 
C1 C     0.259420780    -0.238918410     0.893735930 
C2 C     0.251640020    -0.081189490     0.931345490 
C3 C     0.247585290     0.062270070     0.878689370 
C4 C     0.250616310     0.045671880     0.787142090 
C5 C     0.256675400    -0.111381460     0.748262420 
C6 C     0.260779040    -0.254063240     0.802096800 
N1 N     0.275867540    -0.393368100     0.950583220 
N2 N     0.231562760    -0.059343210     1.024518950 
O1 O     0.182788710    -0.513223640     0.906756780 
O2 O     0.384519000    -0.389542680     1.035932150 
O3 O     0.118204770    -0.149896950     1.038023580 
O4 O     0.323918530     0.052253230     1.077773160 
H1 H     0.241721740     0.183779510     0.909059530 
H2 H     0.265551370    -0.377851210     0.773906780 
H3 H     0.258644940    -0.121791690     0.676934870 

#END
data_NPL2016_Tm_DEFDUN01 
# 2016 Nyman Polymorph Library
# Melting point temperature crystal structure
loop_
_symmetry_equiv_pos_site_id
_symmetry_equiv_pos_as_xyz
1 +x,+y,+z
2 1/2+x,1/2-y,-z
3 -x,1/2+y,1/2-z
4 1/2-x,-y,1/2+z
_cell_length_a 12.0533
_cell_length_b 5.6015
_cell_length_c 12.1121
_cell_angle_alpha 90.0
_cell_angle_beta 90.0
_cell_angle_gamma 90.0
loop_
_atom_site_label
_atom_site_type_symbol
_atom_site_fract_x
_atom_site_fract_y
_atom_site_fract_z
Cl1 Cl     0.273877790     0.414872870     0.569348660 
C1 C     0.074723760    -0.190143940     0.424429110 
C2 C     0.054305840    -0.112587940     0.531721320 
C3 C     0.114708170     0.073727210     0.576790090 
C4 C     0.197051760     0.180751780     0.513225600 
C5 C     0.219350610     0.103025400     0.406398380 
C6 C     0.157491770    -0.083204120     0.362153660 
N1 N     0.005260960    -0.372810250     0.370213330 
N2 N    -0.025035220    -0.235849140     0.605646650 
O1 O     0.052308030    -0.509388580     0.307238390 
O2 O    -0.093862780    -0.367012260     0.389782390 
O3 O    -0.022265990    -0.453066740     0.605469740 
O4 O    -0.082813910    -0.109307090     0.663918820 
H1 H     0.097558960     0.131949350     0.660106650 
H2 H     0.172168190    -0.146712220     0.279121860 
H3 H     0.283750670     0.188052700     0.358280540 

#END
data_NPL2016_Tm_DEFQIP 
# 2016 Nyman Polymorph Library
# Melting point temperature crystal structure
loop_
_symmetry_equiv_pos_site_id
_symmetry_equiv_pos_as_xyz
1 +x,+y,+z
2 1/2-x,1/2+y,1/2-z
3 -x,-y,-z
4 1/2+x,1/2-y,1/2+z
_cell_length_a 13.1298
_cell_length_b 4.6618
_cell_length_c 20.2919
_cell_angle_alpha 90.0
_cell_angle_beta 98.9758
_cell_angle_gamma 90.0
loop_
_atom_site_label
_atom_site_type_symbol
_atom_site_fract_x
_atom_site_fract_y
_atom_site_fract_z
O1 O     0.285293380     0.483558710     0.177103170 
O2 O     0.118697450     0.493572670     0.126225890 
O3 O     0.073774230    -0.166953990    -0.049397560 
N1 N     0.339187900    -0.098845280     0.025234220 
N2 N     0.148669390     0.099337530     0.038047870 
C1 C     0.217399280     0.402319090     0.134194790 
C2 C     0.231743360     0.187482060     0.082589860 
C3 C     0.326577120     0.086657190     0.074730790 
C4 C     0.260348910    -0.189776520    -0.017562790 
C5 C     0.153028130    -0.094454110    -0.013536480 
C6 C     0.281870140    -0.386721830    -0.070613460 
C7 C     0.385198900    -0.427650950    -0.079257340 
C8 C     0.410068390    -0.610762620    -0.128098830 
C9 C     0.332493950    -0.758525610    -0.169434480 
C10 C     0.230103620    -0.720276540    -0.161368150 
C11 C     0.204332720    -0.535696060    -0.112645820 
C12 C     0.091896650     0.695529310     0.175347970 
C13 C     0.053880390     0.537093450     0.232117650 
H1 H     0.076835490     0.163837890     0.043568190 
H2 H     0.394396680     0.154501820     0.108330490 
H3 H     0.444652940    -0.313025300    -0.046774040 
H4 H     0.490032190    -0.638679940    -0.134164440 
H5 H     0.351988340    -0.901821120    -0.207652770
[truncated: 1,566,468 more chars]
